# Supplementary material for: Crypsis and convergence: integrative taxonomic revision of the Gehyra australis group (Squamata: Gekkonidae) from northern Australia
Source: PeerJ. 2020 Jan 27;8:e7971. doi: 10.7717/peerj.7971 (PMC6991128; doi:10.7717/peerj.7971)
Supplement: Supplemental Information 1 [file peerj-08-7971-s001.xlsx]

## Sheet: Sheet1
Catalog_number	Field number	ABTC_number	Species	mtDNA lineage	DArT lineage	Vouchered	Type	Date	Location	State	Latitude	Longitude
AMS R138730			Gehyra arnhemica sp. nov.	aus3		1		NULL	2 km N Alyangula, Groote Eylandt	NT	-13.833	136.416
AMS R138730.001			Gehyra arnhemica sp. nov.	aus3		1		NULL	2 km N Alyangula, Groote Eylandt	NT	-13.833	136.416
NTM R22626		ABTC29876	Gehyra arnhemica sp. nov.	aus3		1	Holotype	1996-05-19	Long Billabong Roper River	NT	-15.3067	135.341
NTM R22628		ABTC29875	Gehyra arnhemica sp. nov.	aus3		1		NULL	Long Billabong Roper River	NT	-15.3067	135.341
NTM R38171	CCM2271		Gehyra arnhemica sp. nov.	aus3		1	Paratype	2014-05-06	Lake Katherine	NT	-14.3079	135.061
NTM R38172	CCM2272		Gehyra arnhemica sp. nov.	aus3	aus3	1	Paratype	2014-05-06	Lake Katherine	NT	-14.3079	135.061
NTM R38173	CCM2408		Gehyra arnhemica sp. nov.	aus3		1	Paratype	2014-05-05	Ngukurr Aboriginal Community	NT	-14.655	134.781
NTM R38174	CCM2573		Gehyra arnhemica sp. nov.	aus3	aus3	1	Paratype	2014-05-09	Cox River area, Limmen NP	NT	-15.3167	135.341
NTM R38175	CCM2575		Gehyra arnhemica sp. nov.	aus3		1	Paratype	2014-05-09	Cox River area, Limmen NP	NT	-15.3167	135.341
NTM R38176	CCM2576		Gehyra arnhemica sp. nov.	aus3		1	Paratype	2014-05-09	Cox River area, Limmen NP	NT	-15.3167	135.341
NTM R38177	CCM6510		Gehyra arnhemica sp. nov.	aus3		1		2016-08-02	Emu Springs	NT	-13.1562	134.851
NTM R38178	CCM6511		Gehyra arnhemica sp. nov.	aus3		1	Paratype	2016-08-02	Emu Springs	NT	-13.1562	134.851
NTM R38179	CCM6516		Gehyra arnhemica sp. nov.	aus3		1	Paratype	2016-08-02	Emu Springs	NT	-13.1562	134.851
NTM R38180	CCM6554		Gehyra arnhemica sp. nov.	aus3		1	Paratype	2016-08-05	3.0 km SW Gikal	NT	-12.0813	136.294
NTM R38181	CCM6555		Gehyra arnhemica sp. nov.	aus3		1	Paratype	2016-08-05	3.0 km SW Gikal	NT	-12.0813	136.294
NTM R38182	CCM6595		Gehyra arnhemica sp. nov.	aus3	aus3	1	Paratype	2016-08-05	3.0 km SW Gikal	NT	-12.0813	136.294
NTM R38183	CCM6647		Gehyra arnhemica sp. nov.	aus3		1	Paratype	2016-08-10	1.5 km NE Gikal	NT	-12.0522	136.321
	1:W02		Gehyra arnhemica sp. nov.	aus3		0		2013-08-27	W02 wetland	NT	-14.063	134.417
	10:W02		Gehyra arnhemica sp. nov.	aus3		0		2013-08-27	W02 wetland	NT	-14.063	134.417
	2:W02		Gehyra arnhemica sp. nov.	aus3		0		2013-08-27	W02 wetland	NT	-14.063	134.417
	3:W02		Gehyra arnhemica sp. nov.	aus3		0		2013-08-25	W02 wetland	NT	-14.063	134.417
	4:W02		Gehyra arnhemica sp. nov.	aus3		0		2013-08-27	W02 wetland	NT	-14.063	134.417
	5:W02		Gehyra arnhemica sp. nov.	aus3		0		2013-08-27	W02 wetland	NT	-14.063	134.417
	6:W02		Gehyra arnhemica sp. nov.	aus3		0		2013-08-27	W02 wetland	NT	-14.063	134.417
	7:W02		Gehyra arnhemica sp. nov.	aus3		0		2013-08-27	W02 wetland	NT	-14.063	134.417
	8:W02		Gehyra arnhemica sp. nov.	aus3		0		2013-08-27	W02 wetland	NT	-14.063	134.417
	9:W02		Gehyra arnhemica sp. nov.	aus3		0		2013-08-27	W02 wetland	NT	-14.063	134.417
	CCM1965		Gehyra arnhemica sp. nov.	aus3		0		2013-10-16	Wongalara Station	NT	-14.1013	134.405
	CCM2241		Gehyra arnhemica sp. nov.	aus3		0		2014-05-05	Ngukurr Aboriginal Community	NT	-14.655	134.781
	CCM2414		Gehyra arnhemica sp. nov.	aus3	aus3	1		2014-05-05	Ngukurr Aboriginal Community	NT	-14.655	134.781
	CCM3734		Gehyra arnhemica sp. nov.	aus3	aus3	0		2014-06-24	Groote Eyland	NT	-13.8922	136.511
	CCM4014		Gehyra arnhemica sp. nov.	aus3		1		2012-07-09	Inglis Islands	NT	-11.9765	136.304
	CCM6512		Gehyra arnhemica sp. nov.	aus3		1		2016-08-02	Emu Springs	NT	-13.1562	134.851
	CCM6513		Gehyra arnhemica sp. nov.	aus3	aus3	1		2016-08-02	Emu Springs	NT	-13.1562	134.851
	GGGROOTE02		Gehyra arnhemica sp. nov.	aus3		1		2016-11-16	Sandstone outcrop 700m north of Alyangula	NT	-13.8415	136.423
	GGGROOTE03		Gehyra arnhemica sp. nov.	aus3		1		2016-11-14	Cave paintings Recreation Area	NT	-13.973	136.504
	GGGROOTE04		Gehyra arnhemica sp. nov.	aus3		1		2016-11-16	Sandstone outcrop 700m north of Alyangula	NT	-13.8432	136.422
	GGGROOTE05		Gehyra arnhemica sp. nov.	aus3		1		2016-11-16	Sandstone outcrop 700m north of Alyangula	NT	-13.8419	136.423
	GGGROOTE09		Gehyra arnhemica sp. nov.	aus3		1		2016-11-14	Cave paintings Recreation Area	NT	-13.973	136.504
	GGGROOTE12		Gehyra arnhemica sp. nov.	aus3		1		2016-11-14	Cave paintings Recreation Area	NT	-13.973	136.503
	GGGROOTE18		Gehyra arnhemica sp. nov.	aus3		1		2016-11-17	Sandstone outcrop adjacent to Ambakumba Rd	NT	-13.9305	136.494
	HS2		Gehyra arnhemica sp. nov.	aus3		0		2013-08-30	homestead	NT	-14.1364	134.475
	HS3		Gehyra arnhemica sp. nov.	aus3	aus3	0		2013-08-30	homestead	NT	-14.1364	134.475
	HS4		Gehyra arnhemica sp. nov.	aus3		0		2013-08-30	homestead	NT	-14.1364	134.475
	W45#1		Gehyra arnhemica sp. nov.	aus3	aus3	0		2013-08-28	Jalboi River	NT	-14.2453	134.115
	W45#2		Gehyra arnhemica sp. nov.	aus3		0		2013-08-29	Jalboi River	NT	-14.2152	134.114
	YMR067		Gehyra arnhemica sp. nov.	aus3		0		2015-03-12	Yulu - Site 1	NT	-14.5068	134.569
	YMR068		Gehyra arnhemica sp. nov.	aus3		0		2015-03-12	Yulu - Site 1	NT	-14.5068	134.569
	YMR099		Gehyra arnhemica sp. nov.	aus3		0		2015-05-10	Ngukurr Aboriginal Community	NT	-14.7304	134.73
	YMR106		Gehyra arnhemica sp. nov.	aus3		0		2015-05-14	Ngukurr Aboriginal Community	NT	-14.7304	134.73
	YMR72		Gehyra arnhemica sp. nov.	aus3	aus3	0		2015-04-22	Washaway Creek, Parson's Range	NT	-13.9048	135.092
	YMR85		Gehyra arnhemica sp. nov.	aus3	aus3	0		2015-04-23	Parson's Range Remote Hilltop	NT	-13.6357	135.175
	YMR94		Gehyra arnhemica sp. nov.	aus3		0		2015-04-24	Phelp River Crossing, Parson's Range	NT	-14.0893	135.019
		ABTC27725	Gehyra arnhemica sp. nov.	aus3	aus3	1		NULL	Urapunga Station	NT	-14.7214	134.512
NTM R13584		ABTC28212	Gehyra australis	aus2		1		NULL	Murgenella	NT	-11.5486	132.925
NTM R20910		ABTC28895	Gehyra australis	aus2		1		NULL	Black Point	NT	-11.15	132.17
NTM R21022		ABTC28970	Gehyra australis	aus2	aus2	1		NULL	Black Point	NT	-11.15	132.17
NTM R21066		ABTC29052	Gehyra australis	aus2		1		NULL	Black Point	NT	-11.15	132.17
NTM R36833			Gehyra australis	aus2	aus2	1		2012-11-26	Stuart Hwy, 11km N of Pine Creek	NT	-13.7551	131.755
NTM R36854			Gehyra australis	aus2	aus2	1		2012-11-27	~40km E of Stuart Hwy on Kakadu Hwy	NT	-13.6792	132.046
NTM R36861			Gehyra australis	aus2		1		2012-11-27	Ridge behind Hayes Creek Roadhouse	NT	-13.5859	131.461
NTM R36876			Gehyra australis	aus2		1		2012-11-28	Road into Eva Valley, south of Manyallaluk, E of Katherine	NT	-14.4603	132.778
NTM R36888			Gehyra australis	aus2	aus2	1		2012-11-28	Ridge on Central Arnhem Road, just before Barunga	NT	-14.514	132.849
NTM R36901			Gehyra australis	aus2		1		2012-11-30	Just east of Stuart Hwy on Marrakai Road	NT	-12.9034	131.15
NTM R36902			Gehyra australis	aus2		1		2012-11-30	Just east of Stuart Hwy on Marrakai Road	NT	-12.9034	131.15
NTM R36903			Gehyra australis	aus2		1		2012-11-30	Just east of Stuart Hwy on Marrakai Road	NT	-12.9034	131.15
NTM R36904			Gehyra australis	aus2		1		2012-11-30	Just east of Stuart Hwy on Marrakai Road	NT	-12.9034	131.15
NTM R36906			Gehyra australis	aus2	aus2	1		2012-11-30	Just east of Stuart Hwy on Marrakai Road	NT	-12.9062	131.164
NTM R36907			Gehyra australis	aus2		1		2012-11-30	Just east of Stuart Hwy on Marrakai Road	NT	-12.9062	131.164
NTM R36908			Gehyra australis	aus2		1		2012-11-30	Just east of Stuart Hwy on Marrakai Road	NT	-12.9062	131.164
NTM R37696			Gehyra australis	aus2		1		2017-05-15	Bradshaw Field Training Area	NT	-15.2284	130.402
NTM R38165	CCM1711		Gehyra australis	aus2	aus2	1		2013-06-19	Hayes Creek camp	NT	-13.5831	131.46
NTM R38166	CCM1712		Gehyra australis	aus2		1		2013-06-19	Hayes Creek camp	NT	-13.5831	131.46
NTM R38167	CCM2944		Gehyra australis	aus2	aus2	1		2014-07-05	12 km S Katherine	NT	-14.4788	132.349
NTM R38168	CCM4931		Gehyra australis	aus2		1		2016-05-06	Edith Falls, Nitmaluk NP	NT	-14.1837	132.188
NTM R38169	CCM6341		Gehyra australis	aus2	aus2	1		2016-05-06	Edith Falls campsite, Nitmaluk NP	NT	-14.1798	132.186
NTM R38170	CCM7006		Gehyra australis	aus2	aus2	1		2017-05-03	Gregory NP	NT	-15.476	131.134
SAMA R34116		ABTC11798	Gehyra australis	aus2		1		NULL	Jabiru East	NT	-12.65	132.883
SAMA R34136		ABTC11826	Gehyra australis	aus2		1		NULL	Jabiru	NT	-12.6667	132.883
	CCM0468		Gehyra australis	aus2		0		2013-05-06	KAKADU GUNLOM CAMPGROUNDS TOILET BLOCK	NT	-13.4348	132.416
	CCM0469		Gehyra australis	aus2	aus2	0		2013-05-06	KAKADU GUNLOM CAMPGROUNDS TOILET BLOCK	NT	-13.4348	132.416
	CCM0471		Gehyra australis	aus2		0		2013-05-06	KAKADU GUNLOM TREE CAMP	NT	-13.4348	132.416
	CCM0477		Gehyra australis	aus2		0		2013-05-06	KAKADU GUNLOM CAMPGROUNDS TOILET BLOCK	NT	-13.4348	132.416
	CCM1704		Gehyra australis	aus2		0		2013-06-19	Hayes Creek camp	NT	-13.5831	131.46
	CCM1705		Gehyra australis	aus2		0		2013-06-19	Hayes Creek camp	NT	-13.5831	131.46
	CCM2798		Gehyra australis	aus2	aus2	1		2014-05-21	Mataranka Manor campground	NT	-14.9191	133.068
	CCM2943		Gehyra australis	aus2		1		2014-07-05	11 km S Katherine	NT	-14.4788	132.349
	CCM3121		Gehyra australis	aus2		0		2014-10-28	Charles Darwin University, Katherine	NT	-14.3984	132.145
	CCM3124		Gehyra australis	aus2		0		2014-10-28	Charles Darwin University, Katherine	NT	-14.3732	132.155
	CCM3145		Gehyra australis	aus2		1		2014-10-28	Limestone outcrop at Charles Darwin University Katherine	NT	-14.3984	132.145
	CCM3784		Gehyra australis	aus2	aus2	0		2014-07-15	Kapalga, NP	NT	-12.6918	132.4
	CCM4722		Gehyra australis	aus2	aus2	0		2016-04-20	Litchfield NP, 400 m W Aida Creek access track	NT	-13.1223	130.822
	CCM4730		Gehyra australis	aus2		0		2016-04-22	Litchfield NP Old tabletop track, 3.5km north of park road	NT	-13.1392	130.767
	CCM4735		Gehyra australis	aus2		0		2016-04-23	Litchfield NP Old tabletop track, 4km north of park road	NT	-13.1359	130.756
	CCM4821		Gehyra australis	aus2		0		2016-04-26	Litchfield NP Gate for old tabletop track (LFP 2,3,21)	NT	-13.149	130.777
	CCM4857		Gehyra australis	aus2		0		2016-04-29	Litchfield NP Lost city track, 2.4km from park rd	NT	-13.172	130.777
	CCM4864		Gehyra australis	aus2		0		2016-04-20	Tabeland Creek track, Litchfield NP	NT	-13.4985	130.867
	CCM4885		Gehyra australis	aus2		0		2016-04-25	End of Tabeland Creek track, Litchfield NP	NT	-13.495	130.855
	CCM4892		Gehyra australis	aus2		0		2016-04-30	Litchfield NP Florence 4WD track	NT	-13.0523	130.83
	CCM4904		Gehyra australis	aus2	aus2	1		2016-05-06	Mountain Valley campsite, 1km SW Flying Fox Creek	NT	-14.1731	133.729
	CCM4908		Gehyra australis	aus2		1		2016-05-06	Mountain Valley campsite, 1km SW Flying Fox Creek	NT	-14.1731	133.729
	CCM4911		Gehyra australis	aus2		0		2016-05-06	Mountain Valley campsite, 1km SW Flying Fox Creek	NT	-14.1731	133.729
	CCM5017		Gehyra australis	aus2	aus2	1		2015-02-10	Mary River	NT	-12.7179	131.824
	CCM5018		Gehyra australis	aus2		1		2015-02-16	Mary River region	NT	-12.7847	131.445
	CCM5019		Gehyra australis	aus2	aus2	1		2015-02-16	Mary River	NT	-12.9068	131.65
	CCM5469		Gehyra australis	aus2		0		2015-04-16	Nitmiluk NP	NT	-14.0325	132.306
	CCM5490		Gehyra australis	aus2		0		2015-04-18	S. camp 14/15, Nitmiluk NP	NT	-14.0323	132.309
	CCM5500		Gehyra australis	aus2		0		2015-04-20	Nitmiluk NP	NT	-14.0169	132.274
	CCM5663		Gehyra australis	aus2		0		2015-04-24	Nitmiluk NP	NT	-14.1973	132.168
	CCM6117		Gehyra australis	aus2		0		2016-04-18	Litchfield Park/Batchelor Rd junction	NT	-13.0075	130.994
	CCM6141		Gehyra australis	aus2		0		2016-04-20	Florence Falls campsite, Litchfield NP	NT	-13.0934	130.785
	CCM6195		Gehyra australis	aus2	aus2	0		2016-04-24	Walker Creek Ranger Station, Litchfield NP	NT	-13.0794	130.693
	CCM6214		Gehyra australis	aus2	aus2	0		2016-04-28	Daly/Reynolds River 4WD track - 300m north of Litchfield NP entry	NT	-13.5215	130.816
	CCM6356		Gehyra australis	aus2	aus2	0		2016-05-07	Butterfly Gorge, 700m Hayes Creek	NT	-13.5875	131.459
	CCM7029		Gehyra australis	aus2	aus2	0		2017-05-08	Gregory NP	NT	-15.5222	131.299
	JR_LFP008		Gehyra australis	aus2		0		2016-04-24	Stapleton Track, Litchfield NP	NT	-13.4072	130.898
	JR_LFP025		Gehyra australis	aus2		0		2016-04-29	Stapleton Track, Litchfield NP	NT	-13.2637	130.965
WAM R177691	CCM3235		Gehyra calitectus sp. nov.	koira3		1	Holotype	2014-11-03	Limestone Billy Hills, Gogo Station	WA	-18.3272	125.765
WAM R177692	CCM3236		Gehyra calitectus sp. nov.	koira3		1	Paratype	2014-11-03	Limestone Billy Hills, Gogo Station	WA	-18.3272	125.765
WAM R177693	CCM3259		Gehyra calitectus sp. nov.	koira3		1	Paratype	2014-11-04	South entrance of Menyous Gap, Pillara Range, Gogo Station	WA	-18.4044	125.837
WAM R177694	CCM3260		Gehyra calitectus sp. nov.	koira3		1		2014-11-04	Pillara Range, south entrance of Menyous Gap, Gogo Station	WA	-18.4044	125.837
WAM R177695	CCM3333		Gehyra calitectus sp. nov.	koira3	koira3	1	Paratype	2014-11-07	Virgin Hills, 1 km from road near Bobs Bore, Gogo Station	WA	-18.5149	125.926
WAM R177696	CCM3334		Gehyra calitectus sp. nov.	koira3		2	Paratype	2014-11-08	Virgin Hills, 1 km from road near Bobs Bore, Gogo Station	WA	-18.5149	125.926
WAM R177697	CCM7276		Gehyra calitectus sp. nov.	koira3		1	Paratype	2017-05-24	Lissadell Station	WA	-16.6635	128.526
WAM R177698	CCM7277		Gehyra calitectus sp. nov.	koira3		1	Paratype	2017-05-24	Lissadell Station	WA	-16.6635	128.526
WAM R177699	CCM7278		Gehyra calitectus sp. nov.	koira3	koira3	1	Paratype	2017-05-24	Lissadell Station	WA	-16.6635	128.526
WAM R177700	CCM7279		Gehyra calitectus sp. nov.	koira3		1	Paratype	2017-05-24	Lissadell Station	WA	-16.6635	128.526
WAM R177701	CCM7330		Gehyra calitectus sp. nov.	koira3		1	Paratype	2017-05-28	Pillara Range, Gogo Station	WA	-18.3697	125.736
WAM R177702	CCM7466		Gehyra calitectus sp. nov.	koira3		1	Paratype	2017-06-08	Duncan Road, Argyle Station	WA	-16.5964	128.954
WAM R177703	CCM7470		Gehyra calitectus sp. nov.	koira3		1	Paratype	2017-06-08	Duncan Road, Argyle Station	WA	-16.6058	128.954
WAM R177704	CCM7473		Gehyra calitectus sp. nov.	koira3	koira3	1	Paratype	2017-06-08	Duncan Road, Argyle Station	WA	-16.6058	128.954
	CCM3261		Gehyra calitectus sp. nov.	koira3		0		2014-11-04	South entrance of Menyous Gap, Pillara Range, Gogo Station	WA	-18.4044	125.837
	CCM3269		Gehyra calitectus sp. nov.	koira3		0		2014-11-04	North entrance of Menyous Gap, Pillara Range, Gogo Station	WA	-18.391	125.84
	CCM3283		Gehyra calitectus sp. nov.	koira3		0		2014-11-05	North entrance of Menyous Gap, Pillara Range, Gogo Station	WA	-18.391	125.84
	CCM7316		Gehyra calitectus sp. nov.	koira3		0		2017-05-28	Pillara Range, Gogo Station	WA	-18.3697	125.736
	CCM7336		Gehyra calitectus sp. nov.	koira3	koira3	0		2017-05-29	Geikie Gorge	WA	-18.1078	125.698
NMV D76976			Gehyra chimera sp. nov.	koira4		1	Paratype	2013-10-30	Silent Grove campground, King Leopold Ranges Conservation Park	WA	-17.0677	125.248
NMV D77000			Gehyra chimera sp. nov.	koira4		1	Paratype	2020-11-01	King Leopold Ranges, on Gibb River Road	WA	-17.1298	125.243
NMV D77043			Gehyra chimera sp. nov.	koira4		1	Paratype	2013-11-05	Mt Hart Station	WA	-16.818	124.921
NMV D77044			Gehyra chimera sp. nov.	koira4		1	Paratype	2013-11-05	Mt Hart Station	WA	-16.818	124.921
WAM R115707		ABTC105290	Gehyra chimera sp. nov.	koira4		1		NULL	Koolan Island	WA	-16.15	123.75
WAM R167806		ABTC105307	Gehyra chimera sp. nov.	koira4		1		NULL	Mitchell Plateau	WA	-14.6733	125.732
WAM R169931			Gehyra chimera sp. nov.	koira4		1		NULL	Charnley River Station	WA	-16.7169	125.455
WAM R171443			Gehyra chimera sp. nov.	koira4		1		NULL	1 km S Bachsten Creek Bush Camp, Prince Regent NP	WA	-15.9942	125.334
WAM R171461			Gehyra chimera sp. nov.	koira4		1		NULL	1 km S Bachsten Creek Bush Camp, Prince Regent NP	WA	-15.9906	125.328
WAM R172046		ABTC112795	Gehyra chimera sp. nov.	koira4		1		NULL	Kingfisher Island	WA	-16.0902	124.092
WAM R172771			Gehyra chimera sp. nov.	koira4		1		NULL	March Fly Glen, King Leopold Ranges Conservation Park	WA	-17.1589	125.307
WAM R172779			Gehyra chimera sp. nov.	koira4		1		NULL	King Leopold Ranges	WA	-17.1436	125.269
WAM R172909			Gehyra chimera sp. nov.	koira4		1		NULL	Doongan Station	NT	-15.3878	125.338
WAM R173525	MCZ-A-28626		Gehyra chimera sp. nov.	koira4		1		2013-09-22	35km SSW Kalumburu	WA	-14.5894	126.551
WAM R177673	CCM0694		Gehyra chimera sp. nov.	koira4		1	Paratype	2013-05-21	Doongan Station homestead	WA	-15.3787	126.312
WAM R177674	CCM0714		Gehyra chimera sp. nov.	koira4		1	Paratype	2013-05-26	Doongan Station homestead	WA	-15.3793	126.313
WAM R177675	CCM0873		Gehyra chimera sp. nov.	koira4		1	Paratype	2013-05-22	Gibb River-Kalumburu Road, 25km W Theda Station homestead	WA	-14.8347	126.3
WAM R177676	CCM0874		Gehyra chimera sp. nov.	koira4		1		2013-05-22	Gibb River-Kalumburu Road, 25km W Theda Station homestead	WA	-14.8343	126.294
WAM R177677	CCM0875		Gehyra chimera sp. nov.	koira4		1		2013-05-22	Gibb River-Kalumburu Road, 25km W Theda Station homestead	WA	-14.8522	126.278
WAM R177678	CCM0876		Gehyra chimera sp. nov.	koira4		1		2013-05-22	Gibb River-Kalumburu Road, 25km W Theda Station homestead	WA	-14.8522	126.278
WAM R177679	CCM0981		Gehyra chimera sp. nov.	koira4		1		2013-06-05	Baitbox Hill, 10 km N of Theda Station homestead	WA	-14.7406	126.466
WAM R177680	CCM1155		Gehyra chimera sp. nov.	koira4		1		2013-06-27	Langoor Hill, Theda Station	WA	-14.7842	126.635
WAM R177681	CCM1159		Gehyra chimera sp. nov.	koira4		1		2013-06-27	Langoor Hill, Theda Station	WA	-14.7832	126.635
WAM R177682	CCM1239		Gehyra chimera sp. nov.	koira4		1	Paratype	2013-05-20	Silent Grove Ranger Station	WA	-17.0666	125.25
WAM R177683	CCM1240		Gehyra chimera sp. nov.	koira4		1	Paratype	2013-05-20	Silent Grove Ranger Station	WA	-17.0666	125.25
WAM R177684	CCM1287		Gehyra chimera sp. nov.	koira4		1	Paratype	2013-05-23	Mt Hart Station	WA	-16.8184	124.921
WAM R177685	CCM3370		Gehyra chimera sp. nov.	koira4		1	Paratype	2014-11-09	Bell Creek Crossing, Gibb River Road	WA	-17.1686	125.361
WAM R177686	CCM3371		Gehyra chimera sp. nov.	koira4		1	Paratype	2014-11-09	Bell Creek Crossing, Gibb River Road	WA	-17.1686	125.361
WAM R177687	CCM3372		Gehyra chimera sp. nov.	koira4		1	Holotype	2014-11-09	Bell Creek Crossing, Gibb River Road	WA	-17.1686	125.361
WAM R177688	CCM3375		Gehyra chimera sp. nov.	koira4		1	Paratype	2014-11-09	Silent Grove campground, King Leopold Ranges Conservation Park	WA	-17.0669	125.248
WAM R177689	CCM3376		Gehyra chimera sp. nov.	koira4		1	Paratype	2014-11-09	Silent Grove campground, King Leopold Ranges Conservation Park	WA	-17.0669	125.248
WAM R177690	CCM7344		Gehyra chimera sp. nov.	koira4		1		2017-05-31	Silent Grove campground, King Leopold Ranges Conservation Park	WA	-17.0674	125.248
	CCM0973		Gehyra chimera sp. nov.	koira4		0		2013-06-01	George's Shame, Theda, 2km N of Theda Station homestead	WA	-14.7844	126.49
	CCM0976		Gehyra chimera sp. nov.	koira4		0		2013-06-05	Baitbox Hill, 10 km N of Theda Station homestead	WA	-14.7312	126.46
	CCM1097		Gehyra chimera sp. nov.	koira4		0		2013-06-27	Langoor Hill, Theda Station	WA	-14.7824	126.636
	CCM1237		Gehyra chimera sp. nov.	koira4		0		2013-05-20	Silent Grove Ranger Station	WA	-17.0666	125.25
	CCM1238		Gehyra chimera sp. nov.	koira4		0		2013-05-20	Silent Grove Ranger Station	WA	-17.0666	125.25
	CCM1298		Gehyra chimera sp. nov.	koira4		0		2013-05-24	Mt Hart Station	WA	-16.8184	124.92
	CCM1307		Gehyra chimera sp. nov.	koira4		1		2013-05-24	Mt Hart Station	WA	-16.8184	124.921
AMS R139934			Gehyra gemina sp. nov.	aus1		1		NULL	El Questro Station	WA	-16.0186	128.004
NTM R20506		ABTC29358	Gehyra gemina sp. nov.	aus1		1		NULL	Cape Crawford	NT	-16.68	135.72
NTM R20507		ABTC29369	Gehyra gemina sp. nov.	aus1		1		NULL	Cape Crawford	NT	-16.68	135.72
NTM R20509		ABTC29350	Gehyra gemina sp. nov.	aus1		1		NULL	Cape Crawford area	NT	-16.63	135.8
NTM R20520		ABTC29379	Gehyra gemina sp. nov.	aus1		1		NULL	McArthur River bridge	NT	-16.78	135.75
NTM R20543		ABTC29345	Gehyra gemina sp. nov.	aus1		1		NULL	Cape Crawford area	NT	-16.69	135.7
NTM R22307		ABTC30418	Gehyra gemina sp. nov.	aus1		1		NULL	Catfish Billabong Limmen Gate NP	NT	-15.5464	135.408
NTM R35153		ABTC102627	Gehyra gemina sp. nov.	aus1		1		NULL	Cape Crawford, Heartbreak Hotel	NT	-16.6836	135.726
NTM R35187		ABTC102611	Gehyra gemina sp. nov.	aus1		1		NULL	Carpentaria Highway between Cape Crawford and Daly Waters	NT	-16.7044	135.672
NTM R35188		ABTC102612	Gehyra gemina sp. nov.	aus1		1		NULL	Carpentaria Highway between Cape Crawford and Daly Waters	NT	-16.7044	135.672
NTM R38152	CCM0367		Gehyra gemina sp. nov.	aus1		1	Paratype	2013-05-01	Calvert Hills Station	NT	-17.1979	137.434
NTM R38153	CCM0404		Gehyra gemina sp. nov.	aus1		1	Paratype	2013-05-02	McArthur River Station	NT	-16.6383	135.846
NTM R38154	CCM0406		Gehyra gemina sp. nov.	aus1		1	Paratype	2013-05-03	McArthur River Station	NT	-16.6505	135.849
NTM R38155	CCM0554		Gehyra gemina sp. nov.	aus1	aus1	1	Paratype	2013-05-11	Gregory NP	NT	-15.6109	131.116
NTM R38156	CCM1948		Gehyra gemina sp. nov.	aus1	aus1	1		2013-11-22	Renner Springs Roadhouse	NT	-18.315	133.796
NTM R38157	CCM2218		Gehyra gemina sp. nov.	aus1		1	Paratype	2014-05-03	Munbililla (Tomato Island), Limmen NP	NT	-14.7794	134.667
NTM R38158	CCM2219		Gehyra gemina sp. nov.	aus1		1	Paratype	2014-05-03	Munbililla (Tomato Island), Limmen NP	NT	-14.7794	134.667
NTM R38159	CCM2220		Gehyra gemina sp. nov.	aus1		1	Paratype	2014-05-03	Munbililla (Tomato Island), Limmen NP	NT	-14.7794	134.667
NTM R38160	CCM2479		Gehyra gemina sp. nov.	aus1		1	Paratype	2014-05-08	Butterfly Springs, Limmen NP	NT	-15.6272	135.462
NTM R38161	CCM2612		Gehyra gemina sp. nov.	aus1	aus1	1	Paratype	2014-05-10	Southern Lost City, Limmen NP	NT	-15.6272	135.462
NTM R38162	CCM2618		Gehyra gemina sp. nov.	aus1		1	Paratype	2014-05-11	Fossil Fern, Lorella Springs Station	NT	-15.6795	135.625
NTM R38163	CCM3044		Gehyra gemina sp. nov.	aus1	aus1	1	Paratype	2014-07-10	Limbunya Station	NT	-17.5189	129.876
NTM R38164	CCM6376		Gehyra gemina sp. nov.	aus1	aus1	1	Paratype	2016-06-22	Mallapunya Station	NT	-16.9732	135.803
SAMA R34176		ABTC11877	Gehyra gemina sp. nov.	aus1		1		NULL	S Daly Waters	NT	-16.3	133.383
SAMA R51105			Gehyra gemina sp. nov.	aus1		1		NULL	Pentecost River, El Questro Station	WA	-15.966	127.933
SAMA R54011		ABTC72705	Gehyra gemina sp. nov.	aus1	aus1	1		NULL	Barkly Roadhouse	NT	-19.7114	135.828
WAM R108761			Gehyra gemina sp. nov.	aus1		1		NULL	Bream Gorge, Osmand Valley Station	WA	-17.25	128.3
WAM R114001			Gehyra gemina sp. nov.	aus1		1		NULL	Carson Escarpment	WA	-15.35	126.617
WAM R126028			Gehyra gemina sp. nov.	aus1		1		NULL	30 km ENE Point Spring Yard	NT	-15.3611	129.13
WAM R126035			Gehyra gemina sp. nov.	aus1		1		NULL	30 km ENE Point Spring Yard	NT	-15.3611	129.13
WAM R130716		ABTC105296	Gehyra gemina sp. nov.	aus1		1		NULL	Butterfly Springs	WA	-15.5667	128.867
WAM R131814			Gehyra gemina sp. nov.	aus1		1		NULL	Kununurra	WA	-15.7667	128.717
WAM R146021			Gehyra gemina sp. nov.	aus1		1		NULL	Kimbolton Station homestead	WA	-16.6833	123.833
WAM R146053			Gehyra gemina sp. nov.	aus1	aus1	1		NULL	Oobagooma Station homestead	WA	-16.7583	123.985
WAM R164605			Gehyra gemina sp. nov.	aus1		1		NULL	46 km E Roebuck Plains Roadhouse	WA	-17.7606	122.906
WAM R164681			Gehyra gemina sp. nov.	aus1		1		NULL	Derby	WA	-17.3361	123.681
WAM R164755		ABTC105347	Gehyra gemina sp. nov.	aus1		1		NULL	Halls Creek	WA	-17.9541	127.794
WAM R168505			Gehyra gemina sp. nov.	aus1		1		NULL	Broome	WA	-17.9667	122.233
WAM R172043			Gehyra gemina sp. nov.	aus1		1		NULL	Sunday Island	WA	-16.4292	123.179
WAM R172044			Gehyra gemina sp. nov.	aus1		1		NULL	Sunday Island	WA	-16.4292	123.179
WAM R172045			Gehyra gemina sp. nov.	aus1		1		NULL	Sunday Island	WA	-16.4292	123.179
WAM R172048			Gehyra gemina sp. nov.	aus1		1		NULL	Geikie Gorge	WA	-18.1053	125.702
WAM R172049			Gehyra gemina sp. nov.	aus1		1		NULL	Sunday Island	WA	-16.4292	123.179
WAM R172323			Gehyra gemina sp. nov.	aus1	aus1	1		NULL	80 km N Broome	WA	-17.4608	122.203
WAM R172347			Gehyra gemina sp. nov.	aus1		1		NULL	Theda Station	WA	-14.8069	126.492
WAM R172725			Gehyra gemina sp. nov.	aus1		1		NULL	Windjana Gorge NP	WA	-17.4122	124.942
WAM R172872			Gehyra gemina sp. nov.	aus1	aus1	1		NULL	Ellenbrae Station	WA	-15.9839	127.054
WAM R172873			Gehyra gemina sp. nov.	aus1		1		NULL	Ellenbrae Station	WA	-15.9839	127.054
WAM R172908			Gehyra gemina sp. nov.	aus1		1		NULL	Doongan Station	WA	-15.4356	125.392
WAM R172913			Gehyra gemina sp. nov.	aus1		1		NULL	Doongan Station	WA	-15.1322	125.147
WAM R173511	MCZ-A-28496		Gehyra gemina sp. nov.	aus1		1		2013-09-15	Kimberley Grande Hotel	WA	-15.7746	128.729
WAM R173512	MCZ-A-28497		Gehyra gemina sp. nov.	aus1		1		2013-09-15	Ivanhoe Caravan Park	WA	-15.7713	128.733
WAM R173513	MCZ-A-28498		Gehyra gemina sp. nov.	aus1	aus1	1		2013-09-16	Drysdale Station Caravan Park	WA	-15.7025	126.378
WAM R173997			Gehyra gemina sp. nov.	aus1		1		2014-03-04	Drysdale River NP	WA	-14.7968	126.932
WAM R177706	CCM0745		Gehyra gemina sp. nov.	aus1	aus1	1		2013-06-04	Old Mitchell Road, 34 km NW Doongan Homestead	WA	-15.1283	126.139
WAM R177707	CCM1054		Gehyra gemina sp. nov.	aus1	aus1	1		2013-06-25	Gibb River Camp crossing, Gibb River-Kalumburu Road	WA	-16.0953	126.512
WAM R177709	CCM1284		Gehyra gemina sp. nov.	aus1		1		2013-05-23	Imintji Aboriginal Community	WA	-17.1491	125.459
WAM R177710	CCM1436		Gehyra gemina sp. nov.	aus1		1		2013-06-01	Mornington Wilderness Sanctuary campground	WA	-17.5088	126.111
WAM R177711	CCM1437		Gehyra gemina sp. nov.	aus1		1		2013-06-01	Mornington Wilderness Sanctuary campground	WA	-17.5088	126.111
WAM R177712	CCM1491		Gehyra gemina sp. nov.	aus1	aus1	1		2013-06-05	Marion Downs Station	WA	-17.0559	126.839
WAM R177713	CCM1520		Gehyra gemina sp. nov.	aus1	aus1	1		2013-06-09	Police Camp, Marion Downs Station	WA	-16.8312	126.228
WAM R177714	CCM1788		Gehyra gemina sp. nov.	aus1		1		2013-07-08	Russ Creek, Gibb River Road, Ellenbrae Station	WA	-16.0473	126.702
WAM R177715	CCM1789		Gehyra gemina sp. nov.	aus1		1		2013-07-08	Russ Creek, Gibb River Road, Ellenbrae Station	WA	-16.0473	126.702
WAM R177717	CCM1795		Gehyra gemina sp. nov.	aus1		1		2013-07-09	Texas Downs Station	WA	-17.1005	128.268
WAM R177718	CCM1818		Gehyra gemina sp. nov.	aus1		1		2013-07-11	Springvale Camp 2	WA	-17.6799	127.692
WAM R177719	CCM1819		Gehyra gemina sp. nov.	aus1		1		2013-07-11	Springvale Camp 2	WA	-17.6799	127.692
WAM R177722	CCM3220		Gehyra gemina sp. nov.	aus1		1		2014-11-02	Muluk rest area, 39 km SSW Warmun	WA	-17.3389	128.053
WAM R177723	CCM3221		Gehyra gemina sp. nov.	aus1		1	Paratype	2014-11-02	Muluk rest area, 39 km SSW Warmun	WA	-17.3389	128.053
WAM R177725	CCM3224		Gehyra gemina sp. nov.	aus1	aus1	1	Paratype	2014-11-02	Purnululu NP access road	WA	-17.4203	128.092
WAM R177726	CCM3225		Gehyra gemina sp. nov.	aus1		1	Paratype	2014-11-02	Purnululu NP access road	WA	-17.4203	128.092
WAM R177727	CCM3263		Gehyra gemina sp. nov.	aus1		1		2014-11-04	Pillara Range, south entrance of Menyous Gap, Gogo Station	WA	-18.4044	125.837
WAM R177728	CCM3298		Gehyra gemina sp. nov.	aus1		1	Paratype	2014-11-05	Gogo Station	WA	-18.3241	125.798
WAM R177730	CCM3325		Gehyra gemina sp. nov.	aus1	aus1	1		2014-11-07	Gogo Station, just south of Bob's Bore	WA	-18.523	125.923
WAM R177731	CCM3373		Gehyra gemina sp. nov.	aus1		1		2014-11-09	Imintji Aboriginal Community	WA	-17.1501	125.451
WAM R177732	CCM3374		Gehyra gemina sp. nov.	aus1		1	Paratype	2014-11-09	Gibb River Road, King Leopold Ranges Conservation Park	WA	-17.1535	125.422
WAM R177734	CCM7280		Gehyra gemina sp. nov.	aus1		1	Paratype	2017-05-24	Lissadell Station	WA	-16.6635	128.526
WAM R177735	CCM7281		Gehyra gemina sp. nov.	aus1		1	Paratype	2017-05-24	Lissadell Station	WA	-16.6635	128.526
WAM R177737	CCM7303		Gehyra gemina sp. nov.	aus1	aus1	1	Paratype	2017-05-26	Mount Nyulasy	WA	-16.7655	128.273
WAM R177738	CCM7447		Gehyra gemina sp. nov.	aus1	aus1	1		2017-06-07	Carlton Hill Limestone, 47km N Kununurra	WA	-15.5352	128.712
WAM R177739	CCM7453		Gehyra gemina sp. nov.	aus1	aus1	1		2017-06-06	Ningbing South	WA	-15.1788	128.63
WAM R179349	CCM3042		Gehyra gemina sp. nov.	aus1		1	Holotype	2014-07-11	Saw Tooth Gorge	NT	-18.4252	127.82
	CCM0384		Gehyra gemina sp. nov.	aus1		0		2013-05-02	McArthur River Station	NT	-16.6383	135.846
	CCM0385		Gehyra gemina sp. nov.	aus1		0		2013-05-02	McArthur River Station	NT	-16.6383	135.846
	CCM0388		Gehyra gemina sp. nov.	aus1	aus1	0		2013-05-02	McArthur River Station	NT	-16.6425	135.849
	CCM0405		Gehyra gemina sp. nov.	aus1		1		2013-05-02	McArthur River Station	NT	-16.6383	135.846
	CCM0826		Gehyra gemina sp. nov.	aus1	aus1	0		2013-06-11	Carson Escarpment	WA	-15.3382	126.588
	CCM1771		Gehyra gemina sp. nov.	aus1		0		2013-07-09	Texas Downs Station	WA	-17.1005	128.268
	CCM2019		Gehyra gemina sp. nov.	aus1	aus1	1		2014-05-02	Roadside stop 73k E Roper Hwy	NT	-14.9141	133.71
	CCM2672		Gehyra gemina sp. nov.	aus1	aus1	1		2014-05-13	Caranbirini Conservation Reserve	NT	-16.2742	136.082
	CCM2959		Gehyra gemina sp. nov.	aus1		1		2014-07-06	East Baines Camp	NT	-15.9714	130.295
	CCM3025		Gehyra gemina sp. nov.	aus1	aus1	1		2014-07-09	East Baines Camp	NT	-16.4516	130.103
	CCM3036		Gehyra gemina sp. nov.	aus1	aus1	1		2014-07-11	Saw Tooth Gorge	NT	-18.4252	127.82
	CCM3086		Gehyra gemina sp. nov.	aus1	aus1	1		2014-07-16	Keep river gorge	NT	-15.8341	129.105
	CCM3309		Gehyra gemina sp. nov.	aus1		0		2014-11-06	Geikie Gorge Ranger Station	WA	-18.1076	125.698
	CCM3310		Gehyra gemina sp. nov.	aus1		0		2014-11-06	Geikie Gorge Ranger Station	WA	-18.1076	125.698
	CCM4992		Gehyra gemina sp. nov.	aus1		0		2015-05-07	Munbililla (Tomato Island), Limmen NP	NT	-14.7455	134.692
	CCM4997		Gehyra gemina sp. nov.	aus1	aus1	1		2015-05-07	28km north of Towns River	NT	-14.9059	135.014
	CCM4998		Gehyra gemina sp. nov.	aus1		1		2015-05-07	28km north of Towns River	NT	-14.9059	135.014
	CCM5000		Gehyra gemina sp. nov.	aus1	aus1	1		2015-05-06	Munbililla (Tomato Island), Limmen NP	NT	-14.7455	134.692
	CCM5002		Gehyra gemina sp. nov.	aus1		1		2015-05-06	Munbililla (Tomato Island), Limmen NP	NT	-14.7455	134.692
	CCM5420		Gehyra gemina sp. nov.	aus1	aus1	0		2015-05-30	Gregory NP	NT	-16.05	130.367
	CCM6377		Gehyra gemina sp. nov.	aus1		1		2016-06-22	Mallapunya Station	NT	-16.9732	135.803
	CCM7043		Gehyra gemina sp. nov.	aus1		0		2017-05-08	Gregory NP	NT	-16.0482	130.381
	CCM7054		Gehyra gemina sp. nov.	aus1		0		2017-05-11	Gregory NP	NT	-16.0429	130.697
	CCM7055		Gehyra gemina sp. nov.	aus1		0		2017-05-11	Gregory NP	NT	-16.0429	130.697
	CCM7072		Gehyra gemina sp. nov.	aus1		0		2017-05-14	Gregory NP	NT	-15.8888	130.2
	CCM7290		Gehyra gemina sp. nov.	aus1		0		2017-05-24	Glen Hill	WA	-16.5731	128.344
	CCM7291		Gehyra gemina sp. nov.	aus1	aus1	0		2017-05-24	Glen Hill	WA	-16.5731	128.344
	CCM7409		Gehyra gemina sp. nov.	aus1	aus1	0		2017-06-04	Maggie Springs	WA	-17.4634	126.182
	CMNT163		Gehyra gemina sp. nov.	aus1	aus1	1		NULL	Victoria River Research Station (Kidman Springs)	NT	-16.1163	130.96
	CMNT164		Gehyra gemina sp. nov.	aus1		1		NULL	Victoria River Research Station (Kidman Springs)	NT	-16.1163	130.96
	PMO209		Gehyra gemina sp. nov.	aus1		0		2014-07-02	Galeru Gorge	WA	-18.6127	126.086
	TR744		Gehyra gemina sp. nov.	aus1	aus1	0		2013-07-07	Cockburn Range	WA	-15.8185	128.098
	YMR050		Gehyra gemina sp. nov.	aus1	aus1	1		2014-12-02	Jowa - Site 2	NT	-14.7272	134.429
		ABTC06923	Gehyra gemina sp. nov.	aus1		1		NULL	Bing Bong	NT	-15.6223	136.353
NTM R28098	WAM R104285		Gehyra ipsa	ipsa		1	Paratype	NULL	Echidna Chasm, Purnululu (Bungle Bungle) NP	WA	-17.45	128.4
NTM R28099	WAM R131239		Gehyra ipsa	ipsa		1	Paratype	NULL	Picaninny Massif, Purnululu (Bungle Bungle) NP	WA	-17.25	128.3
WAM R101238			Gehyra ipsa	ipsa		1	Holotype	NULL	Piccaninny Massif, Purnululu (Bungle Bungle) NP	WA	-17.45	128.4
WAM R104284			Gehyra ipsa				Paratype		Frog Hole Gorge, Purnululu (Bungle Bungle)
WAM R104286			Gehyra ipsa				Paratype		Picaninny Gorge, Purnululu (Bungle Bungle)
WAM R104288			Gehyra ipsa				Paratype		Picaninny Gorge, Purnululu (Bungle Bungle)
WAM R104290			Gehyra ipsa	ipsa		1	Paratype	NULL	Echidna Chasm, Purnululu (Bungle Bungle) NP	WA	-17.4833	128.367
WAM R104291			Gehyra ipsa	ipsa		1	Paratype	NULL	Echidna Chasm, Purnululu (Bungle Bungle) NP	WA	-17.5	128.35
WAM R104295			Gehyra ipsa	ipsa		1	Paratype	NULL	Picaninny Gorge, Purnululu (Bungle Bungle) NP	WA	-17.4833	128.367
WAM R177670	CCM3210		Gehyra ipsa	ipsa	ipsa	1		2014-11-01	Whipsnake Gorge, Purnululu NP	WA	-17.4639	128.381
WAM R177671	CCM3211		Gehyra ipsa	ipsa	ipsa	1		2014-11-01	Whipsnake Gorge, Purnululu NP	WA	-17.4639	128.381
NM R24850			Gehyra koira				Paratype		Lobby Creek, Bradshaw Station	NT
NMV D77025			Gehyra koira	koira1		1		2013-11-03	Ngumpan Cliff area	WA	-18.751	126.08
NMV D77026			Gehyra koira	koira1		1		2013-11-03	Ngumpan Cliff area	WA	-18.751	126.08
NMV D77027			Gehyra koira	koira1		1		2013-11-03	Ngumpan Cliff area	WA	-18.751	126.08
NMV D77028			Gehyra koira	koira1		1		2013-11-03	Ngumpan Cliff area	WA	-18.751	126.08
NTM R10079			Gehyra koira				Paratype		Keep River NP	NT
NTM R10518			Gehyra koira				Paratype		Keep River NP	NT
NTM R10519			Gehyra koira				Paratype		Keep River NP	NT
NTM R10521			Gehyra koira				Paratype		Keep River NP	NT
NTM R10522			Gehyra koira				Paratype		Keep River NP	NT
NTM R10524			Gehyra koira				Paratype		Keep River NP	NT
NTM R10525			Gehyra koira				Paratype		Keep River NP	NT
NTM R10526			Gehyra koira				Paratype		Keep River NP	NT
NTM R12770			Gehyra koira				Paratype		Jasper Gorge, Buchanan Hwy	NT
NTM R13265			Gehyra koira				Paratype		Victoria River Bridge area, Victoria Hwy	NT
NTM R18626			Gehyra koira				Paratype		Bradshaw Station	NT
NTM R18627			Gehyra koira				Paratype		Bradshaw Station	NT
NTM R18628			Gehyra koira				Paratype		Bradshaw Station	NT
NTM R20774			Gehyra koira				Paratype		Timber Creek	NT
NTM R20775			Gehyra koira				Paratype		Timber Creek	NT
NTM R22404			Gehyra koira				Paratype		Jarrnarm Escarpment, Keep River NP	NT
NTM R22406			Gehyra koira				Holotype		Nganlang Art Site, Keep River NP	NT	-16.0409	128.911
NTM R22910		ABTC30107	Gehyra koira	koira1		1	Paratype	NULL	Spirit Hills	NT	-15.42	129.05
NTM R23365			Gehyra koira				Paratype		Jellabra Rockhole, Tanami Desert	NT
NTM R23754			Gehyra koira				Paratype		Lonely Springs Creek Crossing, Buntine Highway	NT
NTM R23755			Gehyra koira				Paratype		Lonely Springs Creek Crossing, Buntine Highway	NT
NTM R23800		ABTC30613	Gehyra koira	koira1		1	Paratype	NULL	Wickham River, Gregory NP	NT	-16.84	130.24
NTM R23804		ABTC30614	Gehyra koira	koira1	koira1	1	Paratype	NULL	Wickham River, Gregory NP	NT	-16.8422	130.236
NTM R24103			Gehyra koira				Paratype		North Kollendong Valley, Bradshaw Station	NT
NTM R24251			Gehyra koira				Paratype		Fitzmaurice River, Bradshaw Station	NT
NTM R24252			Gehyra koira				Paratype		Fitzmaurice River, Bradshaw Station	NT
NTM R24254			Gehyra koira				Paratype		Fitzmaurice River, Bradshaw Station	NT
NTM R24255			Gehyra koira				Paratype		Fitzmaurice River, Bradshaw Station	NT
NTM R24623			Gehyra koira				Paratype		Augustus Hole, Spirit Hills Station	NT
NTM R24853			Gehyra koira				Paratype		Lobby Creek, Bradshaw Station	NT
NTM R25499			Gehyra koira				Paratype		Jasper Gorge, Buchanan Hwy	NT
NTM R27279			Gehyra koira				Paratype		Pigeon Hole, Gregory NP	NT
NTM R36557	CMNT32	ABTC118940	Gehyra koira	koira1		1		2007-07-28	Gurrandalng camp, Keep River NP	NT	-15.8752	129.051
NTM R36576	CMNT50	ABTC56795	Gehyra koira	koira1	koira1	1		NULL	Bullo River, 37.5km N Victoria Hwy	NT	-15.6577	129.66
NTM R36577	CMNT51		Gehyra koira	koira1		1		NULL	Bullo River, 37.5km N Victoria Hwy	NT	-15.6577	129.66
NTM R36596	CMNT93	ABTC118958	Gehyra koira	koira1	koira1	1		2007-07-28	Joe Creek, Gregory NP	NT	-15.6078	131.082
NTM R36597	CMNT94		Gehyra koira	koira1		1		NULL	Joe Creek, Gregory NP	NT	-15.6079	131.082
NTM R37593			Gehyra koira	koira1		1		2017-05-09	Bradshaw Field Training Area	NT	-15.0343	129.865
NTM R37596			Gehyra koira	koira1	koira1	1		2017-05-09	Bradshaw Field Training Area	NT	-15.0343	129.865
NTM R37649			Gehyra koira	koira1	koira1	1		2017-05-11	Bradshaw Field Training Area	NT	-15.2283	130.403
NTM R37662			Gehyra koira	koira1		1		2017-05-12	Bradshaw Field Training Area	NT	-15.0488	130.36
NTM R37692			Gehyra koira	koira1		1		2017-05-15	Bradshaw Field Training Area	NT	-15.0255	130.477
NTM R37716			Gehyra koira	koira1		1		2017-05-17	Bradshaw Field Training Area	NT	-14.9921	130.299
NTM R37724			Gehyra koira	koira1		1		2017-05-16	Bradshaw Field Training Area	NT	-15.2292	129.871
NTM R37725			Gehyra koira	koira1		1		2017-05-16	Bradshaw Field Training Area	NT	-15.2292	129.871
NTM R37726			Gehyra koira	koira1		1		2017-05-17	Bradshaw Field Training Area	NT	-15.4467	130.558
NTM R38185	CCM0543		Gehyra koira	koira1		1		2013-05-11	Vic River Region Escarpment Walk	NT	-15.6109	131.116
NTM R38186	CCM2982		Gehyra koira	koira1		1		2014-07-08	East Baines Camp	NT	-16.4516	130.103
NTM R38187	CCM7011		Gehyra koira	koira1		1		2017-05-05	Gregory NP	NT	-15.4738	131.13
NTM R38188	CCM7026		Gehyra koira	koira1		1		2017-05-06	Gregory NP	NT	-15.4746	131.131
NTM R38189	CCM7035		Gehyra koira	koira1		1		2017-05-08	Gregory NP	NT	-15.4604	131.3
NTM R38190	CCM7240		Gehyra koira	koira1		1		2017-05-17	Gregory NP	NT	-15.8896	130.247
NTM R3875			Gehyra koira				Paratype		Wickham River, Gregory NP	NT
NTM R7043			Gehyra koira				Paratype		Kununurra	WA
NTM R7113			Gehyra koira				Paratype		Kununurra	WA
NTM R7114			Gehyra koira				Paratype		Kununurra	WA
NTM R9125			Gehyra koira				Paratype		Keep River NP	NT
NTM R9126			Gehyra koira				Paratype		Keep River NP	NT
NTM R9127			Gehyra koira				Paratype		Keep River NP	NT
NTM R9130			Gehyra koira				Paratype		Keep River NP	NT
NTM R9132			Gehyra koira				Paratype		Keep River NP	NT
NTM R9471			Gehyra koira				Paratype		Victoria Rivder Bridge area, Victoria Hwy	NT
WAM R108446	NTM R10520		Gehyra koira				Paratype		Keep River, NP	NT
WAM R108447	NTM R22462		Gehyra koira				Paratype		Limestone Gorge, Gregory NP	NT
WAM R108448	NTM R24253		Gehyra koira				Paratype		Fitzmaurice River, Bradshaw Station	NT
WAM R108774		ABTC105310	Gehyra koira	koira1		1		NULL	Bream Gorge, Osmand Valley Station	WA	-17.25	128.3
WAM R113990		ABTC105288	Gehyra koira	koira1		1		NULL	Carson Escarpment	WA	-15.35	126.617
WAM R125446		ABTC93230	Gehyra koira	koira1		1		NULL	Lake Argyle dam wall	WA	-16.1206	128.74
WAM R125447		ABTC93231	Gehyra koira	koira1		1		NULL	Lake Argyle dam wall	WA	-16.1206	128.74
WAM R161184			Gehyra koira	koira1		1		NULL	17 km NNW Kununurra	WA	-15.6331	128.667
WAM R164768		ABTC105312	Gehyra koira	koira1		1		NULL	Mount Nyulasy	WA	-16.7453	128.282
WAM R164769		ABTC105313	Gehyra koira	koira1		1		NULL	Mount Nyulasy	WA	-16.7453	128.282
WAM R164770		ABTC105314	Gehyra koira	koira1		1		NULL	Mount Nyulasy	WA	-16.7453	128.282
WAM R164771		ABTC105315	Gehyra koira	koira1		1		NULL	Mount Nyulasy	WA	-16.7452	128.282
WAM R164772		ABTC105316	Gehyra koira	koira1		1		NULL	Mount Nyulasy	WA	-16.7453	128.282
WAM R164779		ABTC105317	Gehyra koira	koira1		1		NULL	Mount Nyulasy	WA	-16.7453	128.282
WAM R164786		ABTC105318	Gehyra koira	koira1		1		NULL	The Grotto	WA	-15.7147	128.256
WAM R164789		ABTC105348	Gehyra koira	koira1		1		NULL	The Grotto	WA	-15.7386	128.266
WAM R164837		ABTC105319	Gehyra koira	koira1		1		NULL	Sir Graham Moore Island	WA	-13.8728	126.511
WAM R164966		ABTC105321	Gehyra koira	koira1		1		NULL	Drysdale River	WA	-14.7667	127.047
WAM R164967		ABTC105322	Gehyra koira	koira1		1		NULL	Drysdale River	WA	-14.7667	127.047
WAM R166471		ABTC105306	Gehyra koira	koira1		1		NULL	The Grotto	WA	-15.7139	128.256
WAM R171301			Gehyra koira	koira1		1		NULL	Adolphus Island	WA	-15.1058	128.156
WAM R171303			Gehyra koira	koira1		1		NULL	Adolphus Island	WA	-15.1067	128.157
WAM R171305			Gehyra koira	koira1		1		NULL	Adolphus Island	WA	-15.1064	128.157
WAM R171306		ABTC105781	Gehyra koira	koira1		1		NULL	Adolphus Island	WA	-15.1081	128.153
WAM R171307		ABTC112772	Gehyra koira	koira1		1		NULL	Adolphus Island	WA	-15.1058	128.156
WAM R172060		ABTC112800	Gehyra koira	koira1		1		NULL	Wargul Wargul	WA	-13.9364	126.171
WAM R172334			Gehyra koira	koira1		1		NULL	Theda Station	WA	-14.7403	126.466
WAM R172337			Gehyra koira	koira1		1		NULL	Theda Station	WA	-14.7403	126.466
WAM R172828			Gehyra koira	koira1		1		NULL	Ellenbrae Station	WA	-15.9492	127.073
WAM R172829			Gehyra koira	koira1		1		NULL	Ellenbrae Station	WA	-15.9492	127.073
WAM R172874			Gehyra koira	koira1	koira1	1		NULL	Ellenbrae Station	WA	-15.9839	127.054
WAM R173141			Gehyra koira	koira1		1		2013-07-06	Cockburn Range	WA	-15.8161	128.098
WAM R173514	MCZ-A-28505		Gehyra koira	koira1		1		2013-09-17	Drysdale River, 50km SE Kalumburu	WA	-14.6082	126.936
WAM R173515	MCZ-A-28506		Gehyra koira	koira1		1		2013-09-17	Drysdale River, 50km SE Kalumburu	WA	-14.6085	126.935
WAM R173516	MCZ-A-28507		Gehyra koira	koira1		1		2013-09-17	Drysdale River, 50km SE Kalumburu	WA	-14.6082	126.934
WAM R173517	MCZ-A-28508		Gehyra koira	koira1		1		2013-09-17	Drysdale River, 50km SE Kalumburu	WA	-14.6082	126.934
WAM R173518	MCZ-A-28509		Gehyra koira	koira1		1		2013-09-17	Drysdale River, 50km SE Kalumburu	WA	-14.6082	126.934
WAM R173519	MCZ-A-28510		Gehyra koira	koira1		1		2013-09-17	Drysdale River, 50km SE Kalumburu	WA	-14.6083	126.935
WAM R173520	MCZ-A-28511		Gehyra koira	koira1		1		2013-09-17	Drysdale River, 50km SE Kalumburu	WA	-14.6083	126.935
WAM R173522	MCZ-A-28589		Gehyra koira	koira1		1		2013-09-20	Drysdale River, 50km SE Kalumburu	WA	-14.6082	126.932
WAM R173841			Gehyra koira	koira1		1		2014-03-03	Theda Station	WA	-14.7889	126.496
WAM R173932			Gehyra koira	koira1		1		2014-03-05	Coucal Falls campsite, Drysdale River NP	WA	-15.0114	126.835
WAM R173934			Gehyra koira	koira1		1		2014-03-05	Coucal Falls campsite, Drysdale River NP	WA	-15.0114	126.835
WAM R173935			Gehyra koira	koira1		1		2014-03-05	Coucal Falls campsite, Drysdale River NP	WA	-15.0114	126.835
WAM R173977			Gehyra koira	koira1		1		2014-03-06	Theda Station	WA	-14.9198	126.644
WAM R173979			Gehyra koira	koira1		1		2014-03-06	Theda Station	WA	-14.9195	126.643
WAM R173980			Gehyra koira	koira1		1		2014-03-06	Theda Station	WA	-14.9195	126.643
WAM R173981			Gehyra koira	koira1		1		2014-03-06	Theda Station	WA	-14.9195	126.643
WAM R173985			Gehyra koira	koira1		1		2014-03-06	Theda Station	WA	-14.9195	126.643
WAM R173986			Gehyra koira	koira1		1		2014-03-06	Theda Station	WA	-14.9195	126.643
WAM R174048			Gehyra koira	koira1		1		2014-03-08	Craticus Falls, Drysdale River NP	WA	-14.7826	127.102
WAM R174104			Gehyra koira	koira1		1		2014-03-09	Worriga Falls, Drysdale River NP	WA	-15.0273	126.666
WAM R174108			Gehyra koira	koira1		1		2014-03-09	Worriga Falls, Drysdale River NP	WA	-15.0273	126.665
WAM R174112			Gehyra koira	koira1		1		2014-03-09	Worriga Falls, Drysdale River NP	WA	-15.0273	126.665
WAM R174113			Gehyra koira	koira1		1		2014-03-09	Worriga Falls, Drysdale River NP	WA	-15.0273	126.665
WAM R174115			Gehyra koira	koira1		1		2014-03-09	Euro Gorge, Drysdale River NP	WA	-15.0559	126.724
WAM R174116			Gehyra koira	koira1		1		2014-03-09	Euro Gorge, Drysdale River NP	WA	-15.0559	126.724
WAM R174118			Gehyra koira	koira1		1		2014-03-09	Euro Gorge, Drysdale River NP	WA	-15.0559	126.724
WAM R177720	CCM2841		Gehyra koira	koira1		1		2014-06-27	Maggie Springs	WA	-17.4461	126.188
WAM R177733	CCM7263		Gehyra koira	koira1	koira1	1		2017-05-23	Glen Hill	WA	-16.5726	128.34
WAM R177736	CCM7297		Gehyra koira	koira1		1		2017-05-26	Mount Nyulasy	WA	-16.7655	128.273
WAM R177740	CMWA49		Gehyra koira	koira1		1		2012-10-01	El Questro Station tip	WA	-16.0088	127.978
WAM R177741	CMWA57		Gehyra koira	koira1		1		2012-09-30	Champagne Springs, El Questro Station	WA	-16.0175	127.977
WAM R177742	CCM0972		Gehyra koira	koira1		1		2013-06-04	Baitbox Hill, 10 km N of Theda Station homestead	WA	-14.7406	126.466
WAM R177743	CCM0989		Gehyra koira	koira1		1		2013-06-11	Mud Springs, 20 km SW Theda Station homestead	WA	-14.8856	126.36
WAM R177744	CCM1156		Gehyra koira	koira1		1		2013-06-28	Langoor Hill, Theda Station	WA	-14.7863	126.634
WAM R177745	CCM1169		Gehyra koira	koira1		1		2013-06-29	Langoor Hill, Theda Station	WA	-14.7811	126.635
WAM R177746	CCM1448		Gehyra koira	koira1		1		2013-06-03	Teronis Gorge	WA	-17.2954	127.258
WAM R177747	CCM1449		Gehyra koira	koira1	koira1	1		2013-06-03	Teronis Gorge	WA	-17.2954	127.258
WAM R177749	CCM1671		Gehyra koira	koira1		1		2013-06-17	Home Valley Station	WA	-15.7203	127.819
WAM R177750	CCM1674		Gehyra koira	koira1		1		2013-06-17	Home Valley Station	WA	-15.7203	127.819
WAM R177751	CCM1675		Gehyra koira	koira1		1		2013-06-17	Home Valley Station	WA	-15.7203	127.819
WAM R177752	CCM1676		Gehyra koira	koira1		1		2013-06-17	Home Valley Station	WA	-15.7203	127.819
WAM R177753	CCM1677		Gehyra koira	koira1		1		2013-06-17	Home Valley Station	WA	-15.7203	127.819
WAM R177754	CCM1678		Gehyra koira	koira1	koira1	1		2013-06-17	Home Valley Station	WA	-15.7203	127.819
WAM R177755	CCM2806		Gehyra koira	koira1		1		2014-06-18	Argyle Rocks	WA	-16.1171	128.738
WAM R177756	CCM2807		Gehyra koira	koira1	koira1	1		2014-06-18	Argyle Rocks	WA	-16.1171	128.738
WAM R177758	CCM3076		Gehyra koira	koira1	koira1	1		2014-07-15	Mount Nyulasy	WA	-17.7622	129.099
WAM R177759	CCM3081		Gehyra koira	koira1		1		2014-07-15	Mount Nyulasy	WA	-17.7622	129.099
WAM R177760	CCM3102		Gehyra koira	koira1	koira1	1		2014-07-15	North Kurrajong, Purnululu (Bungle Bungle) NP	WA	-17.3393	128.372
WAM R177761	CCM3105		Gehyra koira	koira1		1		2014-07-13	Echidna Chasm, Purnululu (Bungle Bungle) NP	WA	-17.3234	128.413
WAM R177762	CCM3106		Gehyra koira	koira1		1		2014-07-13	Echidna Chasm, Purnululu (Bungle Bungle) NP	WA	-17.3234	128.413
WAM R177763	CCM3107		Gehyra koira	koira1		1		2014-07-13	Echidna Chasm, Purnululu (Bungle Bungle) NP	WA	-17.3234	128.413
WAM R177764	CCM3108		Gehyra koira	koira1		1		2014-07-13	Echidna Chasm, Purnululu (Bungle Bungle) NP	WA	-17.3234	128.413
WAM R177765	CCM7241		Gehyra koira	koira1		1		2017-05-21	Glen Hill	WA	-16.6001	128.344
WAM R177766	CCM7242		Gehyra koira	koira1		1		2017-05-21	Glen Hill	WA	-16.6001	128.344
WAM R177767	CCM7264		Gehyra koira	koira1		1		2017-05-23	Glen Hill	WA	-16.5726	128.34
WAM R177768	CCM7325		Gehyra koira	koira1		1		2017-05-27	Ngumpan Cliff area	WA	-18.7372	126.093
WAM R177769	CCM7391		Gehyra koira	koira1		1		2017-06-03	Sir John Gorge, Mornington Station	WA	-17.5297	126.313
WAM R177770	CCM7395		Gehyra koira	koira1		1		2017-06-03	Sir John Gorge, Mornington Station	WA	-17.5297	126.313
WAM R177772	CCM7399		Gehyra koira	koira1	koira1	1		2017-06-04	Maggie Springs	WA	-17.4458	126.189
WAM R177773	CCM7445		Gehyra koira	koira1		1		2017-06-07	Carlton Hill Limestone, 47km N Kununurra	WA	-15.5352	128.712
WAM R177775	CCM7454		Gehyra koira	koira1		1		2017-06-06	Ningbing South	WA	-15.1788	128.63
WAM R177776	CCM7455		Gehyra koira	koira1	koira1	1		2017-06-06	Ningbing South	WA	-15.1788	128.63
	BP02301		Gehyra koira	koira1		1		2014-05-13	Buckle Head	WA	-14.4599	127.86
	BP02481		Gehyra koira	koira1		1		2014-05-21	Berkeley SR	WA	-14.485	127.819
	CCM0540		Gehyra koira	koira1		0		2013-05-11	Vic River Region Escarpment Walk	NT	-15.6109	131.116
	CCM0555		Gehyra koira	koira1		0		2013-05-11	Vic River Region Escarpment Walk	NT	-15.6109	131.116
	CCM0662		Gehyra koira	koira1		1		2013-05-16	Keep River Gurrandalng Loopwalk	NT	-15.872	129.05
	CCM0828		Gehyra koira	koira1		0		2013-06-11	Carson Escarpment	WA	-15.3383	126.592
	CCM0829		Gehyra koira	koira1		0		2013-06-11	Carson Escarpment	WA	-15.3382	126.591
	CCM0841		Gehyra koira	koira1	koira1	0		2013-06-13	Carson Escarpment	WA	-15.3394	126.589
	CCM0842		Gehyra koira	koira1		0		2013-06-13	Carson Escarpment	WA	-15.3394	126.589
	CCM0974		Gehyra koira	koira1		0		2013-06-01	George's Shame, Theda, 2km N of Theda Station homestead	WA	-14.7844	126.49
	CCM0975		Gehyra koira	koira1		0		2013-06-01	George's Shame, Theda, 2km N of Theda Station homestead	WA	-14.7844	126.49
	CCM0977		Gehyra koira	koira1		0		2013-06-05	Baitbox Hill, 10 km N of Theda Station homestead	WA	-14.7519	126.477
	CCM0983		Gehyra koira	koira1		0		2013-06-09	Mud Springs, 20 km SW Theda Station homestead	WA	-14.88	126.359
	CCM1003		Gehyra koira	koira1		0		2013-06-12	Mud Springs, 20 km SW Theda Station homestead	WA	-14.8856	126.36
	CCM1004		Gehyra koira	koira1		0		2013-06-12	Mud Springs, 20 km SW Theda Station homestead	WA	-14.8856	126.36
	CCM1008		Gehyra koira	koira1		0		2013-06-13	Mud Springs, 20 km SW Theda Station homestead	WA	-14.88	126.359
	CCM1095		Gehyra koira	koira1		0		2013-06-27	Langoor Hill, Theda Station	WA	-14.7824	126.636
	CCM1096		Gehyra koira	koira1		0		2013-06-27	Langoor Hill, Theda Station	WA	-14.7824	126.636
	CCM1098		Gehyra koira	koira1		0		2013-06-27	Langoor Hill, Theda Station	WA	-14.7824	126.636
	CCM1168		Gehyra koira	koira1		1		2013-06-27	Langoor Hill, Theda Station	WA	-14.7811	126.635
	CCM1447		Gehyra koira	koira1		0		2013-06-03	Teronis Gorge	WA	-17.2954	127.258
	CCM1668		Gehyra koira	koira1		0		2013-06-17	Home Valley Station	WA	-15.7203	127.819
	CCM2721		Gehyra koira	koira1		0		2014-03-01	Kelly's Knob, Kununurra	WA	-15.7652	128.74
	CCM2731		Gehyra koira	koira1		0		2014-03-09	Worriga Gorge, Drysdale River NP	WA	-15.0268	126.665
	CCM2732		Gehyra koira	koira1		0		2014-03-09	Worriga Gorge, Drysdale River NP	WA	-15.0271	126.666
	CCM2733		Gehyra koira	koira1		0		2014-03-06	Palmoondoora Creek	WA	-14.9198	126.644
	CCM2735		Gehyra koira	koira1		0		2014-03-09	Worriga Gorge, Drysdale River NP	WA	-15.0268	126.665
	CCM2736		Gehyra koira	koira1		0		2014-03-09	Worriga Gorge, Drysdale River NP	WA	-15.0273	126.666
	CCM2737		Gehyra koira	koira1		0		2014-03-09	Worriga Gorge, Drysdale River NP	WA	-15.0273	126.666
	CCM2739		Gehyra koira	koira1		0		2014-03-05	Coucal Gorge, Drysdale River NP	WA	-15.0114	126.835
	CCM3026		Gehyra koira	koira1	koira1	1		2014-07-09	East Baines Camp	NT	-16.4516	130.103
	CCM3035		Gehyra koira	koira1		1		2014-07-11	Saw Tooth Gorge	NT	-18.4252	127.82
	CCM3051		Gehyra koira	koira1		0		2014-07-13	Echidna Chasm, Purnululu (Bungle Bungle) NP	WA	-17.3234	128.413
	CCM3052		Gehyra koira	koira1		0		2014-07-13	Echidna Chasm, Purnululu (Bungle Bungle) NP	WA	-17.3234	128.413
	CCM3053		Gehyra koira	koira1		0		2014-07-13	Echidna Chasm, Purnululu (Bungle Bungle) NP	WA	-17.3234	128.413
	CCM3054		Gehyra koira	koira1		0		2014-07-13	Echidna Chasm, Purnululu (Bungle Bungle) NP	WA	-17.3234	128.413
	CCM3087		Gehyra koira	koira1	koira1	1		2014-07-16	Keep river gorge (Jinumum)	NT	-15.8341	129.105
	CCM3088		Gehyra koira	koira1		1		2014-07-16	Keep river gorge	NT	-15.8341	129.105
	CCM3428		Gehyra koira	koira1		1		2015-02-13	Mirima NP	WA	-15.7702	128.753
	CCM3452		Gehyra koira	koira1	koira1	0		2014-06-24	Theda Station	WA	-15.0562	126.437
	CCM3555		Gehyra koira	koira1	koira1	1		2015-04-14	1st creek north of Berkeley River entrance	WA	-14.349	127.749
	CCM7047		Gehyra koira	koira1	koira1	0		2017-05-09	Gregory NP	NT	-16.0513	130.399
	CCM7052		Gehyra koira	koira1		0		2017-05-11	Gregory NP	NT	-16.0297	130.798
	CCM7234		Gehyra koira	koira1		0		2017-05-17	Gregory NP	NT	-15.8896	130.247
	CMNT65		Gehyra koira	koira1		0		NULL	Jasper Gorge, nr Jasper Ck crossing	NT	-16.0278	130.787
	CMWA48		Gehyra koira	koira1		1		2012-10-01	El Questro Station tip	WA	-16.0088	127.978
	CMWA59		Gehyra koira	koira1		0		2012-10-01	Moonshine Gorge, El Questro Station	WA	-16.0519	128.01
	PM0148		Gehyra koira	koira1		0		2014-07-02	<1 km S of Galeru Gorge	WA	-18.6145	126.083
	PMO154		Gehyra koira	koira1		0		2014-07-01	Mimbi Caves, Mueller Rages	WA	-18.7222	126.064
	PMO155		Gehyra koira	koira1		0		2014-07-02	<1 km S of Galeru Gorge	WA	-18.6137	126.084
	PMO182		Gehyra koira	koira1		0		2014-07-02	<1 km S of Galeru Gorge	WA	-18.6141	126.084
	PMO191		Gehyra koira	koira1		0		2014-07-02	<1 km S of Galeru Gorge	WA	-18.6026	126.075
	TR746		Gehyra koira	koira1		0		2013-07-08	Cockburn Range	WA	-15.8163	128.096
	TR747		Gehyra koira	koira1		0		2013-07-08	Cockburn Range	WA	-15.8163	128.096
WAM R101237			Gehyra koira (ipsa PT)	ipsa		1	Paratype	NULL	Picaninny Massif, Purnululu (Bungle Bungle) NP	WA	-17.45	128.4
WAM R104283			Gehyra koira (ipsa PT)				Paratype		Osmand Valley Station
WAM R104289			Gehyra koira (ipsa PT)	ipsa		1	Paratype	NULL	Wulwuldji Spring, Purnululu (Bungle Bungle) NP	WA	-17.4833	128.367
NTM R21786		ABTC29672	Gehyra lapistola sp. nov.	koira2		1	Paratype		Litchfield NP	NT	-13.22	130.73
NTM R36708			Gehyra lapistola sp. nov.	koira2	koira2	1	Paratype	2012-04-29	Fish River Gorge, Fish River Station, Daly River	NT	-14.256	130.894
NTM R37051			Gehyra lapistola sp. nov.	koira2		1	Paratype	2013-09-21	Daly River Road, Daly River region	NT
NTM R37055			Gehyra lapistola sp. nov.	koira2		1	Paratype	2013-09-21	Dorat Road, Robin Falls area, Adelaide River region	NT	-13.35	131.137
NTM R37092			Gehyra lapistola sp. nov.	koira2	koira2	1	Paratype	2013-09-28	Dorat Road, approximately 6 km from Stuart Hwy	NT	-13.2851	131.117
NTM R37093			Gehyra lapistola sp. nov.	koira2		1	Holotype	2013-09-28	Dorat Road, approximately 6 km from Stuart Hwy	NT	-13.2851	131.117
NTM R38191	CCM2882		Gehyra lapistola sp. nov.	koira2		1	Paratype	2014-07-03	Tolmer Falls turnoff, Litchfield NP	NT	-13.1965	130.714
NTM R38192	CCM2884		Gehyra lapistola sp. nov.	koira2		1	Paratype	2014-07-03	Tolmer Falls turnoff, Litchfield NP	NT	-13.1965	130.714
NTM R38193	CCM2935		Gehyra lapistola sp. nov.	koira2	koira2	1	Paratype	2014-07-04	Florence Falls turnoff, Litchfield NP	NT	-13.1264	130.805
NTM R38194	CCM6052		Gehyra lapistola sp. nov.	koira2	koira2	1	Paratype	2016-04-15	Mount Pleasant, Tipperary Station	NT	-13.5915	131.168
NTM R38195	CCM6053		Gehyra lapistola sp. nov.	koira2		1	Paratype	2016-04-15	Mount Pleasant, Tipperary Station	NT	-13.5915	131.168
NTM R38196	CCM6070		Gehyra lapistola sp. nov.	koira2	koira2	1	Paratype	2016-04-16	Litchfiedl Mining Camp, 5 km from Daly River Road	NT	-13.5096	130.773
	CCM4847		Gehyra lapistola sp. nov.	koira2	koira2	0		2016-04-28	Litchfield NP Lost city track, 9.5km from park rd	NT	-13.2147	130.744
	CCM4858		Gehyra lapistola sp. nov.	koira2	koira2	0		2016-04-19	Tabeland Creek track, Litchfield NP	NT	-13.5003	130.367
	CCM6210		Gehyra lapistola sp. nov.	koira2	koira2	1		2016-04-25	Litchfield NP Old tabletop track, west edge of tabletop plateau	NT	-13.0976	130.693
NTM R21309		ABTC29510	Gehyra lauta sp. nov.	aus4		1	Paratype		Musselbrook Reservoir	QLD	-18.6	138.13
NTM R21310		ABTC29515	Gehyra lauta sp. nov.	aus4		1	Paratype		Musselbrook Reservoir	QLD	-18.6	138.13
NTM R21311		ABTC29516	Gehyra lauta sp. nov.	aus4	aus4	1	Paratype		Musselbrook Reservoir	QLD	-18.6	138.13
NTM R21312			Gehyra lauta sp. nov.	aus4		1	Paratype		Musselbrook Reservoir	QLD	-18.592	138.124
NTM R38184	CCM0438		Gehyra lauta sp. nov.	aus4	aus4	1	Paratype	2013-05-03	McArthur Station	NT	-16.7101	136.204
QM J47904			Gehyra lauta sp. nov.	aus4		1	Paratype		Elizabeth Gorge, Bowthorn Station	QLD	-20.5143	139.461
QM J75291			Gehyra lauta sp. nov.	aus4		1	Paratype		Lawn Hill NP	QLD	-18.6917	138.492
QM J78786			Gehyra lauta sp. nov.	aus4		1	Paratype		10 km WNW Kajabbi	QLD	-19.7758	139.896
QM J88487			Gehyra lauta sp. nov.	aus4		1	Paratype		Mount Isa area	QLD	-18.2167	138.333
QM J90707			Gehyra lauta sp. nov.	aus4		1	Holotype		Sybella Ck, Dajarra Rd, 17.2 km S Mount Isa	QLD	-20.8761	139.458
QM J90711			Gehyra lauta sp. nov.	aus4		1	Paratype		Sybella Creek, Dajarra Road, 17.2 km S Mount Isa	QLD	-20.8761	139.458
QM J96621	CCM0244		Gehyra lauta sp. nov.	aus4	aus4	1	Paratype	2013-04-24	Gunpowder Ridge	QLD	-19.7503	139.381
QM J96622	CCM0247		Gehyra lauta sp. nov.	aus4		1	Paratype	2013-04-25	West Leichardt Station	QLD	-20.6027	139.684
QM J96623	CCM0322		Gehyra lauta sp. nov.	aus4	aus4	1	Paratype	2013-04-30	Bowthorn Station	QLD	-18.0938	138.302
QM J96624	CCM0345		Gehyra lauta sp. nov.	aus4		1	Paratype	2013-04-30	Kingfisher Station	QLD	-17.8754	138.281
	CCM0240		Gehyra lauta sp. nov.	aus4	aus4	1		2013-04-24	Mount Gordon	QLD	-19.7214	139.392
	CCM0318		Gehyra lauta sp. nov.	aus4	aus4	1		2013-04-29	Constance Range	QLD	-18.7303	138.495
	CCM3563		Gehyra lauta sp. nov.	aus4		0		2014-06-20	Pungalina Station	NT	-16.8132	137.246
	CCM3574		Gehyra lauta sp. nov.	aus4		0		2014-06-24	Pungalina Station	NT	-16.6913	137.423
	CCM3576		Gehyra lauta sp. nov.	aus4	aus4	0		2014-06-28	Pungalina Station	NT	-16.7319	137.416
	CCM6419		Gehyra lauta sp. nov.	aus4	aus4	0		2016-06-27	China wall Gorge	NT	-17.8484	137.418
