# Supplementary material for: Crypsis and convergence: integrative taxonomic revision of the Gehyra australis group (Squamata: Gekkonidae) from northern Australia
Source: PeerJ. 2020 Jan 27;8:e7971. doi: 10.7717/peerj.7971 (PMC6991128; doi:10.7717/peerj.7971)
Supplement: Supplemental Information 2 — DArTseq data file for Gehyra australis and koira groups. [file peerj-08-7971-s002.xlsx]

## Sheet: Sheet 1
ID	Species	Lineage	Sex	Pores	SVL (mm)	Trunk length	Trunk width	Foreleg length	Hindleg length	Head length	Head depth	Head width	Snout length	Snout depth	Lamellae	Internasal
NTM R22626	Gehyra arnhemica sp. nov.	aus3	M	25	63.19	26.31	10.65	6.86	7.87	14.24	7.2	11.54	5.83	5.19	9	2
NTM R38171	Gehyra arnhemica sp. nov.	aus3	M	24	67.07	29.98	11.82	7.55	8.09	15.37	7.54	12.85	5.89	5.79	9	2
NTM R38172	Gehyra arnhemica sp. nov.	aus3	F		60.27	26.15	10.51	6.63	7.48	13.43	6.23	10.4	5.25	4.58	9	3
NTM R38173	Gehyra arnhemica sp. nov.	aus3	F		67.76	29.17	11.13	6.76	8.3	14.71	7.07	11.51	5.86	5.24	8	2
NTM R38174	Gehyra arnhemica sp. nov.	aus3	M	24	62.74	26.3	10.8	6.73	7.06	13.84	6.42	11.38	5.82	4.5	9	2
NTM R38175	Gehyra arnhemica sp. nov.	aus3	M	21	58.35	24.16	9.93	6.58	6.92	13.29	6.37	10.97	5.25	4.51	10	2
NTM R38176	Gehyra arnhemica sp. nov.	aus3	M	25	63.75	26.54	12.15	7.36	8.28	15.09	7.48	12.46	6.06	5.4	9	2
NTM R38178	Gehyra arnhemica sp. nov.	aus3	M	26	64.14	27.18	10.36	7.17	8.23	14.63	7.24	11.15	5.91	5.25	9	4
NTM R38179	Gehyra arnhemica sp. nov.	aus3	M	26	64.38	28.2	9.85	7.06	8.23	14.56	7.03	11.07	5.72	5.23	9	2
NTM R38180	Gehyra arnhemica sp. nov.	aus3	M	24	65.75	28.26	10.3	7.35	8.1	14.99	7.85	11.68	5.89	5.28	10	3
NTM R38181	Gehyra arnhemica sp. nov.	aus3	F		68.23	29.5	10.6	7.52	8.47	15.29	7.8	11.7	6.24	5.35	10	4
NTM R38182	Gehyra arnhemica sp. nov.	aus3	F		57.55	23.53	8.7	7	7.65	14.32	6.27	10.26	5.46	4.58	9	2
NTM R38183	Gehyra arnhemica sp. nov.	aus3	M	25	56.35	23.01	9.05	7.02	7.55	13.06	6.12	10.28	5.31	4.3	9	5
CCM2943	Gehyra australis	aus2	M	11	58.42	27.44	10.1	6.33	7.43	13.19	6.1	10.78	5.26	4.53	9	2
NTM R20910	Gehyra australis	aus2	M	13	65.92	28.3	9.57	6.89	7.67	14.77	7.37	11.55	5.93	4.97	9	2
NTM R36854	Gehyra australis	aus2	M	12	59.18	25.52	9.17	6.38	7.45	13.39	6.64	10.64	5.44	5.02	9	2
NTM R36861	Gehyra australis	aus2	M	14	61.21	26.12	9.35	6.89	7.62	14.16	7.07	10.52	5.34	4.99	9	2
NTM R36904	Gehyra australis	aus2	M	13	55.86	22.36	8.42	6.43	7.47	13.19	6.52	9.8	5.11	4.48	9	2
NTM R36907	Gehyra australis	aus2	M	11	50.91	20.09	7.99	5.95	6.88	12.41	6.08	9.24	4.77	4.11	9	2
NTM R38165	Gehyra australis	aus2	F		61.62	27.83	11	6.57	7.06	14.02	6.74	10.94	5.54	4.63	9	2
NTM R38166	Gehyra australis	aus2	M	11	68.05	28.4	12.03	7.56	7.88	15.55	7.74	12.94	6.15	5.1	9	2
NTM R38167	Gehyra australis	aus2	M	11	64.02	28.06	10.83	6.67	7.89	14.68	7.13	11.83	5.46	5.01	8	3
NTM R38169	Gehyra australis	aus2	F		60.36	25.64	9.7	6.84	8.03	14.43	7.27	10.5	5.9	4.92	9	3
NTM R38170	Gehyra australis	aus2	M	14	65.06	29.82	13.22	8.03	9.39	14.38	6.76	12.27	6.12	4.9	8	2
WAM R177691	Gehyra calcitectus sp. nov.	koira3	M	11	67.59	29.69	11.17	8.37	8.71	16.28	8.27	14.01	6.07	5.85	9	2
WAM R177692	Gehyra calcitectus sp. nov.	koira3	M	12	73.68	32.35	12.55	8.58	9.46	17.66	8.37	14.16	6.82	6.04	10	2
WAM R177694	Gehyra calcitectus sp. nov.	koira3	F		66.17	28.8	10.79	8.25	8.39	15.67	7.71	12.52	6.08	5.61	9	2
WAM R177695	Gehyra calcitectus sp. nov.	koira3	M	9	70.05	32.54	11.06	8.79	8.47	16.68	8.28	12.91	6.34	5.87	10	2
WAM R177696	Gehyra calcitectus sp. nov.	koira3	F		64.18	29.15	10.5	7.82	8.16	14.7	7.02	12.35	5.59	5.01	9	3
WAM R177697	Gehyra calcitectus sp. nov.	koira3	F		77.09	35.53	14.19	9.32	11.04	16.93	7.28	15.2	8.11	5.91	9	2
WAM R177698	Gehyra calcitectus sp. nov.	koira3	M	12	75.92	35.26	15.43	9.15	11.1	16.97	8.19	16.65	7.31	6.11	9	3
WAM R177699	Gehyra calcitectus sp. nov.	koira3	F		67.28	29.97	11.61	8.39	9.65	14.51	6.62	12.55	6.44	5.21	10	3
WAM R177700	Gehyra calcitectus sp. nov.	koira3	F		69.77	32.97	12.01	8.88	10.43	16.45	6.9	14.21	7.08	5.22	9	2
WAM R177701	Gehyra calcitectus sp. nov.	koira3	F		64.78	26.93	12.85	8.93	9.92	15.75	5.82	12.78	6.16	4.08	8	2
WAM R177702	Gehyra calcitectus sp. nov.	koira3	F		64.5	27.64	11.72	7.8	10.3	16.4	7.33	13.14	7.07	5.35	9	2
WAM R177703	Gehyra calcitectus sp. nov.	koira3	F		69	30.87	12.8	8.73	10.59	15.24	6.79	14.44	6.25	5.36	10	2
WAM R177704	Gehyra calcitectus sp. nov.	koira3	M	14	71.86	31.12	14.07	9.03	10.66	16.18	7.58	15.09	7.02	6.14	9	2
NMV D76976	Gehyra chimera sp. nov.	pseudoaus	M	10	63.07	26.99	9.54	6.63	7.59	14.37	6.79	11.02	5.67	5.09	9	3
NMV D77000	Gehyra chimera sp. nov.	pseudoaus	M	9	60.69	25.78	9.87	6.46	7.26	14.6	7.14	11.32	5.88	5.22	9	2
NMV D77043	Gehyra chimera sp. nov.	pseudoaus	M	9	68.34	29.26	10.99	7.53	8.45	15.29	7.57	12.48	6.07	5.71	9	3
NMV D77044	Gehyra chimera sp. nov.	pseudoaus	F		64.84	28	10.91	7.37	8.2	14.93	7.47	12.28	6.05	5.64	9	3
WAM R177673	Gehyra chimera sp. nov.	pseudoaus	M	11	73.69	32.91	12.83	7.85	9.06	16.64	8.12	13.47	6.64	6.14	9	2
WAM R177674	Gehyra chimera sp. nov.	pseudoaus	M	10	62.53	25.92	11.21	6.95	7.88	14.45	7.16	11.26	5.77	5.36	9	2
WAM R177675	Gehyra chimera sp. nov.	pseudoaus	M	9	65.55	27.02	11.74	7.05	7.86	14.65	7.32	12.18	5.81	5.5	9	2
WAM R177683	Gehyra chimera sp. nov.	pseudoaus	F		64.88	28.03	10.66	7.41	8.1	14.81	7.72	12.21	6.09	5.43	8	3
WAM R177684	Gehyra chimera sp. nov.	pseudoaus	M	9	69.42	29.64	11.51	6.95	8.35	15.88	7.98	12.77	6.42	5.73	8	2
WAM R177685	Gehyra chimera sp. nov.	pseudoaus	F		58.49	24.66	9.49	6.14	7.21	14.18	6.32	10.97	5.7	4.87	9	2
WAM R177686	Gehyra chimera sp. nov.	pseudoaus	M	9	60.47	27.67	9.57	6.52	7.66	13.67	6.53	10.89	5.61	5.26	8	2
WAM R177687	Gehyra chimera sp. nov.	pseudoaus	M	9	56.12	23.4	9.17	5.95	7.06	12.9	6.14	10.31	5.27	4.62	8	2
WAM R177688	Gehyra chimera sp. nov.	pseudoaus	M	10	50.06	22.18	8.29	5.4	6.9	11.83	5.26	9.42	4.75	4.17	8	2
WAM R177689	Gehyra chimera sp. nov.	pseudoaus	M	11	56.69	23.36	8.51	6.3	7.36	13.91	7.55	10.91	5.95	4.72	8	2
CCM6377	Gehyra gemina sp. nov.	aus1	F		68.06	30.13	10.84	6.95	7.84	15.06	6.97	11.93	5.98	5.05	10	2
NTM R38152	Gehyra gemina sp. nov.	aus1	F		56.61	24.13	10.14	6.26	7.3	13.52	5.61	10.59	5.5	4.23	9	2
NTM R38153	Gehyra gemina sp. nov.	aus1	M	13	67.39	28.26	11.47	6.95	7.2	16	7.77	13.16	6.02	5.6	10	2
NTM R38154	Gehyra gemina sp. nov.	aus1	M	12	64.82	27.3	11.13	7.24	7.47	15.25	7.23	12.53	5.89	4.86	9	2
NTM R38155	Gehyra gemina sp. nov.	aus1	M	11	60.42	25.68	10.6	6.65	7.59	13.77	6.14	11.73	5.16	4.77	9	2
NTM R38156	Gehyra gemina sp. nov.	aus1	F		68.86	30.12	10.58	6.13	6.88	14.6	7.15	11.25	5.99	5.46	9	2
NTM R38157	Gehyra gemina sp. nov.	aus1	M	12	64.9	25.4	10.63	7.05	7.65	15.23	7.36	12.5	6.12	4.87	9	2
NTM R38158	Gehyra gemina sp. nov.	aus1	M	12	66.29	27.23	11.77	7.49	7.91	15.4	7.67	12.37	6.13	5.29	9	2
NTM R38159	Gehyra gemina sp. nov.	aus1	F		64.59	25.69	11.14	6.95	7.31	14.78	6.84	11.85	5.9	5.12	9	2
NTM R38160	Gehyra gemina sp. nov.	aus1	F		58.55	24.18	10.37	6.05	6.54	13.52	6.18	10.86	5.58	4.48	9	2
NTM R38161	Gehyra gemina sp. nov.	aus1	M	13	61.15	26.35	10.63	7.44	7.84	14.24	7.46	11.25	5.87	5.04	9	2
NTM R38162	Gehyra gemina sp. nov.	aus1	F		60.97	26.45	11.08	6.41	7.71	14.08	7.23	11.29	5.63	4.97	9	2
NTM R38163	Gehyra gemina sp. nov.	aus1	F		63.3	29.93	11.1	7.88	8.42	14.57	6.52	11.95	6.23	5.06
NTM R38164	Gehyra gemina sp. nov.	aus1	F		65.97	29.87	11.63	8.13	7.8	15.32	6.6	12.28	6.7	4.89	9	3
WAM R177723	Gehyra gemina sp. nov.	aus1	M	11	62.53	27.97	10.28	6.95	8.09	14.84	6.84	11.91	5.61	5.09	9	3
WAM R177725	Gehyra gemina sp. nov.	aus1	M	11	68.8	30.06	11.77	7.96	8.57	16.1	8.11	13.78	6.12	5.78	9	2
WAM R177726	Gehyra gemina sp. nov.	aus1	M	11	58.62	25.44	9.74	6.64	7.46	13.98	6.69	10.9	5.43	4.7	9	2
WAM R177728	Gehyra gemina sp. nov.	aus1	F		61.93	27.62	10.54	6.5	7.74	13.98	7.21	11.24	5.5	5.08	9	2
WAM R177732	Gehyra gemina sp. nov.	aus1	M	10	54.16	23.01	9.06	6	6.8	13.05	5.9	10.22	5.06	4.61	9	2
WAM R177734	Gehyra gemina sp. nov.	aus1	M	16	60.69	25.91	11.99	7.76	9.07	14.14	6.48	10.76	5.6	4.6	7	3
WAM R177735	Gehyra gemina sp. nov.	aus1	F		61.25	26.9	11.15	7.3	8.23	13.59	6.71	11.43	5.41	4.74	7	2
WAM R177737	Gehyra gemina sp. nov.	aus1	M	12	64.22	28.11	12.15	8.08	9.38	14.87	6.51	12.62	6.56	4.98	9	3
WAM R179349	Gehyra gemina sp. nov.	aus1	M	10	62.07	27.76	10.5	7.73	8.3	14.2	6.35	11.48	6.1	4.66	10	4
NTM R28098	Gehyra ipsa	ipsa	F		82.72	35.38	13.43	10.23	11.67	18.73	8.99	14.48	7.57	6.5	11	2
NTM R28099	Gehyra ipsa	ipsa	F		85.93	35.8	13.41	10.61	12.17	20.22	9.64	15.47	8.27	6.54	11	2
WAM R101237	Gehyra ipsa	ipsa	F		79	37.7	11.9	11.2	12.2	19.1	8.9	15.3	9.3	6.5	10	2
WAM R101238	Gehyra ipsa	ipsa	M	16	94.6	43.3	15	14	15.1	21.9	10.6	17.8	10.3	7.9	11	2
WAM R104289	Gehyra ipsa	ipsa	M	16	66.6	30.7	8.6	8.6	10	13.6	7.2	12.4	7.6	5.3	9	2
WAM R104290	Gehyra ipsa	ipsa	M	15	94.9	45.1	13.6	13	14.1	22.5	10.2	16.3	10.2	7.3	11	2
WAM R104291	Gehyra ipsa	ipsa	F		77.6	35.8	10.3	10.6	12.8	15.7	8.3	14.1	9	6.2	11	2
WAM R104295	Gehyra ipsa	ipsa	M	16	90.8	42.8	12.7	12.8	14	21.3	10	16.4	9.9	7.6	11	2
WAM R177670	Gehyra ipsa	ipsa	M	18	83.67	37.28	13.56	10.11	11.19	20.05	9.37	16.04	7.85	6.83	10	2
WAM R177671	Gehyra ipsa	ipsa	F		92.75	40.29	14.85	10.21	11.75	21.39	9.57	16.35	8.62	7.13	11	3
CCM3035	Gehyra koira	koira1	M	13	69.45	30.89	11.48	7.78	8.81	15.8	6.74	13.5	6.41	5.07	10	2
CCM3087	Gehyra koira	koira1	M	14	70.82	32.47	12.11	8.37	9.13	17.14	7.5	13.41	6.86	5.37	10	2
NMV D77025	Gehyra koira	koira1	M	15	73.29	30.89	11.59	8.55	10.06	17.59	7.9	13.17	6.8	5.82	11	2
NMV D77026	Gehyra koira	koira1	F		66.22	27.83	10.13	8.11	9.27	16.13	7.63	12.51	6.07	5.25	10	2
NMV D77028	Gehyra koira	koira1	F		74.28	31.97	11.69	8.7	9.96	16.52	7.71	13.29	6.41	5.78	10	2
NTM R38185	Gehyra koira	koira1	F		70.53	29.94	11.43	8.51	9.42	15.95	6.9	12.46	6.51	5.5	10	2
NTM R38186	Gehyra koira	koira1	F		78.29	33.61	13.21	9.07	9.96	17.65	7.97	13.8	7.6	6.08	11	2
NTM R38187	Gehyra koira	koira1	M	16	77.58	37.96	14.6	9.65	11.66	16.93	7.89	14.92	8.88	5.88	9	4
NTM R38188	Gehyra koira	koira1	F		66.93	29.87	12.65	8.65	10.24	14.62	6.31	12.61	6.25	4.57	9	2
NTM R38189	Gehyra koira	koira1	F		75.72	35.49	14.62	9.5	10.7	16.54	7.18	14.55	7.93	5.54	10	2
NTM R38190	Gehyra koira	koira1	M	14	80.37	38.35	14.92	9.81	11.47	18.21	7.68	14.18	8.41	5.86	10	2
WAM R177720	Gehyra koira	koira1	M	16	72.9	32.27	12.08	8.56	9.62	16.86	7.58	13.58	6.3	5.71	9	2
WAM R177733	Gehyra koira	koira1	M	12	77.18	33.52	14.94	9.56	11.08	18.09	6.82	15.84	7.76	5.35	10	2
WAM R177736	Gehyra koira	koira1	M	18	70.61	29.79	13.54	9.59	10.68	16.76	6.23	14.67	7.79	4.91	9	2
WAM R177741	Gehyra koira	koira1	F		69.99	28.97	10.58	7.99	9.17	16.89	7.61	12.77	7.01	5.31	10	2
WAM R177745	Gehyra koira	koira1	M	17	67.96	28.71	11.46	7.97	9.05	15.96	7.14	12.62	6.18	5.4	10	2
WAM R177749	Gehyra koira	koira1	M	19	74.7	33.92	12.76	8.43	9.63	16.55	7.83	13.47	6.7	5.68	10	2
WAM R177753	Gehyra koira	koira1	M	23	73.48	32.57	13.18	8.04	9.45	16.36	9.05	13.37	6.55	5.91	10	2
WAM R177755	Gehyra koira	koira1	F		73.51	33.27	12.66	8.15	9.19	16.66	7.3	13.38	6.56	5.47	10	2
WAM R177758	Gehyra koira	koira1	M	18	74.91	31.83	12.74	8.32	9.77	16.67	7.48	14.32	6.63	5.38	10	2
WAM R177759	Gehyra koira	koira1	F		75.4	33.7	12.61	8.57	9.73	16.27	7.73	13.3	6.79	5.61	10	2
WAM R177762	Gehyra koira	koira1	M	20	66.62	27.43	11.42	7.79	8.76	15.73	6.98	12.39	6.25	4.97	9	2
WAM R177764	Gehyra koira	koira1	F		65.31	28.19	10.41	7.51	8.61	14.68	6.32	12.32	5.6	4.64	9	2
WAM R177766	Gehyra koira	koira1	F		71.61	28.13	13.65	9.83	11.17	16.87	5.83	14.63	7.8	4.62	10	2
WAM R177767	Gehyra koira	koira1	M	14	76.6	31.84	16.32	9.66	11.65	16.91	7.04	14.79	7.41	5.52	10	4
WAM R177768	Gehyra koira	koira1	M	17	76.16	37.66	14.77	9.41	12.9	18.92	7.03	16.47	9.83	5.28	9	2
WAM R177769	Gehyra koira	koira1	F		68.18	27.05	12.28	8.53	9.96	16.61	6.31	13.91	7.43	5.4	10	2
WAM R177770	Gehyra koira	koira1	M	17	73.49	32.01	13.89	9.29	11.56	17.43	6.57	15.21	7.76	4.51	8	2
WAM R177772	Gehyra koira	koira1	F		64.43	28.08	11.34	7.92	8.49	15.81	6.23	11.82	6.49	5.48	9	2
WAM R177776	Gehyra koira	koira1	M	18	79.08	29.66	12.75	10.86	12.79	18.04	8.06	15.4	7.66	6.26	10	2
NTM R21786	Gehyra lapistola sp. nov.	koira2	M	10	75.52	32.48	11.64	8.3	9.44	17.25	8.26	13.07	6.86	6.01	10	2
NTM R36708	Gehyra lapistola sp. nov.	koira2	M	12	71.39	30.23	11.58	8.17	9.59	16.77	8.41	12.66	6.39	5.61	10	2
NTM R37051	Gehyra lapistola sp. nov.	koira2	F		69.95	30.14	11.43	8.01	9.32	15.9	8.46	12.81	6.52	5.74	10	2
NTM R37055	Gehyra lapistola sp. nov.	koira2	F		76.35	34.28	11.98	8.22	9.45	17.23	8.66	14.19	6.87	6.38	10	6
NTM R37092	Gehyra lapistola sp. nov.	koira2	M	9	76.09	33.37	11.9	8.51	10.03	17.31	8.82	14.41	6.93	6.08	9	5
NTM R37093	Gehyra lapistola sp. nov.	koira2	M	13	79.53	34.18	12.53	8.47	9.95	17.85	8.88	14.81	6.86	6.01		3
NTM R38191	Gehyra lapistola sp. nov.	koira2	M	9	66.85	28.31	10.55	7.71	8.92	15.38	6.84	12.22	6.36	4.88	10	2
NTM R38192	Gehyra lapistola sp. nov.	koira2	M	10	72.2	32.77	12.1	8.22	9.4	16.83	7.36	13.18	6.8	5.65	10	2
NTM R38193	Gehyra lapistola sp. nov.	koira2	F		77.36	34.72	12.98	8.8	9.93	16.92	7.7	13.49	6.89	5.74	10	2
NTM R38194	Gehyra lapistola sp. nov.	koira2	M	10	78.62	33.16	12.31	8.92	9.87	17.82	8.61	13.79	7.19	6.22	10	8
NTM R38195	Gehyra lapistola sp. nov.	koira2	M	11	74.98	31.7	11.77	8.79	9.72	17.83	8.53	13.4	7.3	5.87	10	2
NTM R38196	Gehyra lapistola sp. nov.	koira2	M	10	71.45	30.21	11.6	8.57	9.6	17.08	7.89	13.16	6.95	5.64	10	2
NTM R21309	Gehyra lauta sp. nov.	aus4	F		66.04	27.61	10.53	7.14	8.38	15.5	6.57	11.68	5.77	5.06	9	3
NTM R21310	Gehyra lauta sp. nov.	aus4	F		82.11	34.76	13	8.97	9.97	18.33	8.3	14.79	7.26	6.06	10	2
NTM R21311	Gehyra lauta sp. nov.	aus4	M	28	83.08	35.08	12.96	9.09	10.28	17.47	9.18	14.56	7.14	6.37	10	2
QM J47904	Gehyra lauta sp. nov.	aus4	M	25	66.51	28.74	13.47	7.76	8.81	15.33	7.28	12.62	6.92	5.34		2
QM J75291	Gehyra lauta sp. nov.	aus4	M		68.18	34.01	13.94	8.92	9.96	17.1	5.79	14.04	7.38	5.83		2
QM J78786	Gehyra lauta sp. nov.	aus4	F		69.76	31.91	13.32	9	9.82	16.66	7.75	13.43	5.8	5.49		2
QM J88487	Gehyra lauta sp. nov.	aus4	M	23	72	36.43	15.81	8.59	9.68	16.31	8.46	14.79	7.28	5.87		2
QM J90707	Gehyra lauta sp. nov.	aus4	M	26	72.66	36.79	13.06	9.4	11.15	17.21	8.35	13.88	7.43	6.03	9	2
QM J90711	Gehyra lauta sp. nov.	aus4	M	22	73.35	35.2	13.3	8.96	10.3	17.1	8.6	14.74	5.91	6.02	10	2
QM J96621	Gehyra lauta sp. nov.	aus4	F		67.87	28.7	10.22	7.45	8.24	16.09	7.38	12.04	6.07	5.3	10	2
QM J96622	Gehyra lauta sp. nov.	aus4	F		66.13	28.63	11.34	7.05	8.28	15.82	7.41	11.99	6.3	5.02	10	2
QM J96623	Gehyra lauta sp. nov.	aus4	F		64.37	25.48	10.34	6.81	7.74	15.12	6.49	11.94	5.94	4.96	9	2
QM J96624	Gehyra lauta sp. nov.	aus4	F		77.33	33.32	14.76	8.02	8.17	18.17	8.85	15.34	7.56	6.45	10	3
