# Supplementary material for: Crypsis and convergence: integrative taxonomic revision of the Gehyra australis group (Squamata: Gekkonidae) from northern Australia
Source: PeerJ. 2020 Jan 27;8:e7971. doi: 10.7717/peerj.7971 (PMC6991128; doi:10.7717/peerj.7971)
Supplement: Supplemental Information 3 [file peerj-08-7971-s003.zip]

Archive with 3 entries (2 files):
- Oliver_2019_Supp_file_3_SNPs.csv
- __MACOSX/
- __MACOSX/._Oliver_2019_Supp_file_3_SNPs.csv
