# Supplementary material for: Crypsis and convergence: integrative taxonomic revision of the Gehyra australis group (Squamata: Gekkonidae) from northern Australia
Source: PeerJ. 2020 Jan 27;8:e7971. doi: 10.7717/peerj.7971 (PMC6991128; doi:10.7717/peerj.7971)
Supplement: Supplemental Information 3 [file peerj-08-7971-s003.zip › Oliver_2019_Supp_file_3_SNPs.csv]

AlleleID	AlleleSequence	TrimmedSequence	Chrom_Gekko_v1.1	ChromPos_Gekko_v1.1	AlnCnt_Gekko_v1.1	AlnEvalue_Gekko_v1.1	SNP	SnpPosition	CallRate	OneRatioRef	OneRatioSnp	FreqHomRef	FreqHomSnp	FreqHets	PICRef	PICSnp	AvgPIC	AvgCountRef	AvgCountSnp	RepAvg	clone	uid	aus1_172323	aus1_172872	aus1_ABTC72705	aus1_CCM0388	aus1_CCM0554	aus1_CCM0745	aus1_CCM0826	aus1_CCM1054	aus1_CCM1491	aus1_CCM1520	aus1_CCM1948	aus1_CCM2019	aus1_CCM2612	aus1_CCM2672	aus1_CCM3025	aus1_CCM3036	aus1_CCM3044	aus1_CCM3086	aus1_CCM3224	aus1_CCM3325	aus1_CCM4997	aus1_CCM5000	aus1_CCM5420	aus1_CCM6376	aus1_CCM7291	aus1_CCM7303	aus1_CCM7409
*	*	*	*	*	*	*	*	*	*	*	*	*	*	*	*	*	*	*	*	*	*	*	aus1	aus1	aus1	aus1	aus1	aus1	aus1	aus1	aus1	aus1	aus1	aus1	aus1	aus1	aus1	aus1	aus1	aus1	aus1	aus1	aus1	aus1	aus1	aus1	aus1	aus1	aus1
100174266|F|0-24:T>C-24:T>C	TGCAGAAAATAGGGGAAGCAAAAATGAAGTTTACACTACCCAAATATAGGTTCCCAGTGTCACTGAAAG	TGCAGAAAATAGGGGAAGCAAAAATGAAGTTTACACTACCCAAATATAGGTTCCCAGTGTCACTGAAAG	NW_015168096.1_scaffold1599	136345	1	2.16e-28	24:T>C	24	0.960289	0.958647	0.045113	0.954887	0.041353	0.003759	0.079287	0.086155	0.082721	5.58170	4.71429	1.000000	100174266	100174266-24	0	0	0	0	0	0	0	0	0	0	0	0	0	0	0	0	0	0	0	NA	0	0	0	0	0	0	0
30701434|F|0-53:T>C-53:T>C	TGCAGAAACCCGTTTACTTTGATATGCAAATATGTATAATTTTGTTTTACTGCTGTAGTCCCCAAAGTG	TGCAGAAACCCGTTTACTTTGATATGCAAATATGTATAATTTTGTTTTACTGCTGTAGTCCCCAAAGTG	NW_015173698.1_scaffold839	455226	1	6.05e-24	53:T>C	53	0.404332	0.026786	0.982143	0.017857	0.973214	0.008929	0.052136	0.035077	0.043607	5.66667	4.87050	1.000000	30701434	30701434-53	2	2	2	2	NA	2	2	2	2	2	2	2	2	2	2	2	NA	2	2	2	2	2	2	2	2	2	2
30701445|F|0-28:C>G-28:C>G	TGCAGAAAGATAGCTCTTCTTCCAGATGCAATAAATCAGTGTAATTTTTTCTCCAGCATGGAAAGCCCA	TGCAGAAAGATAGCTCTTCTTCCAGATGCAATAAATCAGTGTAATTTTTTCTCCAGCATGGAAAGCCCA		0	0	9.99e+02	28:C>G	28	0.440433	0.098361	0.901639	0.098361	0.901639	0.000000	0.177372	0.177372	0.177372	2.00000	1.97692	1.000000	30701445	30701445-28	2	2	2	2	NA	2	2	2	2	2	2	2	NA	2	2	2	NA	2	2	NA	2	2	2	NA	2	NA	2
100174334|F|0-13:T>C-13:T>C	TGCAGAAAGGAACTCCAGCTATGATAACAGCTGCATGAGCGGTTCAGCAGGAATGCCGAGACCGATCTC	TGCAGAAAGGAACTCCAGCTATGATAACAGCTGCATGAGCGGTTCAGCAGGAATGCCGAGACCGATCTC		0	0	9.99e+02	13:T>C	13	0.992780	1.000000	0.007273	0.992727	0.000000	0.007273	0.000000	0.014440	0.007220	15.12500	10.00000	1.000000	100174334	100174334-13	0	0	0	0	NA	0	0	0	0	0	0	0	0	0	0	0	0	0	0	0	0	0	0	0	0	0	0
23690816|F|0-6:A>G-6:A>G	TGCAGAAAGTGAGACAGTGGGCTTTCGAGTGTCCCTGAAAAACAAAACTGGTATAAGCATGAGCGGTTC	TGCAGAAAGTGAGACAGTGGGCTTTCGAGTGTCCCTGAAAAACAAAACTGGTATAAGCATGAGCGGTTC	NW_015164189.1_scaffold227	267474	1	2.19e-18	6:A>G	6	0.447653	0.967742	0.040323	0.959677	0.032258	0.008065	0.062435	0.077393	0.069914	21.20134	9.00000	1.000000	23690816	23690816-6	0	0	0	0	0	0	0	0	0	0	0	0	0	0	0	0	0	0	0	0	0	0	0	0	0	0	0
23690836|F|0-45:C>T-45:C>T	TGCAGAACATAAGAATAGCAACACTTATCTTGTAAATAGCAATTTCAGTGCTGTGCATGAGCGGTTCAG	TGCAGAACATAAGAATAGCAACACTTATCTTGTAAATAGCAATTTCAGTGCTGTGCATGAGCGGTTCAG		0	0	9.99e+02	45:C>T	45	0.422383	0.384615	0.615385	0.384615	0.615385	0.000000	0.473373	0.473373	0.473373	19.08163	20.16495	1.000000	23690836	23690836-45	2	2	2	2	2	2	2	2	2	2	2	2	2	2	2	2	2	2	2	2	2	2	2	2	2	2	2
30696814|F|0-36:T>C-36:T>C	TGCAGAACTATGTGCAAGTGGACCAAATGAAAGGAGTAGGAGATCAAAGGGTTGAAGGGAAATTCCTTC	TGCAGAACTATGTGCAAGTGGACCAAATGAAAGGAGTAGGAGATCAAAGGGTTGAAGGGAAATTCCTTC		0	0	9.99e+02	36:T>C	36	0.411552	0.929825	0.078947	0.921053	0.070175	0.008772	0.130502	0.145429	0.137966	5.76866	3.77778	1.000000	30696814	30696814-36	0	0	0	0	0	0	0	0	0	0	0	0	0	0	0	0	NA	0	NA	0	0	0	0	0	0	0	0
23689586|F|0-19:T>C-19:T>C	TGCAGAAGCATTCATACATTCTCATTCGTCATGACATGCCAGCATGAGCGGTTCAGCAGGAATGCCGAG	TGCAGAAGCATTCATACATTCTCATTCGTCATGACATGCCAGCATGAGCGGTTCAGCAGGAATGCCGAG		0	0	9.99e+02	19:T>C	19	0.425993	0.966102	0.050847	0.949153	0.033898	0.016949	0.065498	0.096524	0.081011	26.11189	20.50000	1.000000	23689586	23689586-19	0	0	0	0	0	0	0	0	0	0	0	0	0	0	0	0	0	0	0	0	0	0	0	0	0	0	0
30701626|F|0-27:T>C-27:T>C	TGCAGAATGTCCATATCTCATATAGGGTACTTCCCTCACATGGTCCCTGCTGTTGGTCCACACTGGAGG	TGCAGAATGTCCATATCTCATATAGGGTACTTCCCTCACATGGTCCCTGCTGTTGGTCCACACTGGAGG	NW_015175982.1_scaffold405	989797	1	2.18e-23	27:T>C	27	0.678700	0.138298	0.861702	0.138298	0.861702	0.000000	0.238343	0.238343	0.238343	2.32143	2.62632	1.000000	30701626	30701626-27	2	2	2	2	NA	2	2	2	2	2	2	2	2	2	NA	2	2	2	2	2	NA	NA	NA	NA	2	2	2
30701663|F|0-66:C>A-66:C>A	TGCAGACACAAACTCACAGTTCTGAGAACTGCAAAACCAAGCATCTGTGGTAATATTTGTAGACAGCAA	TGCAGACACAAACTCACAGTTCTGAGAACTGCAAAACCAAGCATCTGTGGTAATATTTGTAGACAGCAA	NW_015169821.1_scaffold1462	319883	5	3.67e-16	66:C>A	66	0.404332	0.607143	0.392857	0.607143	0.392857	0.000000	0.477041	0.477041	0.477041	6.76923	5.39583	1.000000	30701663	30701663-66	0	0	0	0	0	0	0	0	0	0	0	0	0	0	0	0	0	0	0	NA	NA	0	0	NA	0	0	0
30701752|F|0-32:T>G-32:T>G	TGCAGACTCCGGGGTCCCCGTCTGCCCTCTGTTTGTGTTTTAACCCCGAACCGGCCCGTTGCTAGAGGA	TGCAGACTCCGGGGTCCCCGTCTGCCCTCTGTTTGTGTTTTAACCCCGAACCGGCCCGTTGCTAGAGGA	NW_015165295.1_scaffold1737	266676	1	2.16e-28	32:T>G	32	0.574007	0.484277	0.515723	0.484277	0.515723	0.000000	0.499506	0.499506	0.499506	2.21429	2.22449	1.000000	30701752	30701752-32	2	2	2	2	NA	2	2	2	2	2	2	NA	NA	2	NA	2	2	2	NA	2	NA	2	NA	NA	2	2	2
30701991|F|0-35:A>T-35:A>T	TGCAGAGTAAACCTTGGGAAGCATGAACACTTGTAAGATCCTACTGTGTTGATGCAGAGGTGCTGGCAG	TGCAGAGTAAACCTTGGGAAGCATGAACACTTGTAAGATCCTACTGTGTTGATGCAGAGGTGCTGGCAG	NW_015159731.1_scaffold695	95128	1	1.01e-26	35:A>T	35	0.765343	0.443396	0.556604	0.443396	0.556604	0.000000	0.493592	0.493592	0.493592	2.25225	1.97059	1.000000	30701991	30701991-35	0	0	0	0	NA	0	0	0	0	0	0	0	NA	0	NA	0	0	0	NA	0	NA	NA	0	0	0	0	0
23690658|F|0-53:G>C-53:G>C	TGCAGATTTTGCACCTAGTGGATTAGAAGTTTACATACTGACTAAATTAAAAAGTGAAGGTTCTTTTTA	TGCAGATTTTGCACCTAGTGGATTAGAAGTTTACATACTGACTAAATTAAAAAGTGAAGGTTCTTTTTA	NW_015168071.1_scaffold780	958225	1	1.01e-26	53:G>C	53	0.833935	0.437229	0.571429	0.428571	0.562771	0.008658	0.492120	0.489796	0.490958	3.00000	2.06897	1.000000	23690658	23690658-53	0	0	0	0	0	0	0	0	0	0	0	0	0	0	NA	0	0	0	0	0	NA	0	0	0	0	0	0
23691040|F|0-31:G>A-31:G>A	TGCAGCAAAACTAGACAACAAAATGTGCACAGCTTTGGATGGAGGCAGGGATGGAAGCCCAGCATTAAG	TGCAGCAAAACTAGACAACAAAATGTGCACAGCTTTGGATGGAGGCAGGGATGGAAGCCCAGCATTAAG	NW_015165830.1_scaffold15	3681915	1	1.01e-21	31:G>A	31	0.415162	0.730435	0.278261	0.721739	0.269565	0.008696	0.393800	0.401664	0.397732	7.26606	6.91176	1.000000	23691040	23691040-31	0	0	0	0	0	0	0	0	0	0	0	0	0	0	0	0	0	0	0	NA	0	0	0	0	0	0	0
23690554|F|0-33:C>T-33:C>T	TGCAGCAAGCTGCTGCTGGTTGCTTTCCTCTGTCAGAGAGGAAATGGTTGTCTTAAGTTCAGCTATGAT	TGCAGCAAGCTGCTGCTGGTTGCTTTCCTCTGTCAGAGAGGAAATGGTTGTCTTAAGTTCAGCTATGAT	NW_015162491.1_scaffold414	343127	1	2.16e-28	33:C>T	33	0.945848	1.000000	0.003817	0.996183	0.000000	0.003817	0.000000	0.007604	0.003802	13.81677	7.00000	1.000000	23690554	23690554-33	0	0	0	0	0	0	0	0	0	0	0	0	0	0	0	0	0	0	0	0	0	0	0	0	0	0	0
30702374|F|0-59:C>T-59:C>T	TGCAGCAGCTTGTGACAGTTTTACGGCAATTTTTGTTATCTCACAGGAGGACACAGCTGCGTTTCTCAA	TGCAGCAGCTTGTGACAGTTTTACGGCAATTTTTGTTATCTCACAGGAGGACACAGCTGCGTTTCTCAA		0	0	9.99e+02	59:C>T	59	0.480144	0.887218	0.112782	0.887218	0.112782	0.000000	0.200124	0.200124	0.200124	2.18116	2.00000	1.000000	30702374	30702374-59	0	0	0	0	NA	0	0	0	0	0	0	0	NA	0	NA	0	NA	0	0	NA	NA	NA	0	NA	0	0	0
30702529|F|0-55:T>G-55:T>G	TGCAGCCAGCATGACACCTGAAGTTCTTTGTGTGAGAGAGTTTCAGCAACTGAAATCAAAATGGCTGCC	TGCAGCCAGCATGACACCTGAAGTTCTTTGTGTGAGAGAGTTTCAGCAACTGAAATCAAAATGGCTGCC		0	0	9.99e+02	55:T>G	55	0.534296	0.168919	0.844595	0.155405	0.831081	0.013514	0.280771	0.262509	0.271640	2.34146	1.73282	0.947368	30702529	30702529-55	0	0	0	0	NA	0	0	0	0	0	1	NA	NA	1	NA	0	NA	0	0	0	NA	0	NA	NA	0	0	0
100176213|F|0-35:A>G-35:A>G	TGCAGCCATTGCATCATCCCTGAGCGATCTCCCATATGGGCATGAGCGGTTCAGCAGGAATGCCGAGAC	TGCAGCCATTGCATCATCCCTGAGCGATCTCCCATATGGGCATGAGCGGTTCAGCAGGAATGCCGAGAC		0	0	9.99e+02	35:A>G	35	0.989170	1.000000	0.007299	0.992701	0.000000	0.007299	0.000000	0.014492	0.007246	12.11696	5.00000	1.000000	100176213	100176213-35	0	0	0	0	0	0	0	0	0	0	0	0	0	0	0	0	0	0	0	0	0	0	0	0	0	0	0
100176334|F|0-13:A>C-13:A>C	TGCAGCCGTCCAGAGGGGTCGGATGCCGCCCACACAGCCGACCCACGGCCAGTTCGCCTTAACCAACGG	TGCAGCCGTCCAGAGGGGTCGGATGCCGCCCACACAGCCGACCCACGGCCAGTTCGCCTTAACCAACGG	NW_015170888.1_scaffold41	1107337	1	2.16e-28	13:A>C	13	0.942238	1.000000	0.003831	0.996169	0.000000	0.003831	0.000000	0.007633	0.003817	5.44586	4.00000	1.000000	100176334	100176334-13	0	0	0	0	0	0	0	0	0	0	0	0	0	0	0	0	NA	0	0	0	0	0	0	0	0	0	0
23691189|F|0-18:T>C-18:T>C	TGCAGCTAAGGAATGCATTGGAGCATTAAATAATAAGTGGATTTTATGGCATGAGCGGTTCAGCAGGAA	TGCAGCTAAGGAATGCATTGGAGCATTAAATAATAAGTGGATTTTATGGCATGAGCGGTTCAGCAGGAA	NW_015160208.1_scaffold57	2193826	1	2.21e-13	18:T>C	18	0.418773	0.991379	0.034483	0.965517	0.008621	0.025862	0.017093	0.066587	0.041840	18.24476	12.00000	1.000000	23691189	23691189-18	0	0	0	0	0	0	0	0	0	0	0	0	0	0	0	0	0	0	0	NA	0	0	0	0	0	0	0
23689726|F|0-27:C>A-27:C>A	TGCAGCTCCTGTCTCTGAAAACAGAGTCCTCCAGCTGCATGAGCGGTTCAGCAGGAATGCCGAGACCGA	TGCAGCTCCTGTCTCTGAAAACAGAGTCCTCCAGCTGCATGAGCGGTTCAGCAGGAATGCCGAGACCGA		0	0	9.99e+02	27:C>A	27	0.418773	0.956897	0.043103	0.956897	0.043103	0.000000	0.082491	0.082491	0.082491	16.52143	19.20000	1.000000	23689726	23689726-27	0	0	0	0	0	0	0	0	0	0	0	0	0	0	0	0	NA	0	0	0	0	0	0	0	0	0	0
100176676|F|0-44:G>A-44:G>A	TGCAGCTCTAACTGTTGTACAACCTGCATTTGTACTCTACATTGGGCTGTACTTCTATCATCCAGCGCA	TGCAGCTCTAACTGTTGTACAACCTGCATTTGTACTCTACATTGGGCTGTACTTCTATCATCCAGCGCA	NW_015170904.1_scaffold483	757760	1	2.16e-28	44:G>A	44	0.996390	0.992754	0.007246	0.992754	0.007246	0.000000	0.014388	0.014388	0.014388	9.58651	9.00000	1.000000	100176676	100176676-44	0	0	0	0	0	0	0	0	0	0	0	0	0	0	0	0	0	0	0	0	0	0	0	0	0	0	0
23689731|F|0-8:T>C-8:T>C	TGCAGCTCTGGCTGCTAAGCATGAGCGGTTCAGCAGGAATGCCGAGACCGATCTCGTATGCCGTCTTCT	TGCAGCTCTGGCTGCTAAGCATGAGCGGTTCAGCAGGAATGCCGAGACCGATCTCGTATGCCGTCTTCT		0	0	9.99e+02	8:T>C	8	0.411552	0.982456	0.017544	0.982456	0.017544	0.000000	0.034472	0.034472	0.034472	25.92701	26.00000	1.000000	23689731	23689731-8	NA	0	0	0	0	0	0	0	0	0	0	0	0	0	0	NA	0	0	0	0	0	0	0	0	0	NA	0
30702877|F|0-63:A>C-63:A>C	TGCAGCTGCTGTCCTTTTAATGCTTGTCAATCAGGAATACACAAGACTATCAGAATCATGCCCACTGGC	TGCAGCTGCTGTCCTTTTAATGCTTGTCAATCAGGAATACACAAGACTATCAGAATCATGCCCACTGGC		0	0	9.99e+02	63:A>C	63	0.411552	0.078947	0.921053	0.078947	0.921053	0.000000	0.145429	0.145429	0.145429	7.00000	4.80769	1.000000	30702877	30702877-63	2	2	2	2	2	2	2	2	2	2	2	2	2	2	2	2	2	2	2	2	2	2	2	2	2	2	2
23690487|F|0-14:T>C-14:T>C	TGCAGCTGGAAAAATATTTTCATTGTCTTAACAGCTGCATGAGCGGTTCAGCAGGAATGCCGAGACCGA	TGCAGCTGGAAAAATATTTTCATTGTCTTAACAGCTGCATGAGCGGTTCAGCAGGAATGCCGAGACCGA		0	0	9.99e+02	14:T>C	14	0.992780	0.021818	0.981818	0.018182	0.978182	0.003636	0.042684	0.035702	0.039193	17.00000	21.17964	1.000000	23690487	23690487-14	2	2	2	2	2	2	2	2	2	2	2	2	2	2	2	2	NA	2	2	2	2	2	2	2	2	2	2
100176843|F|0-10:T>G-10:T>G	TGCAGCTGTCTACACTTACAAAGCTCTAACTGTTAGATAAGGAAGTGCCAGCTGGAACAAGAAGTTTCC	TGCAGCTGTCTACACTTACAAAGCTCTAACTGTTAGATAAGGAAGTGCCAGCTGGAACAAGAAGTTTCC	NW_015174844.1_scaffold26	811400	1	1.01e-26	10:T>G	10	0.916968	1.000000	0.007874	0.992126	0.000000	0.007874	0.000000	0.015624	0.007812	5.06863	4.00000	1.000000	100176843	100176843-10	0	0	0	0	NA	0	0	0	0	0	0	0	0	0	0	0	0	0	NA	0	NA	0	0	0	0	0	0
30702998|F|0-65:T>G-65:T>G	TGCAGGAAAATAAGAGAGCAAAATCCAGCTTTGCATATTTTACTGCTAAGTAATTTCTTGCACATTTTG	TGCAGGAAAATAAGAGAGCAAAATCCAGCTTTGCATATTTTACTGCTAAGTAATTTCTTGCACATTTTG		0	0	9.99e+02	65:T>G	65	0.743682	0.456311	0.543689	0.456311	0.543689	0.000000	0.496182	0.496182	0.496182	2.57143	1.97674	1.000000	30702998	30702998-65	0	0	0	0	NA	0	0	0	0	0	0	0	NA	0	NA	0	NA	0	NA	0	NA	0	0	0	0	0	0
23689752|F|0-58:G>A-58:G>A	TGCAGGAAATGAGAAAGAAGACCCCTCTGCTCACAGACAACAGCTGGATTAGGCAGCGGAGTTCCAGCA	TGCAGGAAATGAGAAAGAAGACCCCTCTGCTCACAGACAACAGCTGGATTAGGCAGCGGAGTTCCAGCA	NW_015231879.1_scaffold59381	608	2	2.82e-22	58:G>A	58	0.433213	0.983333	0.033333	0.966667	0.016667	0.016667	0.032778	0.064444	0.048611	24.19048	29.75000	1.000000	23689752	23689752-58	0	0	0	0	0	0	0	0	0	0	0	0	0	0	0	0	0	0	0	0	0	0	0	0	0	0	0
23689762|F|0-7:C>A-7:C>A	TGCAGGACATTTCTCTACAGCTGTTGCTGAAGCATGAGCGGTTCAGCAGGAATGCCGAGACCGATCTCG	TGCAGGACATTTCTCTACAGCTGTTGCTGAAGCATGAGCGGTTCAGCAGGAATGCCGAGACCGATCTCG		0	0	9.99e+02	7:C>A	7	0.415162	0.991304	0.008696	0.991304	0.008696	0.000000	0.017240	0.017240	0.017240	22.53521	28.00000	1.000000	23689762	23689762-7	0	0	0	0	0	0	0	0	0	0	0	0	0	0	0	0	0	0	0	0	0	0	0	0	0	0	0
30703135|F|0-63:C>T-63:C>T	TGCAGGAGCGGAAAACTTCGCTTCCATAGGGGCAGCAAGAGAGAGAGACACACGTCAACAAAGCGTTAC	TGCAGGAGCGGAAAACTTCGCTTCCATAGGGGCAGCAAGAGAGAGAGACACACGTCAACAAAGCGTTAC	NW_015176454.1_scaffold104	1653212	1	4.68e-25	63:C>T	63	0.537906	0.020134	0.979866	0.020134	0.979866	0.000000	0.039458	0.039458	0.039458	5.66667	3.34091	1.000000	30703135	30703135-63	2	2	2	2	2	2	2	2	2	2	2	2	2	2	NA	2	NA	2	NA	NA	NA	2	2	2	2	2	2
100177330|F|0-12:A>G-12:A>G	TGCAGGATATCTATGATCTTAAGGACCAGATACAAGATGTAGAGGGGAGATACATGCAGGGCCTTAAAG	TGCAGGATATCTATGATCTTAAGGACCAGATACAAGATGTAGAGGGGAGATACATGCAGGGCCTTAAAG	NW_015162475.1_scaffold58	2220376	1	1.01e-26	12:A>G	12	0.963899	1.000000	0.007491	0.992509	0.000000	0.007491	0.000000	0.014869	0.007435	8.58434	3.00000	1.000000	100177330	100177330-12	0	0	0	0	0	0	0	0	0	0	0	0	0	0	0	0	0	0	0	NA	0	0	0	0	0	0	0
100177799|F|0-56:C>T-56:C>T	TGCAGGGCAGAACAGGGACCAAGCAGAGGGTTAATGTGTAGCCTGTGGCCTGGAAGCAGAGTGCAGGCT	TGCAGGGCAGAACAGGGACCAAGCAGAGGGTTAATGTGTAGCCTGTGGCCTGGAAGCAGAGTGCAGGCT	NW_015174913.1_scaffold2515	146817	1	2.16e-28	56:C>T	56	0.989170	1.000000	0.003650	0.996350	0.000000	0.003650	0.000000	0.007273	0.003636	8.16272	3.00000	1.000000	100177799	100177799-56	0	0	0	0	0	0	0	0	0	0	0	0	0	0	0	0	0	0	0	NA	0	0	0	0	0	0	0
100178011|F|0-20:G>A-20:G>A	TGCAGGGTTCAAAAACATGAGCTGTTAAAAAAAGCTGAGAAAAGCATGAGCGGTTCAGCAGGAATGCCG	TGCAGGGTTCAAAAACATGAGCTGTTAAAAAAAGCTGAGAAAAGCATGAGCGGTTCAGCAGGAATGCCG		0	0	9.99e+02	20:G>A	20	0.996390	0.007246	0.992754	0.007246	0.992754	0.000000	0.014388	0.014388	0.014388	17.00000	13.75802	1.000000	100178011	100178011-20	2	2	2	2	2	2	2	2	2	2	2	2	2	2	2	2	2	2	2	2	2	2	2	2	2	2	2
30703592|F|0-54:G>T-54:G>T	TGCAGGTATCTTATTCACAGGAGAGCTCTGGGAGTTCTTGCGCTTCACAGAACGGTACCCCAGCATCAT	TGCAGGTATCTTATTCACAGGAGAGCTCTGGGAGTTCTTGCGCTTCACAGAACGGTACCCCAGCATCAT	NW_015164672.1_scaffold240	35210	1	4.68e-25	54:G>T	54	0.509025	0.581560	0.418440	0.581560	0.418440	0.000000	0.486696	0.486696	0.486696	2.26733	1.51667	1.000000	30703592	30703592-54	0	0	0	0	NA	NA	0	0	0	0	0	NA	NA	0	NA	0	NA	0	0	0	0	NA	NA	NA	0	0	0
23690604|F|0-21:C>T-21:C>T	TGCAGGTGTCAGTGTTATGGACGGTGAAACCCCATTATCTCTTATTGACTCATCACCTCTAAATGCTGA	TGCAGGTGTCAGTGTTATGGACGGTGAAACCCCATTATCTCTTATTGACTCATCACCTCTAAATGCTGA	NW_015169792.1_scaffold564	958794	1	4.68e-25	21:C>T	21	0.718412	0.452261	0.552764	0.447236	0.547739	0.005025	0.495442	0.494432	0.494937	3.19820	2.10924	1.000000	23690604	23690604-21	0	0	0	0	NA	NA	0	0	0	0	0	0	0	0	NA	0	NA	0	NA	NA	0	0	0	NA	0	0	0
23689826|F|0-25:T>C-25:T>C	TGCAGTACTTGCAGCCAGCCACACATATTAGATGCATGAGCGGTTCAGCAGGAATGCCGAGACCGATCT	TGCAGTACTTGCAGCCAGCCACACATATTAGATGCATGAGCGGTTCAGCAGGAATGCCGAGACCGATCT		0	0	9.99e+02	25:T>C	25	0.440433	0.983607	0.016393	0.983607	0.016393	0.000000	0.032249	0.032249	0.032249	30.75168	10.50000	1.000000	23689826	23689826-25	0	0	0	0	0	0	0	0	0	0	0	0	0	0	0	0	0	0	0	0	0	0	0	0	0	0	0
30703861|F|0-25:A>G-25:A>G	TGCAGTATACCAGGGAGTTTGCCTGAGGCCATACCTATATATCTGATCCATGCATAATGAAGCATGAAG	TGCAGTATACCAGGGAGTTTGCCTGAGGCCATACCTATATATCTGATCCATGCATAATGAAGCATGAAG	NW_015163215.1_scaffold4316	6953	1	1.68e-24	25:A>G	25	0.747292	0.555556	0.444444	0.555556	0.444444	0.000000	0.493827	0.493827	0.493827	2.10236	3.04386	1.000000	30703861	30703861-25	2	2	2	2	2	2	2	2	2	2	2	2	NA	2	2	2	2	2	2	NA	2	2	2	NA	2	2	2
23691532|F|0-45:T>C-45:T>C	TGCAGTCAACACATATCTGGGAGCAGCAAAATATTGTGAATGAGCTGCATGAGCGGTTCAGCAGGAATG	TGCAGTCAACACATATCTGGGAGCAGCAAAATATTGTGAATGAGCTGCATGAGCGGTTCAGCAGGAATG		0	0	9.99e+02	45:T>C	45	0.407942	0.309735	0.690265	0.309735	0.690265	0.000000	0.427598	0.427598	0.427598	31.97297	21.94231	1.000000	23691532	23691532-45	2	2	2	2	2	2	2	2	2	2	2	2	2	2	2	2	2	2	2	2	2	2	2	2	2	2	2
23691547|F|0-16:T>G-16:T>G	TGCAGTCATGCAATAATGTTAGGGTTCCAACAAATATTGAACTAACTTACTCTCTACAGAGAGTTCCAA	TGCAGTCATGCAATAATGTTAGGGTTCCAACAAATATTGAACTAACTTACTCTCTACAGAGAGTTCCAA		0	0	9.99e+02	16:T>G	16	0.425993	0.008475	0.991525	0.008475	0.991525	0.000000	0.016806	0.016806	0.016806	18.00000	17.43448	1.000000	23691547	23691547-16	2	2	2	2	2	2	2	2	2	2	2	2	2	2	2	2	2	2	2	2	2	2	2	2	2	2	2
23690615|F|0-7:C>T-7:C>T	TGCAGTCCCTTTGTGAATCGCACACTTTGACTTCCTCTATGCACTCTCCACTCTTACACTGAAACTTGG	TGCAGTCCCTTTGTGAATCGCACACTTTGACTTCCTCTATGCACTCTCCACTCTTACACTGAAACTTGG	NW_015177015.1_scaffold332	1277331	1	2.16e-28	7:C>T	7	0.519856	0.993056	0.027778	0.972222	0.006944	0.020833	0.013792	0.054012	0.033902	18.13953	6.75000	1.000000	23690615	23690615-7	0	0	0	0	0	0	0	0	0	0	0	0	0	0	0	0	0	0	0	0	0	0	0	0	0	0	0
23689855|F|0-34:C>T-34:C>T	TGCAGTGAGGATGGACAGAGGGATGAAACTGCCTCCTCCCCTCCCCTCCATGGAATGGTGCATGAGCGG	TGCAGTGAGGATGGACAGAGGGATGAAACTGCCTCCTCCCCTCCCCTCCATGGAATGGTGCATGAGCGG		0	0	9.99e+02	34:C>T	34	0.425993	0.957627	0.042373	0.957627	0.042373	0.000000	0.081155	0.081155	0.081155	26.67606	33.20000	1.000000	23689855	23689855-34	0	0	0	0	0	0	0	0	0	0	0	0	0	0	0	0	0	0	0	0	0	0	0	0	0	0	0
30704111|F|0-17:G>C-17:G>C	TGCAGTGAGTCTGCTGAGTGATATTTTAGGGTATGTTGTTTGACATGTTATTTATAGTGCATAATTTGC	TGCAGTGAGTCTGCTGAGTGATATTTTAGGGTATGTTGTTTGACATGTTATTTATAGTGCATAATTTGC	NW_015174891.1_scaffold1734	255811	1	4.71e-20	17:G>C	17	0.610108	0.502959	0.497041	0.502959	0.497041	0.000000	0.499982	0.499982	0.499982	2.17526	1.64894	1.000000	30704111	30704111-17	0	0	0	0	NA	0	0	0	0	NA	0	0	NA	0	NA	0	0	0	0	0	NA	NA	0	0	0	0	0
23691605|F|0-27:G>A-27:G>A	TGCAGTGCAGTTTTCTTTCAGGTATAAGTTTGTGCATGAGCGGTTCAGCAGGAATGCCGAGACCGATCT	TGCAGTGCAGTTTTCTTTCAGGTATAAGTTTGTGCATGAGCGGTTCAGCAGGAATGCCGAGACCGATCT		0	0	9.99e+02	27:G>A	27	0.415162	0.713043	0.286957	0.713043	0.286957	0.000000	0.409225	0.409225	0.409225	26.08491	21.82857	1.000000	23691605	23691605-27	0	0	0	0	0	0	0	0	0	0	0	0	0	0	0	0	0	0	0	0	0	0	0	0	0	0	0
23689863|F|0-16:C>T-16:C>T	TGCAGTGCTCACGCTGCCCTATGCACAGTTTCTCAGACAGGGAAGGATCTTCACGATGTGATTGTGAAG	TGCAGTGCTCACGCTGCCCTATGCACAGTTTCTCAGACAGGGAAGGATCTTCACGATGTGATTGTGAAG	NW_015167083.1_scaffold1111	244282	1	2.16e-28	16:C>T	16	0.512635	0.992958	0.021127	0.978873	0.007042	0.014085	0.013985	0.041361	0.027673	9.44118	8.00000	1.000000	23689863	23689863-16	0	0	0	0	0	0	0	0	0	0	0	0	0	0	0	0	0	0	0	0	0	0	0	0	0	0	0
30704174|F|0-49:G>A-49:G>A	TGCAGTGCTTAGCTAAGAAAGTTCTTGACACCAGTGATTGCTTTTCAGCGCCAGTGCTTCCGGCTGCTA	TGCAGTGCTTAGCTAAGAAAGTTCTTGACACCAGTGATTGCTTTTCAGCGCCAGTGCTTCCGGCTGCTA	NW_015174863.1_scaffold722	619065	1	4.68e-25	49:G>A	49	0.826715	0.087336	0.943231	0.056769	0.912664	0.030568	0.159417	0.107092	0.133255	9.74286	5.56680	1.000000	30704174	30704174-49	0	2	2	1	2	2	0	0	1	2	0	2	2	2	0	0	2	0	2	1	2	2	0	2	1	2	0
23691621|F|0-24:G>A-24:G>A	TGCAGTGGCAGTGGAAAGCCCCAAGAGTATTTAGGAGCATGAGCGGTTCAGCAGGAATGCCGAGACCGA	TGCAGTGGCAGTGGAAAGCCCCAAGAGTATTTAGGAGCATGAGCGGTTCAGCAGGAATGCCGAGACCGA		0	0	9.99e+02	24:G>A	24	0.429603	0.957983	0.042017	0.957983	0.042017	0.000000	0.080503	0.080503	0.080503	28.80420	21.10000	1.000000	23691621	23691621-24	0	0	0	0	0	0	0	0	0	0	0	0	0	0	0	0	0	0	0	0	0	0	0	0	0	0	0
30704199|F|0-50:T>C-50:T>C	TGCAGTGGCTACAGGGAAGCAAAAAGTTATTTGTGAAATAAAGCCAGTCATTCCCTCCTGCCTCCTTTT	TGCAGTGGCTACAGGGAAGCAAAAAGTTATTTGTGAAATAAAGCCAGTCATTCCCTCCTGCCTCCTTTT		0	0	9.99e+02	50:T>C	50	0.429603	0.907563	0.092437	0.907563	0.092437	0.000000	0.167785	0.167785	0.167785	2.81818	2.45455	1.000000	30704199	30704199-50	0	0	0	0	NA	0	0	0	0	0	0	0	0	0	NA	0	0	0	NA	0	0	0	0	NA	0	0	0
23690709|F|0-27:C>T-27:C>T	TGCAGTGGCTGAATTAGAGGTGATGTTCTATTTAACCTGCATGAGCGGTTCAGCAGGAATGCCGAGACC	TGCAGTGGCTGAATTAGAGGTGATGTTCTATTTAACCTGCATGAGCGGTTCAGCAGGAATGCCGAGACC		0	0	9.99e+02	27:C>T	27	0.487365	0.822222	0.177778	0.822222	0.177778	0.000000	0.292346	0.292346	0.292346	23.19286	16.12500	1.000000	23690709	23690709-27	0	0	0	0	0	0	0	0	0	0	0	0	0	0	0	0	0	0	0	0	0	0	0	0	0	0	0
30143939|F|0-10:T>C-10:T>C	TGCAGTGTCTTTATGTAATTCCCAATCAATCCTGCGGCATGAGCGGTTCAGCAGGAATGCCGAGACCGA	TGCAGTGTCTTTATGTAATTCCCAATCAATCCTGCGGCATGAGCGGTTCAGCAGGAATGCCGAGACCGA		0	0	9.99e+02	10:T>C	10	0.992780	1.000000	0.003636	0.996364	0.000000	0.003636	0.000000	0.007246	0.003623	25.69767	17.00000	1.000000	30143939	30143939-10	0	0	0	0	0	0	0	0	0	0	0	0	0	0	0	0	0	0	0	0	0	0	0	0	0	0	1
30698405|F|0-53:T>G-53:T>G	TGCAGTGTTTACAAGAAATTAGCTTACCACAAGTATTTCATTTGGAAATATTTTGGATTTATTAGATTT	TGCAGTGTTTACAAGAAATTAGCTTACCACAAGTATTTCATTTGGAAATATTTTGGATTTATTAGATTT	NW_015165254.1_scaffold681	519276	1	2.16e-28	53:T>G	53	0.880866	0.995902	0.004098	0.995902	0.004098	0.000000	0.008163	0.008163	0.008163	4.66667	3.50000	1.000000	30698405	30698405-53	0	0	0	0	0	0	0	0	0	0	0	0	0	0	0	0	0	0	0	NA	NA	0	0	0	0	0	0
30144226|F|0-23:G>A-23:G>A	TGCAGTTGTATTCCAAGGAGGCTGTTCCCAGGCATGAGCGGTTCAGCAGGAATGCCGAGACCGATCTCG	TGCAGTTGTATTCCAAGGAGGCTGTTCCCAGGCATGAGCGGTTCAGCAGGAATGCCGAGACCGATCTCG		0	0	9.99e+02	23:G>A	23	0.440433	0.991803	0.024590	0.975410	0.008197	0.016393	0.016259	0.047971	0.032115	11.89809	5.66667	1.000000	30144226	30144226-23	0	0	0	0	0	0	0	0	0	0	0	0	0	0	0	0	0	0	0	0	0	0	0	0	0	0	0
23691702|F|0-12:A>G-12:A>G	TGCAGTTTTAAAACCCTCCTCCCACCCCAACATCCGTCTGACCATATATTTCTGTCTGTCTCTCTGAGA	TGCAGTTTTAAAACCCTCCTCCCACCCCAACATCCGTCTGACCATATATTTCTGTCTGTCTCTCTGAGA	NW_015172014.1_scaffold336	419709	1	2.16e-28	12:A>G	12	0.436823	0.966942	0.041322	0.958678	0.033058	0.008264	0.063930	0.079230	0.071580	12.39726	8.00000	1.000000	23691702	23691702-12	0	0	0	0	0	0	0	0	0	0	0	0	0	0	0	0	0	0	0	0	0	0	0	0	0	0	0
100179888|F|0-56:T>C-56:T>C	TGCAGTTTTGTAAACAATGTCTCTAAAGTTGGAAATGCTTCTTGCTTGTTCTTTCTTACTTTCTGTCCT	TGCAGTTTTGTAAACAATGTCTCTAAAGTTGGAAATGCTTCTTGCTTGTTCTTTCTTACTTTCTGTCCT	NW_015171538.1_scaffold1161	281760	1	1.01e-26	56:T>C	56	0.638989	0.915254	0.084746	0.915254	0.084746	0.000000	0.155128	0.155128	0.155128	2.07609	1.55556	1.000000	100179888	100179888-56	0	0	0	0	0	NA	0	0	0	0	0	NA	0	0	NA	0	NA	0	0	NA	0	0	0	NA	0	0	0
30704877|F|0-29:A>C-29:A>C	TGCAGAAAATGTAATGCCTCTTTTGGAACAAATGGGAATAGAAAATCAAATAAGTCAAGCTCCCTAAAG	TGCAGAAAATGTAATGCCTCTTTTGGAACAAATGGGAATAGAAAATCAAATAAGTCAAGCTCCCTAAAG	NW_015170289.1_scaffold512	146876	1	1.01e-26	29:A>C	29	0.610108	0.745562	0.266272	0.733728	0.254438	0.011834	0.379398	0.390743	0.385071	2.20946	1.78723	1.000000	30704877	30704877-29	0	0	0	0	NA	0	0	0	0	0	0	0	NA	0	NA	0	0	0	0	0	NA	0	NA	0	0	0	0
30701642|F|0-67:G>A-67:G>A	TGCAGAATTGGTTCTCGGGTGTCACTGGGAAATTATGCTAATAAAATGTCCGCTCTTTCTCCTGCCCGG	TGCAGAATTGGTTCTCGGGTGTCACTGGGAAATTATGCTAATAAAATGTCCGCTCTTTCTCCTGCCCGG		0	0	9.99e+02	67:G>A	67	0.530686	0.578231	0.428571	0.571429	0.421769	0.006803	0.487760	0.489796	0.488778	2.96117	1.74286	1.000000	30701642	30701642-67	0	0	0	0	NA	0	0	0	0	0	0	0	NA	0	NA	0	0	0	0	0	0	NA	0	0	0	0	0
30701874|F|0-68:T>C-68:T>C	TGCAGAGCATAAATACTCCATCAGAACTATTTCTTTAACCATTTGCTTATTTGTTGTTGTTTTCTTAGT	TGCAGAGCATAAATACTCCATCAGAACTATTTCTTTAACCATTTGCTTATTTGTTGTTGTTTTCTTAGT		0	0	9.99e+02	68:T>C	68	0.476534	0.553030	0.446970	0.553030	0.446970	0.000000	0.494376	0.494376	0.494376	2.39326	1.58209	1.000000	30701874	30701874-68	0	0	NA	0	NA	0	0	0	0	NA	0	NA	0	0	NA	0	NA	0	0	NA	0	0	0	0	0	0	0
30702567|F|0-46:A>G-46:A>G	TGCAGCCCAGGCATCTGACTTGGAGAAGATCCATCTAGATGAGAAGACATTCCGTTGGCTTCACAATGA	TGCAGCCCAGGCATCTGACTTGGAGAAGATCCATCTAGATGAGAAGACATTCCGTTGGCTTCACAATGA		0	0	9.99e+02	46:A>G	46	0.631769	0.434286	0.565714	0.434286	0.565714	0.000000	0.491363	0.491363	0.491363	2.37975	2.84298	1.000000	30702567	30702567-46	2	2	2	2	NA	2	2	2	2	2	2	NA	2	2	2	2	2	2	2	NA	2	NA	2	2	2	2	2
30702793|F|0-5:C>T-5:C>T	TGCAGCTCCAAACCAAGATCCAAGTTTAAAGGGCTTTTCAGCCAGTCAGCCAATTTGAAATCAGATCTG	TGCAGCTCCAAACCAAGATCCAAGTTTAAAGGGCTTTTCAGCCAGTCAGCCAATTTGAAATCAGATCTG	NW_015161453.1_scaffold1742	109793	1	1.01e-26	5:C>T	5	0.606498	0.488095	0.517857	0.482143	0.511905	0.005952	0.499717	0.499362	0.499539	2.15625	1.62366	1.000000	30702793	30702793-5	0	0	0	0	NA	0	0	0	0	0	0	0	NA	0	NA	0	NA	0	NA	NA	NA	NA	NA	NA	0	0	0
30702906|F|0-13:A>G-13:A>G	TGCAGCTGTTCACAGAAGCCTTCCTATTAAATATTTAGAAGCACCTATATTCAATATTTGCATTTCCTG	TGCAGCTGTTCACAGAAGCCTTCCTATTAAATATTTAGAAGCACCTATATTCAATATTTGCATTTCCTG	NW_015176049.1_scaffold2457	82593	1	2.19e-18	13:A>G	13	0.501805	0.410072	0.589928	0.410072	0.589928	0.000000	0.483826	0.483826	0.483826	3.94805	1.65909	1.000000	30702906	30702906-13	0	0	0	0	NA	NA	0	0	0	0	0	NA	NA	0	0	0	NA	0	0	0	NA	0	0	0	0	0	0
100185804|F|0-48:G>A-48:G>A	TGCAGGCAAAGCTTATTGGTTAGTTGCGCCAGGTGGATGGAAAACGTGGTCTCCGTTGACGTACAGGAA	TGCAGGCAAAGCTTATTGGTTAGTTGCGCCAGGTGGATGGAAAACGTGGTCTCCGTTGACGTACAGGAA	NW_015173162.1_scaffold1222	588969	1	1.01e-26	48:G>A	48	0.541516	0.580000	0.426667	0.573333	0.420000	0.006667	0.487200	0.489244	0.488222	2.31373	1.64384	0.977273	100185804	100185804-48	0	0	0	NA	NA	NA	0	0	0	0	0	0	0	0	NA	0	0	0	0	NA	0	0	0	NA	0	0	1
30703281|F|0-42:A>G-42:A>G	TGCAGGCCAGAACTGCTGGAAGTTCAAATAAGAGTAGGACAGAAGTCAAGGTGGATTTAGCCTGTTATT	TGCAGGCCAGAACTGCTGGAAGTTCAAATAAGAGTAGGACAGAAGTCAAGGTGGATTTAGCCTGTTATT	NW_015163094.1_scaffold23	3143313	1	4.68e-25	42:A>G	42	0.696751	0.450777	0.559585	0.440415	0.549223	0.010363	0.495154	0.492899	0.494027	2.87500	1.68067	1.000000	30703281	30703281-42	0	0	0	0	NA	NA	0	0	0	0	0	NA	NA	0	0	0	NA	0	NA	NA	NA	NA	NA	0	0	0	0
23690532|F|0-40:G>T-40:G>T	TGCAGAAGAAGTTGAAGAAGAATGTGACACTCCTAAAGAGGTGGATTTGACTGATAAACAGAAGCATCA	TGCAGAAGAAGTTGAAGAAGAATGTGACACTCCTAAAGAGGTGGATTTGACTGATAAACAGAAGCATCA		0	0	9.99e+02	40:G>T	40	0.440433	0.901639	0.098361	0.901639	0.098361	0.000000	0.177372	0.177372	0.177372	2.33333	4.00000	1.000000	23690532	23690532-40	NA	NA	NA	NA	NA	NA	NA	NA	NA	NA	NA	NA	NA	NA	NA	NA	NA	NA	NA	NA	NA	NA	NA	NA	NA	NA	NA
30705310|F|0-15:G>A-15:G>A	TGCAGACCGTTTAAAGTTCTTTGAAACCCTACGGCTTTTGTTAAAGCTTACCTCAGTTTCCAAGAAAAA	TGCAGACCGTTTAAAGTTCTTTGAAACCCTACGGCTTTTGTTAAAGCTTACCTCAGTTTCCAAGAAAAA	NW_015168077.1_scaffold993	310776	1	2.16e-28	15:G>A	15	0.530686	0.013605	0.986395	0.013605	0.986395	0.000000	0.026841	0.026841	0.026841	9.50000	4.24859	1.000000	30705310	30705310-15	NA	NA	NA	NA	NA	NA	NA	NA	NA	NA	NA	NA	NA	NA	NA	NA	NA	NA	NA	NA	NA	NA	NA	NA	2	NA	2
30708814|F|0-46:C>T-46:C>T	TGCAGACTAAAGCAGACCGACTGGTACAGATGAGTATTTGTTCCTCCCTGGCACGGAAGTTCCCAAAGG	TGCAGACTAAAGCAGACCGACTGGTACAGATGAGTATTTGTTCCTCCCTGGCACGGAAGTTCCCAAAGG	NW_015175360.1_scaffold153	853760	1	2.16e-28	46:C>T	46	0.555957	0.506494	0.493506	0.506494	0.493506	0.000000	0.499916	0.499916	0.499916	2.43750	1.60494	1.000000	30708814	30708814-46	0	0	0	0	NA	0	0	0	0	0	0	0	0	0	NA	0	NA	0	NA	NA	NA	0	0	NA	0	0	0
100190001|F|0-40:G>C-40:G>C	TGCAGCTCACTGTCAGGAGTACATGACAGTTCCTCTAGCTGTATGGATAAATTATTGCTGAAGCCCATG	TGCAGCTCACTGTCAGGAGTACATGACAGTTCCTCTAGCTGTATGGATAAATTATTGCTGAAGCCCATG	NW_015219504.1_scaffold30677	757	2	1.01e-26	40:G>C	40	0.444043	0.024390	0.983740	0.016260	0.975610	0.008130	0.047591	0.031992	0.039791	4.33333	3.41549	1.000000	100190001	100190001-40	NA	NA	NA	NA	NA	2	NA	NA	NA	NA	NA	NA	NA	NA	NA	NA	NA	NA	NA	NA	NA	NA	NA	NA	NA	NA	NA
30706042|F|0-32:T>A-32:T>A	TGCAGTCTGTCCCTCAGGTGACACAAACAAGGTTTCCTGGTGTGTGCCCAGCTTGCTGAGCCCTGGGCC	TGCAGTCTGTCCCTCAGGTGACACAAACAAGGTTTCCTGGTGTGTGCCCAGCTTGCTGAGCCCTGGGCC	NW_015175537.1_scaffold5372	10320	1	4.68e-25	32:T>A	32	0.512635	1.000000	0.007042	0.992958	0.000000	0.007042	0.000000	0.013985	0.006993	4.21714	3.00000	1.000000	30706042	30706042-32	NA	NA	NA	NA	NA	NA	NA	NA	NA	NA	NA	NA	NA	NA	NA	NA	NA	NA	NA	NA	NA	NA	NA	NA	NA	NA	NA
23689907|F|0-16:G>A-16:G>A	TGCAGAAACTAAACAAGTCCAGATCGGAAGAGCGGTTCAGCAGGAATGCCGAGACCGATCTCGTATGCC	TGCAGAAACTAAACAACATG		0	0	9.99e+02	16:G>A	16	0.425993	0.966102	0.076271	0.923729	0.033898	0.042373	0.065498	0.140908	0.103203	22.73381	17.82353	1.000000	23689907	23689907-16	1	2	0	0	0	0	2	0	2	1	1	0	0	0	0	0	0	0	0	0	0	0	0	0	0	1	0
23692301|F|0-18:C>T-18:C>T	TGCAGAAATTGAGCAGACCGTGAGTACCTAGATCGGAAGAGCGGTTCAGCAGGAATGCCGAGACCGATC	TGCAGAAATTGAGCAGACCGTGAGTCATG		0	0	9.99e+02	18:C>T	18	0.465704	0.844961	0.155039	0.844961	0.155039	0.000000	0.262003	0.262003	0.262003	18.77536	11.55556	1.000000	23692301	23692301-18	0	0	0	0	0	0	0	0	0	0	0	0	0	0	0	0	0	0	0	0	0	0	0	0	0	0	0
23689913|F|0-14:A>T-14:A>T	TGCAGAACCACAGGATCTGAAAGAAGAGTAGATCGGAAGAGCGGTTCAGCAGGAATGCCGAGACCGATC	TGCAGAACCACAGGATCTGAAAGAACATG		0	0	9.99e+02	14:A>T	14	0.425993	0.966102	0.033898	0.966102	0.033898	0.000000	0.065498	0.065498	0.065498	25.96503	28.00000	1.000000	23689913	23689913-14	0	0	0	0	0	0	0	0	0	0	0	0	0	0	0	0	0	0	0	0	0	0	0	0	0	0	0
23692380|F|0-8:G>T-8:G>T	TGCAGAAGGTACCACCAGAGGCCAGATCGGAAGAGCGGTTCAGCAGGAATGCCGAGACCGATCTCGTAT	TGCAGAAGGTACCACCAGACATG		0	0	9.99e+02	8:G>T	8	0.425993	1.000000	0.008475	0.991525	0.000000	0.008475	0.000000	0.016806	0.008403	22.63265	8.00000	1.000000	23692380	23692380-8	0	0	0	0	0	0	0	0	0	0	0	0	0	0	0	0	1	0	0	0	0	0	0	0	0	0	0
23692386|F|0-19:G>A-19:G>A	TGCAGAATGAGAGCCAGCCGCAAGATCGGAAGAGCGGTTCAGCAGGAATGCCGAGACCGATCTCGTATG	TGCAGAATGAGAGCCAGCCATG		0	0	9.99e+02	19:G>A	19	0.415162	0.008696	0.991304	0.008696	0.991304	0.000000	0.017240	0.017240	0.017240	29.00000	21.57343	1.000000	23692386	23692386-19	2	2	2	2	2	2	2	2	2	2	2	2	2	2	2	2	2	2	2	2	2	2	2	2	2	2	2
23692303|F|0-20:G>A-20:G>A	TGCAGAATGGTGGAAATATTGAGATCGGAAGAGCGGTTCAGCAGGAATGCCGAGACCGATCTCGTATGC	TGCAGAATGGTGGAAATCATG		0	0	9.99e+02	20:G>A	20	0.505415	0.014286	0.985714	0.014286	0.985714	0.000000	0.028163	0.028163	0.028163	18.00000	14.95349	1.000000	23692303	23692303-20	2	2	2	2	2	2	2	2	2	2	2	2	2	2	2	2	2	2	2	2	2	2	2	2	2	2	2
23692390|F|0-13:A>G-13:A>G	TGCAGAATTCTGAATATAAGGGTTAGATCGGAAGAGCGGTTCAGCAGGAATGCCGAGACCGATCTCGTA	TGCAGAATTCTGAATATAAGCATG		0	0	9.99e+02	13:A>G	13	0.411552	0.008772	0.991228	0.008772	0.991228	0.000000	0.017390	0.017390	0.017390	23.00000	28.36620	1.000000	23692390	23692390-13	2	2	2	2	2	2	2	2	2	2	2	2	2	2	2	2	2	2	2	2	2	2	2	2	2	2	2
23692410|F|0-14:A>G-14:A>G	TGCAGACTGTCTGGATGCAGACTGTTAGATCGGAAGAGCGGTTCAGCAGGAATGCCGAGACCGATCTCG	TGCAGACTGTCTGGATGCAGACCATG		0	0	9.99e+02	14:A>G	14	0.429603	0.016807	0.983193	0.016807	0.983193	0.000000	0.033049	0.033049	0.033049	22.75000	18.21678	1.000000	23692410	23692410-14	2	2	2	2	2	2	2	2	2	2	2	2	2	2	2	2	2	2	2	2	2	2	2	2	2	2	2
23692413|F|0-9:C>A-9:C>A	TGCAGAGAACACTACATATGAATTCAGATCGGAAGAGCGGTTCAGCAGGAATGCCGAGACCGATCTCGT	TGCAGAGAACACTACATATGACATG		0	0	9.99e+02	9:C>A	9	0.429603	0.932773	0.067227	0.932773	0.067227	0.000000	0.125415	0.125415	0.125415	25.02143	19.62500	1.000000	23692413	23692413-9	0	0	0	0	0	0	0	0	0	0	0	0	0	0	0	0	0	0	0	0	0	0	0	0	0	0	0
23689947|F|0-14:T>G-14:T>G	TGCAGAGCCACCACTGCTGGGCCAGATCGGAAGAGCGGTTCAGCAGGAATGCCGAGACCGATCTCGTAT	TGCAGAGCCACCACTGCTGCATG		0	0	9.99e+02	14:T>G	14	0.436823	1.000000	0.008264	0.991736	0.000000	0.008264	0.000000	0.016392	0.008196	18.98089	12.00000	1.000000	23689947	23689947-14	0	0	0	0	NA	0	0	0	0	0	0	0	0	0	0	0	NA	0	0	0	NA	0	0	0	0	0	0
23692432|F|0-25:G>A-25:G>A	TGCAGAGGGAGTCCTCTGTTGTTCTGTTGATAGATCGGAAGAGCGGTTCAGCAGGAATGCCGAGACCGA	TGCAGAGGGAGTCCTCTGTTGTTCTGTCATG		0	0	9.99e+02	25:G>A	25	0.404332	0.026786	0.982143	0.017857	0.973214	0.008929	0.052136	0.035077	0.043607	17.33333	21.37226	1.000000	23692432	23692432-25	2	2	2	2	2	2	2	2	2	2	2	2	2	2	2	2	2	2	2	2	2	2	2	2	2	2	2
23692441|F|0-17:G>C-17:G>C	TGCAGAGTGGGACCAGAGAAAGATCGGAAGAGCGGTTCAGCAGGAATGCCGAGACCGATCTCGTATGCC	TGCAGAGTGGGACCAGCATG		0	0	9.99e+02	17:G>C	17	0.429603	0.991597	0.008403	0.991597	0.008403	0.000000	0.016665	0.016665	0.016665	30.69178	19.00000	1.000000	23692441	23692441-17	0	0	0	0	0	0	0	0	0	0	0	0	0	0	0	0	0	0	0	0	0	0	0	0	0	0	0
23689963|F|0-9:G>A-9:G>A	TGCAGATGAGGATAATAGCATGGAGATCGGAAGAGCGGTTCAGCAGGAATGCCGAGACCGATCTCGTAT	TGCAGATGAGGATAATAGCCATG		0	0	9.99e+02	9:G>A	9	0.425993	1.000000	0.008475	0.991525	0.000000	0.008475	0.000000	0.016806	0.008403	20.00000	5.00000	1.000000	23689963	23689963-9	0	0	0	0	0	0	0	0	0	0	0	0	0	0	0	0	0	0	0	1	0	0	0	0	0	0	0
23689967|F|0-8:T>A-8:T>A	TGCAGATGTCCTGAATGTGGGAAAGATCGGAAGAGCGGTTCAGCAGGAATGCCGAGACCGATCTCGTAT	TGCAGATGTCCTGAATGTGCATG		0	0	9.99e+02	8:T>A	8	0.429603	0.966387	0.033613	0.966387	0.033613	0.000000	0.064967	0.064967	0.064967	28.86806	34.25000	1.000000	23689967	23689967-8	0	0	0	0	0	0	0	0	0	0	0	0	0	0	0	0	0	0	0	0	0	0	0	0	0	0	0
23692118|F|0-7:T>A-7:T>A	TGCAGATTCCAAAAGGAGTTCCCAAGATCGGAAGAGCGGTTCAGCAGGAATGCCGAGACCGATCTCGTA	TGCAGATTCCAAAAGGAGTTCATG		0	0	9.99e+02	7:T>A	7	0.851986	0.995763	0.008475	0.991525	0.004237	0.004237	0.008439	0.016806	0.012622	21.24382	6.50000	1.000000	23692118	23692118-7	NA	NA	NA	NA	NA	NA	NA	NA	NA	NA	0	NA	NA	NA	NA	NA	NA	NA	NA	NA	NA	NA	NA	NA	NA	NA	0
23692466|F|0-16:G>A-16:G>A	TGCAGATTTTAAAAATGGATGCTGTCACTTAGATCGGAAGAGCGGTTCAGCAGGAATGCCGAGACCGAT	TGCAGATTTTAAAAATGGATGCTGTCCATG		0	0	9.99e+02	16:G>A	16	0.418773	0.913793	0.224138	0.775862	0.086207	0.137931	0.157551	0.347800	0.252675	15.70370	9.41379	1.000000	23692466	23692466-16	0	0	1	0	0	0	0	0	0	0	1	1	0	1	0	0	0	0	0	0	1	1	0	1	0	0	0
23692468|F|0-5:T>C-5:T>C	TGCAGTAAAAGACAGTTTGCCTAAGATCGGAAGAGCGGTTCAGCAGGAATGCCGAGACCGATCTCGTAT	TGCAGTAAAAGACAGTTTGCATG		0	0	9.99e+02	5:T>C	5	0.429603	0.008403	0.991597	0.008403	0.991597	0.000000	0.016665	0.016665	0.016665	21.50000	24.48630	1.000000	23692468	23692468-5	2	2	2	2	2	2	2	2	2	2	2	2	2	2	2	2	2	2	2	2	2	2	2	2	2	2	2
100412010|F|0-12:T>A-12:T>A	TGCAGCAAAATCTGATTAGTCAGATCGGAAGAGCGGTTCAGCAGGAATGCCGAGACCGATCTCGTATGC	TGCAGCAAAATCTGATTCATG		0	0	9.99e+02	12:T>A	12	0.942238	1.000000	0.003831	0.996169	0.000000	0.003831	0.000000	0.007633	0.003817	17.42679	9.00000	1.000000	100412010	100412010-12	0	0	0	0	0	0	0	0	0	0	0	0	0	0	0	0	0	0	0	0	0	0	0	0	0	0	0
23692489|F|0-32:A>G-32:A>G	TGCAGCAGGAAGGGGGAATTGCTCTCCTTCTTAAGATCGGAAGAGCGGTTCAGCAGGAATGCCGAGACC	TGCAGCAGGAAGGGGGAATTGCTCTCCTTCATG		0	0	9.99e+02	32:A>G	32	0.404332	0.553571	0.464286	0.535714	0.446429	0.017857	0.494260	0.497449	0.495855	12.50602	8.24138	1.000000	23692489	23692489-32	0	0	0	0	0	0	0	0	0	0	0	0	0	0	0	0	0	0	0	NA	0	0	0	0	0	0	0
30698633|F|0-23:T>G-23:T>G	TGCAGCATAAGCAGGTAACAAAGTAAAGATCGGAAGAGCGGTTCAGCAGGAATGCCGAGACCGATCTCG	TGCAGCATAAGCAGGTAACAAACATG		0	0	9.99e+02	23:T>G	23	0.963899	1.000000	0.003745	0.996255	0.000000	0.003745	0.000000	0.007463	0.003731	17.05060	7.00000	1.000000	30698633	30698633-23	0	0	0	0	0	0	0	0	0	0	0	0	0	0	0	0	0	0	0	0	0	0	0	0	0	0	0
23692502|F|0-9:G>A-9:G>A	TGCAGCATGGTTATTAACTTTAGATCGGAAGAGCGGTTCAGCAGGAATGCCGAGACCGATCTCGTATGC	TGCAGCATGGTTATTAACATG		0	0	9.99e+02	9:G>A	9	0.418773	0.612069	0.396552	0.603448	0.387931	0.008621	0.474881	0.478597	0.476739	22.93617	17.62000	1.000000	23692502	23692502-9	0	0	0	0	0	0	0	0	0	0	0	0	0	0	0	0	0	0	0	0	0	0	0	0	0	0	0
30707709|F|0-12:C>T-12:C>T	TGCAGCCAATGCCATAAAAGAAGAACTCATGGAAGATCGGAAGAGCGGTTCAGCAGGAATGCCGAGACC	TGCAGCCAATGCCATAAAAGAAGAACTCACATG		0	0	9.99e+02	12:C>T	12	0.978339	0.992620	0.007380	0.992620	0.007380	0.000000	0.014651	0.014651	0.014651	12.63127	9.50000	1.000000	30707709	30707709-12	0	0	0	0	0	0	0	0	0	0	0	0	0	0	0	0	0	0	0	0	0	0	0	0	0	0	0
23690001|F|0-13:G>C-13:G>C	TGCAGCCAGAAAAGTTTTGTCAAGATCGGAAGAGCGGTTCAGCAGGAATGCCGAGACCGATCTCGTATG	TGCAGCCAGAAAAGTTTTCATG		0	0	9.99e+02	13:G>C	13	0.418773	0.991379	0.025862	0.974138	0.008621	0.017241	0.017093	0.050386	0.033740	28.73427	25.00000	1.000000	23690001	23690001-13	0	0	0	0	0	0	0	0	0	0	0	0	0	0	0	0	NA	0	0	0	0	0	0	0	0	0	0
23690004|F|0-31:T>C-31:T>C	TGCAGCCAGTTACTGATAAAACAGAAGAATCTAGATCGGAAGAGCGGTTCAGCAGGAATGCCGAGACCG	TGCAGCCAGTTACTGATAAAACAGAAGACATG	NW_015169781.1_scaffold140	179932	1	2.49e-06	31:T>C	31	0.422383	1.000000	0.008547	0.991453	0.000000	0.008547	0.000000	0.016948	0.008474	11.90278	9.00000	1.000000	23690004	23690004-31	0	0	0	0	0	0	0	0	0	0	0	0	0	0	0	0	0	0	0	0	0	0	0	0	0	0	0
23690014|F|0-11:C>T-11:C>T	TGCAGCCTTTTCCAGCATTATTGCTACACTCGAGATCGGAAGAGCGGTTCAGCAGGAATGCCGAGACCG	TGCAGCCTTTTCCAGCATTATTGCTACACATG		0	0	9.99e+02	11:C>T	11	0.429603	0.991597	0.008403	0.991597	0.008403	0.000000	0.016665	0.016665	0.016665	9.64384	6.00000	1.000000	23690014	23690014-11	0	0	0	0	0	0	0	0	0	0	0	0	0	0	0	0	0	0	0	NA	0	0	0	0	0	0	0
100412056|F|0-5:C>G-5:C>G	TGCAGCTACTACAAGGAGTTAGATCGGAAGAGCGGTTCAGCAGGAATGCCGAGACCGATCTCGTATGCC	TGCAGCTACTACAAGGCATG		0	0	9.99e+02	5:C>G	5	0.989170	0.996350	0.003650	0.996350	0.003650	0.000000	0.007273	0.007273	0.007273	14.75146	10.00000	1.000000	100412056	100412056-5	0	0	0	0	0	0	0	0	0	0	0	0	0	0	0	0	0	0	0	0	0	0	0	0	0	0	0
23692133|F|0-16:G>A-16:G>A	TGCAGCTCCAGCTGCCGAATTTAGATCGGAAGAGCGGTTCAGCAGGAATGCCGAGACCGATCTCGTATG	TGCAGCTCCAGCTGCCGACATG		0	0	9.99e+02	16:G>A	16	0.992780	0.905455	0.116364	0.883636	0.094545	0.021818	0.171213	0.205646	0.188430	26.27508	17.60465	1.000000	23692133	23692133-16	0	0	0	0	0	0	0	0	0	0	0	0	0	0	0	0	0	0	0	0	0	0	0	0	0	0	0
23692540|F|0-6:T>A-6:T>A	TGCAGCTCTCATAGCTCTATTCTAAGCAGAAGATCGGAAGAGCGGTTCAGCAGGAATGCCGAGACCGAT	TGCAGCTCTCATAGCTCTATTCTAAGCATG		0	0	9.99e+02	6:T>A	6	0.418773	1.000000	0.008621	0.991379	0.000000	0.008621	0.000000	0.017093	0.008546	24.34266	10.00000	1.000000	23692540	23692540-6	0	0	0	0	0	0	0	0	0	0	0	0	0	0	0	0	0	0	0	0	0	0	0	0	0	0	0
23689437|F|0-6:A>T-6:A>T	TGCAGGAAGAGCTGTCCCTAAGATCGGAAGAGCGGTTCAGCAGGAATGCCGAGACCGATCTCGTATGCC	TGCAGGAAGAGCTGTCCATG		0	0	9.99e+02	6:A>T	6	0.545126	0.986755	0.013245	0.986755	0.013245	0.000000	0.026139	0.026139	0.026139	16.29508	8.00000	1.000000	23689437	23689437-6	0	0	0	0	0	0	0	0	0	0	0	0	0	0	0	0	0	0	0	0	0	0	0	0	0	0	0
30707747|F|0-28:T>A-28:T>A	TGCAGGAATATATATAATAATATCACTATTAGATCGGAAGAGCGGTTCAGCAGGAATGCCGAGACCGAT	TGCAGGAATATATATAATAATATCACCATG		0	0	9.99e+02	28:T>A	28	0.407942	0.008850	0.991150	0.008850	0.991150	0.000000	0.017542	0.017542	0.017542	13.00000	8.33094	1.000000	30707747	30707747-28	2	2	2	2	NA	2	2	2	2	2	2	2	2	2	2	2	2	2	2	NA	2	2	2	2	2	2	2
23692581|F|0-28:A>G-28:A>G	TGCAGGAGAAGGACAAGCAGATTGAGGAACTAGATCGGAAGAGCGGTTCAGCAGGAATGCCGAGACCGA	TGCAGGAGAAGGACAAGCAGATTGAGGCATG		0	0	9.99e+02	28:A>G	28	0.433213	0.008333	0.991667	0.008333	0.991667	0.000000	0.016528	0.016528	0.016528	24.50000	25.22973	1.000000	23692581	23692581-28	2	2	2	2	2	2	2	2	2	2	2	2	2	2	2	2	2	2	2	2	2	2	2	2	2	2	2
23692142|F|0-11:T>C-11:T>C	TGCAGGATCTATAGACAGAGAGATCGGAAGAGCGGTTCAGCAGGAATGCCGAGACCGATCTCGTATGCC	TGCAGGATCTATAGACCATG		0	0	9.99e+02	11:T>C	11	0.545126	0.509934	0.490066	0.509934	0.490066	0.000000	0.499803	0.499803	0.499803	19.11538	12.67742	1.000000	23692142	23692142-11	0	0	0	0	0	0	0	0	0	0	0	0	0	0	0	0	0	0	0	0	0	0	0	0	0	0	0
23692153|F|0-14:G>A-14:G>A	TGCAGGGGTCACTAGGGATGCAGATCGGAAGAGCGGTTCAGCAGGAATGCCGAGACCGATCTCGTATGC	TGCAGGGGTCACTAGGGCATG		0	0	9.99e+02	14:G>A	14	0.967509	0.205224	0.847015	0.152985	0.794776	0.052239	0.326214	0.259161	0.292688	5.81538	5.21147	0.991667	23692153	23692153-14	2	2	2	2	2	2	2	2	2	2	2	2	2	2	2	2	2	2	2	NA	2	2	2	2	2	2	2
23692638|F|0-13:G>C-13:G>C	TGCAGGGTGGGGTGCCATCAAGATCGGAAGAGCGGTTCAGCAGGAATGCCGAGACCGATCTCGTATGCC	TGCAGGGTGGGGTGCCCATG		0	0	9.99e+02	13:G>C	13	0.418773	0.448276	0.551724	0.448276	0.551724	0.000000	0.494649	0.494649	0.494649	21.73214	19.69318	1.000000	23692638	23692638-13	2	2	2	2	2	2	2	2	2	2	2	2	2	2	2	2	NA	2	2	2	2	2	2	2	2	2	2
23692666|F|0-18:G>T-18:G>T	TGCAGTAAAAAGAAGCTTGTGATTTAAACAAGATCGGAAGAGCGGTTCAGCAGGAATGCCGAGACCGAT	TGCAGTAAAAAGAAGCTTGTGATTTACATG		0	0	9.99e+02	18:G>T	18	0.404332	0.160714	0.883929	0.116071	0.839286	0.044643	0.269770	0.205198	0.237484	17.88889	21.14844	1.000000	23692666	23692666-18	2	2	2	2	2	2	2	2	2	2	2	2	2	2	2	2	2	2	2	2	2	2	2	2	2	2	2
100412118|F|0-22:T>G-22:T>G	TGCAGTACCATCTGCTTTCCACTTAGATCGGAAGAGCGGTTCAGCAGGAATGCCGAGACCGATCTCGTA	TGCAGTACCATCTGCTTTCCCATG		0	0	9.99e+02	22:T>G	22	0.996390	1.000000	0.007246	0.992754	0.000000	0.007246	0.000000	0.014388	0.007194	28.65896	7.50000	1.000000	100412118	100412118-22	0	0	0	0	0	0	0	0	0	0	0	0	0	0	0	0	0	0	0	0	0	0	0	0	0	0	0
23692685|F|0-9:C>A-9:C>A	TGCAGTCATCATTGCCCACAGAATTCAAAGAGATCGGAAGAGCGGTTCAGCAGGAATGCCGAGACCGAT	TGCAGTCATCATTGCCCACAGAATTCCATG		0	0	9.99e+02	9:C>A	9	0.429603	0.949580	0.092437	0.907563	0.050420	0.042017	0.095756	0.167785	0.131770	19.68085	12.84615	1.000000	23692685	23692685-9	0	0	0	0	0	0	0	0	0	0	0	0	0	0	0	0	0	0	0	0	0	0	0	0	0	0	0
23692708|F|0-7:A>C-7:A>C	TGCAGTGAATCCATAAACTGACAGTTTAGAGATCGGAAGAGCGGTTCAGCAGGAATGCCGAGACCGATC	TGCAGTGAATCCATAAACTGACAGTCATG		0	0	9.99e+02	7:A>C	7	0.429603	0.924370	0.092437	0.907563	0.075630	0.016807	0.139821	0.167785	0.153803	22.21324	17.53846	1.000000	23692708	23692708-7	0	0	0	0	0	0	0	0	0	0	0	0	0	0	0	0	0	0	0	0	0	0	0	0	0	0	0
23690135|F|0-5:T>C-5:T>C	TGCAGTGATGGTGTCTGGGACCCTGAAAGATCGGAAGAGCGGTTCAGCAGGAATGCCGAGACCGATCTC	TGCAGTGATGGTGTCTGGGACCCCATG		0	0	9.99e+02	5:T>C	5	0.472924	0.961832	0.038168	0.961832	0.038168	0.000000	0.073422	0.073422	0.073422	26.00000	21.60000	1.000000	23690135	23690135-5	0	0	0	0	0	0	0	0	0	0	0	0	0	0	0	0	0	0	0	0	0	0	0	0	0	0	0
100412145|F|0-6:G>A-6:G>A	TGCAGTGATTTAATCTGAATTATTTTCAATTAGATCGGAAGAGCGGTTCAGCAGGAATGCCGAGACCGA	TGCAGTGATTTAATCTGAATTATTTTCCATG		0	0	9.99e+02	6:G>A	6	1.000000	0.996390	0.003610	0.996390	0.003610	0.000000	0.007194	0.007194	0.007194	14.79480	6.00000	1.000000	100412145	100412145-6	0	0	0	0	0	0	0	0	0	0	0	0	0	0	0	0	0	0	0	0	0	0	0	0	0	0	0
23692726|F|0-22:G>A-22:G>A	TGCAGTGCTAATGTGCCTTGTGGGTAGATCGGAAGAGCGGTTCAGCAGGAATGCCGAGACCGATCTCGT	TGCAGTGCTAATGTGCCTTGTCATG		0	0	9.99e+02	22:G>A	22	0.418773	0.991379	0.008621	0.991379	0.008621	0.000000	0.017093	0.017093	0.017093	33.37500	31.00000	1.000000	23692726	23692726-22	0	0	0	0	0	0	0	0	0	0	0	0	0	0	0	0	0	0	0	0	0	0	0	0	0	0	0
23692746|F|0-11:A>G-11:A>G	TGCAGTGGGGGAAGTGTGTGTAGATCGGAAGAGCGGTTCAGCAGGAATGCCGAGACCGATCTCGTATGC	TGCAGTGGGGGAAGTGTCATG		0	0	9.99e+02	11:A>G	11	0.422383	0.991453	0.034188	0.965812	0.008547	0.025641	0.016948	0.066038	0.041493	22.83448	17.75000	1.000000	23692746	23692746-11	0	0	0	0	0	0	0	0	0	0	0	0	0	0	0	0	0	0	0	0	0	0	0	0	0	0	0
23690152|F|0-22:A>G-22:A>G	TGCAGTTATTTCTACTGCTCAGATCTGAATTATAATGCACAGATCGGAAGAGCGGTTCAGCAGGAATGC	TGCAGTTATTTCTACTGCTCAGATCTGAATTATAATCATG		0	0	9.99e+02	22:A>G	22	0.411552	0.964912	0.043860	0.956140	0.035088	0.008772	0.067713	0.083872	0.075793	12.78261	4.60000	1.000000	23690152	23690152-22	0	0	0	0	0	0	0	0	0	0	0	0	0	0	0	0	0	0	0	0	0	0	0	0	0	0	0
23692764|F|0-10:T>A-10:T>A	TGCAGTTCACTGGTCACTTCAGATCGGAAGAGCGGTTCAGCAGGAATGCCGAGACCGATCTCGTATGCC	TGCAGTTCACTGGTCACATG		0	0	9.99e+02	10:T>A	10	0.418773	0.293103	0.715517	0.284483	0.706897	0.008621	0.414388	0.407105	0.410746	36.29091	29.71591	1.000000	23692764	23692764-10	0	0	0	0	0	0	0	0	0	0	2	0	0	0	0	0	0	0	0	0	0	0	0	0	0	0	0
100412173|F|0-22:A>G-22:A>G	TGCAGTTTGAATGGGCTTGGCAAAGATCGGAAGAGCGGTTCAGCAGGAATGCCGAGACCGATCTCGTAT	TGCAGTTTGAATGGGCTTGCATG		0	0	9.99e+02	22:A>G	22	0.978339	0.003690	1.000000	0.000000	0.996310	0.003690	0.007353	0.000000	0.003676	12.00000	11.58160	1.000000	100412173	100412173-22	2	2	2	2	2	2	2	2	2	2	2	2	2	2	2	2	2	2	2	2	2	2	2	2	2	2	2
23690163|F|0-9:C>T-9:C>T	TGCAGTTTGCCCTACTTTGAAGATCGGAAGAGCGGTTCAGCAGGAATGCCGAGACCGATCTCGTATGCC	TGCAGTTTGCCCTACTCATG		0	0	9.99e+02	9:C>T	9	0.418773	0.991379	0.060345	0.939655	0.008621	0.051724	0.017093	0.113407	0.065250	15.88652	9.33333	1.000000	23690163	23690163-9	0	1	0	1	0	0	2	0	0	1	0	0	0	0	0	0	0	0	0	1	0	0	0	0	0	0	1
23692312|F|0-11:C>T-11:C>T	TGCAGCACCTTCTGGTAAAAAGTTTCTGAAGAGATCGGAAGAGCGGTTCAGCAGGAATGCCGAGACCGA	TGCAGCACCTTCTGGTAAAAAGTTTCTCATG		0	0	9.99e+02	11:C>T	11	0.433213	0.633333	0.366667	0.633333	0.366667	0.000000	0.464444	0.464444	0.464444	20.72816	14.16667	1.000000	23692312	23692312-11	0	0	0	0	0	0	0	0	0	0	0	0	0	0	0	0	0	0	0	0	0	0	0	0	0	0	0
23692103|F|0-19:G>C-19:G>C	TGCAGACAATGTTTGGCCAGAGATCGGAAGAGCGGTTCAGCAGGAATGCCGAGACCGATCTCGTATGCC	TGCAGACAATGTTTGGCATG		0	0	9.99e+02	19:G>C	19	0.570397	1.000000	0.006329	0.993671	0.000000	0.006329	0.000000	0.012578	0.006289	31.04020	20.00000	1.000000	23692103	23692103-19	NA	NA	NA	NA	NA	NA	NA	NA	NA	0	NA	NA	NA	NA	NA	NA	NA	NA	NA	NA	NA	NA	NA	NA	NA	NA	NA
23689374|F|0-7:C>T-7:C>T	TGCAGATCAAGAGAGACCTAGTAGAGGAACAGATCGGAAGAGCGGTTCAGCAGGAATGCCGAGACCGAT	TGCAGATCAAGAGAGACCTAGTAGAGCATG		0	0	9.99e+02	7:C>T	7	0.570397	0.993671	0.006329	0.993671	0.006329	0.000000	0.012578	0.012578	0.012578	16.66667	13.00000	1.000000	23689374	23689374-7	NA	NA	NA	NA	NA	NA	NA	NA	NA	0	NA	NA	NA	NA	NA	NA	NA	NA	NA	NA	NA	NA	NA	NA	NA	NA	NA
23692219|F|0-21:G>A-21:G>A	TGCAGCTCTTCTAAGAAGTTCGTTTTGGAGATCGGAAGAGCGGTTCAGCAGGAATGCCGAGACCGATCT	TGCAGCTCTTCTAAGAAGTTCGTTCATG		0	0	9.99e+02	21:G>A	21	0.494585	0.007299	0.992701	0.007299	0.992701	0.000000	0.014492	0.014492	0.014492	10.00000	7.47561	1.000000	23692219	23692219-21	NA	NA	NA	NA	NA	NA	NA	NA	NA	NA	NA	NA	NA	NA	NA	NA	NA	NA	NA	NA	NA	NA	NA	NA	NA	NA	NA
23689438|F|0-9:G>A-9:G>A	TGCAGGAAGGCTGGAAAGCATTTTAGATCGGAAGAGCGGTTCAGCAGGAATGCCGAGACCGATCTCGTA	TGCAGGAAGGCTGGAAAGCACATG		0	0	9.99e+02	9:G>A	9	0.476534	0.992424	0.007576	0.992424	0.007576	0.000000	0.015037	0.015037	0.015037	11.68323	11.00000	1.000000	23689438	23689438-9	NA	NA	NA	NA	NA	NA	NA	NA	NA	NA	NA	NA	NA	NA	NA	NA	NA	NA	NA	NA	NA	NA	NA	NA	NA	NA	NA
23692151|F|0-8:A>C-8:A>C	TGCAGGGGATGTCTGCAACAGAGATCGGAAGAGCGGTTCAGCAGGAATGCCGAGACCGATCTCGTATGC	TGCAGGGGATGTCTGCACATG		0	0	9.99e+02	8:A>C	8	0.559567	0.980645	0.032258	0.967742	0.019355	0.012903	0.037960	0.062435	0.050198	18.26455	9.40000	1.000000	23692151	23692151-8	NA	NA	NA	NA	NA	NA	NA	NA	NA	NA	NA	NA	NA	NA	NA	NA	NA	NA	NA	NA	NA	NA	NA	NA	NA	NA	NA
23689390|F|0-11:G>A-11:G>A	TGCAGGGTCAGGTTTACAGATGAAGATCGGAAGAGCGGTTCAGCAGGAATGCCGAGACCGATCTCGTAT	TGCAGGGTCAGGTTTACAGCATG		0	0	9.99e+02	11:G>A	11	0.552347	0.993464	0.006536	0.993464	0.006536	0.000000	0.012986	0.012986	0.012986	8.00000	5.00000	1.000000	23689390	23689390-11	NA	NA	NA	NA	NA	NA	NA	NA	NA	NA	NA	NA	NA	NA	NA	NA	NA	NA	NA	NA	NA	NA	NA	NA	NA	NA	NA
23692939|F|0-5:T>C-5:T>C	TGCAGTCCATTCTTGAAGTTAAGATCGGAAGAGCGGTTCAGCAGGAATGCCGAGACCGATCTCGTATGC	TGCAGTCCATTCTTGAACATG		0	0	9.99e+02	5:T>C	5	0.415162	0.991304	0.026087	0.973913	0.008696	0.017391	0.017240	0.050813	0.034026	29.62585	9.50000	1.000000	23692939	23692939-5	0	0	0	0	0	0	0	0	0	0	0	0	0	0	0	0	0	0	0	0	0	0	0	0	0	0	0
23689926|F|0-9:C>T-9:C>T	TGCAGAATTCACTACTCTTCAGATCGGAAGAGCGGTTCAGCAGGAATGCCGAGACCGATCTCGTATGCC	TGCAGAATTCACTACTCATG		0	0	9.99e+02	9:C>T	9	0.429603	0.957983	0.042017	0.957983	0.042017	0.000000	0.080503	0.080503	0.080503	15.30769	12.60000	1.000000	23689926	23689926-9	0	0	0	0	0	0	0	0	0	0	0	0	0	0	0	0	0	0	0	0	0	0	0	0	0	0	0
23719709|F|0-20:C>T-20:C>T	TGCAGCTTTGGCCATTGGGACGCAGATCGGAAGAGCGGTTCAGCAGGAATGCCGAGACCGATCTCGTAT	TGCAGCTTTGGCCATTGGGCATG		0	0	9.99e+02	20:C>T	20	0.400722	0.684685	0.315315	0.684685	0.315315	0.000000	0.431783	0.431783	0.431783	21.24272	21.16216	1.000000	23719709	23719709-20	0	0	0	0	0	0	0	0	0	0	0	0	0	0	0	0	0	0	0	0	0	0	0	0	0	0	0
23692985|F|0-19:T>C-19:T>C	TGCAGGGCTCATTATCTTTTCAGATCGGAAGAGCGGTTCAGCAGGAATGCCGAGACCGATCTCGTATGC	TGCAGGGCTCATTATCTCATG		0	0	9.99e+02	19:T>C	19	0.436823	0.008264	0.991736	0.008264	0.991736	0.000000	0.016392	0.016392	0.016392	28.50000	24.86667	1.000000	23692985	23692985-19	2	2	2	2	2	2	2	2	2	2	2	2	2	2	2	2	2	2	2	2	2	2	2	2	2	2	2
100425192|F|0-59:G>A-59:G>A	TGCAGCTTTGCTGACTCAAAATAATGACTTGTAGGGGAGCTCTAATGACAGAACAAGGGGCAATTATAG	TGCAGCTTTGCTGACTCAAAATAATGACTTGTAGGGGAGCTCTAATGACAGAACAAGGGGCAATTATAG	NW_015175373.1_scaffold571	723298	1	2.16e-28	59:G>A	59	0.992780	0.996364	0.007273	0.992727	0.003636	0.003636	0.007246	0.014440	0.010843	18.27907	6.00000	1.000000	100425192	100425192-59	0	0	0	0	0	0	0	0	0	0	0	0	0	0	0	0	0	0	0	0	0	0	0	0	0	0	0
100425231|F|0-51:C>T-51:C>T	TGCAGAAAATGCACAGCTTTATATGGAACAGCAAGTCAACATGTAGAGAGTCATTGTTTAAATAGCTGC	TGCAGAAAATGCACAGCTTTATATGGAACAGCAAGTCAACATGTAGAGAGTCATTGTTTAAATAGCTGC	NW_015163618.1_scaffold408	512477	1	2.16e-28	51:C>T	51	0.989170	0.992701	0.010949	0.989051	0.007299	0.003650	0.014492	0.021658	0.018075	8.11799	7.66667	1.000000	100425231	100425231-51	0	0	0	0	0	0	0	0	0	0	0	0	0	0	0	0	0	0	0	0	0	0	0	0	0	0	0
30701430|F|0-36:A>G-36:A>G	TGCAGAAACAGGCCGGATGAACGGTCGTGATGAGGCAGATTGTCTTTCTCCTTGACTAAGAGTTCTCTT	TGCAGAAACAGGCCGGATGAACGGTCGTGATGAGGCAGATTGTCTTTCTCCTTGACTAAGAGTTCTCTT	NW_015174970.1_scaffold4088	64499	1	4.68e-25	36:A>G	36	0.660650	0.912568	0.098361	0.901639	0.087432	0.010929	0.159575	0.177372	0.168473	2.07330	2.36842	1.000000	30701430	30701430-36	0	0	0	0	0	0	0	0	0	0	NA	0	0	0	NA	0	0	0	NA	NA	NA	NA	0	NA	0	0	0
30708350|F|0-54:T>C-54:T>C	TGCAGAAAGCAACAGTGTGTCAGTGCTGTACAATAAAACCTCAGTCCCCATGTCTGTGTGTAGCACTGT	TGCAGAAAGCAACAGTGTGTCAGTGCTGTACAATAAAACCTCAGTCCCCATGTCTGTGTGTAGCACTGT	NW_015175994.1_scaffold802	661416	1	1.01e-26	54:T>C	54	0.418773	0.905172	0.112069	0.887931	0.094828	0.017241	0.171671	0.199019	0.185345	8.51908	5.06667	1.000000	30708350	30708350-54	0	0	0	0	NA	0	0	0	0	0	0	0	0	0	0	0	0	0	0	0	0	0	0	0	0	0	0
30708366|F|0-27:A>C-27:A>C	TGCAGAAAGTCTTTAAGAAAAGGCAAAAATTCTCACTAAAAAAACAGGTGCACAGTAATTTATTCATTC	TGCAGAAAGTCTTTAAGAAAAGGCAAAAATTCTCACTAAAAAAACAGGTGCACAGTAATTTATTCATTC	NW_015167539.1_scaffold273	656653	1	2.18e-23	27:A>C	27	0.498195	0.500000	0.500000	0.500000	0.500000	0.000000	0.500000	0.500000	0.500000	2.25610	1.66216	1.000000	30708366	30708366-27	0	0	0	0	NA	0	0	0	0	0	0	0	0	0	NA	0	NA	0	NA	NA	NA	0	0	NA	0	0	0
30713269|F|0-28:C>T-28:C>T	TGCAGAACAATGTTTATCCTTCTCATTTCTGCTGCTTTTATTTTTGTAACTCTAAAATCTGGATTCAAT	TGCAGAACAATGTTTATCCTTCTCATTTCTGCTGCTTTTATTTTTGTAACTCTAAAATCTGGATTCAAT		0	0	9.99e+02	28:C>T	28	0.451264	0.840000	0.168000	0.832000	0.160000	0.008000	0.268800	0.279552	0.274176	2.00000	2.00000	1.000000	30713269	30713269-28	0	0	0	0	NA	NA	0	0	0	0	0	NA	0	0	NA	0	0	0	0	NA	NA	0	NA	NA	0	0	0
100425419|F|0-43:T>C-43:T>C	TGCAGAACATAGATTTTCCCAAATGAACCTGATATAAGCCTACTTCTATTCATCCATGTCAGATCAACA	TGCAGAACATAGATTTTCCCAAATGAACCTGATATAAGCCTACTTCTATTCATCCATGTCAGATCAACA		0	0	9.99e+02	43:T>C	43	0.646209	0.458101	0.547486	0.452514	0.541899	0.005587	0.496489	0.495490	0.495990	2.30303	1.73077	0.976190	100425419	100425419-43	0	0	0	0	0	0	0	0	0	0	0	0	0	0	0	0	NA	0	NA	0	NA	0	NA	NA	1	0	0
23690635|F|0-10:T>C-10:T>C	TGCAGAAGACTGCCTGAAAAACAGCTGCATAGTGGGGAGGCATGAGCGGTTCAGCAGGAATGCCGAGAC	TGCAGAAGACTGCCTGAAAAACAGCTGCATAGTGGGGAGGCATGAGCGGTTCAGCAGGAATGCCGAGAC		0	0	9.99e+02	10:T>C	10	0.501805	0.661871	0.338129	0.661871	0.338129	0.000000	0.447596	0.447596	0.447596	5.79646	5.00000	1.000000	23690635	23690635-10	0	0	0	0	NA	NA	0	0	0	0	0	0	0	0	0	0	0	0	0	NA	0	0	0	0	0	0	0
23690849|F|0-11:A>C-11:A>C	TGCAGAAGCACATGAAAGTGCCAGGTTGCCTTGACAACTCTGAGGTGTTACAGGATCAGCCTTTTCCTG	TGCAGAAGCACATGAAAGTGCCAGGTTGCCTTGACAACTCTGAGGTGTTACAGGATCAGCCTTTTCCTG	NW_015176497.1_scaffold1576	177300	1	4.68e-25	11:A>C	11	0.451264	1.000000	0.008000	0.992000	0.000000	0.008000	0.000000	0.015872	0.007936	14.28205	9.00000	1.000000	23690849	23690849-11	0	0	0	0	0	0	0	0	0	0	0	0	0	0	0	0	0	0	0	0	0	0	0	0	0	0	0
30708575|F|0-11:T>G-11:T>G	TGCAGAAGTCTTTGGAAGGCTGTGACTTGCAGACAGGTAGATCACCACTGAACACGGTATCCACATCAA	TGCAGAAGTCTTTGGAAGGCTGTGACTTGCAGACAGGTAGATCACCACTGAACACGGTATCCACATCAA	NW_015160230.1_scaffold697	619169	1	2.18e-23	11:T>G	11	0.494585	0.094891	0.905109	0.094891	0.905109	0.000000	0.171773	0.171773	0.171773	2.53846	1.97872	1.000000	30708575	30708575-11	2	2	2	2	NA	2	2	2	2	2	2	2	NA	2	NA	2	2	2	NA	NA	NA	NA	NA	NA	2	2	2
30708598|F|0-50:T>G-50:T>G	TGCAGAATACTCCCTGCTGGAGGGAAGAATGGTATAATTGCTGTTAGAAATATGGCAGGGTCTGAAAGT	TGCAGAATACTCCCTGCTGGAGGGAAGAATGGTATAATTGCTGTTAGAAATATGGCAGGGTCTGAAAGT		0	0	9.99e+02	50:T>G	50	0.458484	0.362205	0.637795	0.362205	0.637795	0.000000	0.462025	0.462025	0.462025	2.03226	1.76190	1.000000	30708598	30708598-50	0	0	0	0	NA	NA	0	0	0	0	0	NA	0	0	NA	0	NA	0	NA	NA	NA	NA	0	0	0	0	0
30708604|F|0-42:A>G-42:A>G	TGCAGAATCAAAATCAGGGATGCCCAATCATCCTTCTTTTCAAATTTAATCACAAATTATGAACAGCAA	TGCAGAATCAAAATCAGGGATGCCCAATCATCCTTCTTTTCAAATTTAATCACAAATTATGAACAGCAA		0	0	9.99e+02	42:A>G	42	0.425993	0.932203	0.067797	0.932203	0.067797	0.000000	0.126400	0.126400	0.126400	6.14706	2.37500	1.000000	30708604	30708604-42	0	0	0	0	0	0	0	0	0	0	0	0	0	0	0	0	0	0	0	0	0	0	0	0	0	0	0
23690867|F|0-39:C>T-39:C>T	TGCAGAATCAGAAAGCTCTCTCCTGTTTGTGCATGTGCACATGCAATGCAGGAAATGCTCAGTTGTGTG	TGCAGAATCAGAAAGCTCTCTCCTGTTTGTGCATGTGCACATGCAATGCAGGAAATGCTCAGTTGTGTG		0	0	9.99e+02	39:C>T	39	0.429603	0.957983	0.050420	0.949580	0.042017	0.008403	0.080503	0.095756	0.088129	26.04730	20.16667	1.000000	23690867	23690867-39	0	0	0	0	0	0	0	0	0	0	0	0	0	0	0	0	0	0	0	0	0	0	0	0	0	0	0
30701651|F|0-61:C>T-61:C>T	TGCAGACAAAACACAAAATATGCTTACTACATACCAGATTCCACTCTCCACTATGAAATTTCAGTTTAC	TGCAGACAAAACACAAAATATGCTTACTACATACCAGATTCCACTCTCCACTATGAAATTTCAGTTTAC		0	0	9.99e+02	61:C>T	61	0.671480	0.543011	0.456989	0.543011	0.456989	0.000000	0.496300	0.496300	0.496300	2.30702	3.48113	1.000000	30701651	30701651-61	2	2	2	2	2	2	2	2	2	2	2	2	2	2	NA	2	2	2	2	2	NA	NA	NA	2	2	2	2
23689601|F|0-26:G>T-26:G>T	TGCAGACCAGGTGGTGTACTGGCCTGGGTGACTCCATCTTTGCTGCATGAGCGGTTCAGCAGGAATGCC	TGCAGACCAGGTGGTGTACTGGCCTGGGTGACTCCATCTTTGCTGCATGAGCGGTTCAGCAGGAATGCC		0	0	9.99e+02	26:G>T	26	0.418773	0.982759	0.017241	0.982759	0.017241	0.000000	0.033888	0.033888	0.033888	30.18182	33.00000	1.000000	23689601	23689601-26	0	0	0	0	0	0	0	0	0	0	0	0	0	0	0	0	0	0	0	0	0	0	0	0	0	0	0
100426095|F|0-11:T>C-11:T>C	TGCAGACTGGGTAGGCTTGCTTGGAGCAATTTGTGTCATTCCAATGTTTGCCTCTTGTTGCCTCCTGTA	TGCAGACTGGGTAGGCTTGCTTGGAGCAATTTGTGTCATTCCAATGTTTGCCTCTTGTTGCCTCCTGTA		0	0	9.99e+02	11:T>C	11	0.837545	0.004310	0.995690	0.004310	0.995690	0.000000	0.008584	0.008584	0.008584	4.00000	3.04833	1.000000	100426095	100426095-11	2	2	2	2	2	2	2	2	2	2	2	2	2	2	2	2	2	2	2	2	2	2	2	NA	2	2	2
30708863|F|0-34:A>G-34:A>G	TGCAGACTTATATTAATACTAATTTACACACTATATACAATTTAGAGAATTAGCTATTCCCCCACTTGG	TGCAGACTTATATTAATACTAATTTACACACTATATACAATTTAGAGAATTAGCTATTCCCCCACTTGG	NW_015163618.1_scaffold408	512688	1	6.05e-24	34:A>G	34	0.660650	0.459016	0.540984	0.459016	0.540984	0.000000	0.496641	0.496641	0.496641	2.02000	1.52778	1.000000	30708863	30708863-34	0	0	0	0	NA	0	0	0	0	0	0	0	NA	0	NA	0	0	0	0	NA	0	0	NA	NA	0	0	0
23693805|F|0-5:A>C-5:A>C	TGCAGACTTTGGGATGCCCAGAGAGATGGCAGAAGCATGAGCGGTTCAGCAGGAATGCCGAGACCGATC	TGCAGACTTTGGGATGCCCAGAGAGATGGCAGAAGCATGAGCGGTTCAGCAGGAATGCCGAGACCGATC		0	0	9.99e+02	5:A>C	5	0.411552	0.956140	0.043860	0.956140	0.043860	0.000000	0.083872	0.083872	0.083872	24.21014	8.28571	1.000000	23693805	23693805-5	0	0	0	0	0	0	0	0	0	0	0	0	0	0	0	0	0	0	0	0	0	0	0	0	0	0	0
23690930|F|0-18:A>G-18:A>G	TGCAGAGACCTAGAATGAACAGTGTGGTTGAGACCATGCAAGGAAGCATGAGCGGTTCAGCAGGAATGC	TGCAGAGACCTAGAATGAACAGTGTGGTTGAGACCATGCAAGGAAGCATGAGCGGTTCAGCAGGAATGC		0	0	9.99e+02	18:A>G	18	0.411552	0.903509	0.096491	0.903509	0.096491	0.000000	0.174361	0.174361	0.174361	17.39231	15.15385	1.000000	23690930	23690930-18	0	0	0	0	0	0	0	0	0	0	0	0	0	0	0	0	0	0	0	0	0	0	0	0	0	0	0
30701831|F|0-15:T>C-15:T>C	TGCAGAGAGAATTTTTAAACTCTGGTTCTGTGTGTGCTTGTGAGATTATGAATTTCAGTCTTTCCCATC	TGCAGAGAGAATTTTTAAACTCTGGTTCTGTGTGTGCTTGTGAGATTATGAATTTCAGTCTTTCCCATC	NW_015161967.1_scaffold560	230486	1	4.71e-20	15:T>C	15	0.537906	0.503356	0.496644	0.503356	0.496644	0.000000	0.499977	0.499977	0.499977	2.18280	1.75610	1.000000	30701831	30701831-15	0	0	0	0	NA	0	0	0	0	NA	0	0	NA	0	NA	0	0	0	NA	NA	NA	0	0	0	0	0	0
100426239|F|0-55:A>G-55:A>G	TGCAGAGAGCCTATTGAAAACTCATTATCTTCAAATAGGATTACACTCTGTTAATATGAGAGCATGAGC	TGCAGAGAGCCTATTGAAAACTCATTATCTTCAAATAGGATTACACTCTGTTAATATGAGAGCATGAGC	NW_015165847.1_scaffold658	715351	1	4.68e-25	55:A>G	55	0.960289	0.996241	0.011278	0.988722	0.003759	0.007519	0.007491	0.022302	0.014896	10.81325	8.33333	1.000000	100426239	100426239-55	0	0	0	0	0	0	0	0	0	0	0	1	0	0	NA	0	0	0	0	0	0	0	0	0	0	0	0
30701852|F|0-45:T>C-45:T>C	TGCAGAGATGAACAACTGAAACCATCTTTGCTATTCATCTTATTATGACCCAAAAGTAAAAGGAAAAAT	TGCAGAGATGAACAACTGAAACCATCTTTGCTATTCATCTTATTATGACCCAAAAGTAAAAGGAAAAAT		0	0	9.99e+02	45:T>C	45	0.552347	0.516340	0.483660	0.516340	0.483660	0.000000	0.499466	0.499466	0.499466	2.19792	1.70513	1.000000	30701852	30701852-45	0	0	0	0	NA	NA	0	0	0	0	0	0	NA	0	NA	0	NA	0	0	NA	NA	0	0	NA	0	0	0
30708985|F|0-23:T>A-23:T>A	TGCAGAGATGGACTATTTCATGCTCCACTGGAATTCAGCTGCCTTTCTTGTTAGAACACAGTCCTTGTT	TGCAGAGATGGACTATTTCATGCTCCACTGGAATTCAGCTGCCTTTCTTGTTAGAACACAGTCCTTGTT		0	0	9.99e+02	23:T>A	23	0.418773	0.077586	0.922414	0.077586	0.922414	0.000000	0.143133	0.143133	0.143133	4.77778	3.72308	1.000000	30708985	30708985-23	2	2	2	2	2	NA	2	2	2	2	2	2	2	2	2	2	2	2	2	2	2	2	2	2	2	2	2
23693161|F|0-25:G>A-25:G>A	TGCAGAGCCCTTTGGCTGGCTCAGAGCTCTGCTATTGAATTATTGACAGCCGGGATTCATTTAATGAGC	TGCAGAGCCCTTTGGCTGGCTCAGAGCTCTGCTATTGAATTATTGACAGCCGGGATTCATTTAATGAGC	NW_015171558.1_scaffold1843	359216	1	1.68e-24	25:G>A	25	0.974729	0.570370	0.433333	0.566667	0.429630	0.003704	0.490096	0.491111	0.490604	5.62162	10.58621	1.000000	23693161	23693161-25	2	2	2	2	NA	2	2	2	2	2	2	2	2	2	2	2	2	2	2	2	2	2	2	2	2	2	2
23693161|F|0-50:C>T-50:C>T	TGCAGAGCCCTTTGGCTGGCTCAGAACTCTGCTATTGAATTATTGACAGCCGGGATTCATTTAATGAGC	TGCAGAGCCCTTTGGCTGGCTCAGAACTCTGCTATTGAATTATTGACAGCCGGGATTCATTTAATGAGC	NW_015171558.1_scaffold1843	359216	1	3.62e-26	50:C>T	50	0.433213	0.975000	0.025000	0.975000	0.025000	0.000000	0.048750	0.048750	0.048750	10.58621	4.00000	1.000000	23693161	23693161-50	0	0	0	0	NA	0	0	0	0	0	0	0	0	0	0	0	0	0	0	0	0	0	0	0	0	0	0
30701913|F|0-16:C>T-16:C>T	TGCAGAGCTGTGAATACGGGATGTGTCATTTATATTTAAAATATCTATAAGCAGCTGGGAATCAAGCAG	TGCAGAGCTGTGAATACGGGATGTGTCATTTATATTTAAAATATCTATAAGCAGCTGGGAATCAAGCAG	NW_015171121.1_scaffold7859	7193	1	2.16e-28	16:C>T	16	0.729242	0.470297	0.529703	0.470297	0.529703	0.000000	0.498235	0.498235	0.498235	3.23894	1.98291	1.000000	30701913	30701913-16	0	0	0	0	NA	0	0	0	0	0	0	NA	0	0	NA	0	NA	0	NA	0	NA	0	0	0	0	0	0
23690958|F|0-25:A>T-25:A>T	TGCAGAGGAGCTCTGACTCAGTGGTATAACTTGTGCTTTGCATGAGCGGTTCAGCAGGAATGCCGAGAC	TGCAGAGGAGCTCTGACTCAGTGGTATAACTTGTGCTTTGCATGAGCGGTTCAGCAGGAATGCCGAGAC		0	0	9.99e+02	25:A>T	25	0.400722	0.909910	0.090090	0.909910	0.090090	0.000000	0.163948	0.163948	0.163948	29.03906	19.83333	1.000000	23690958	23690958-25	0	0	0	0	0	0	0	0	0	0	0	0	0	0	0	0	0	0	0	0	0	0	0	0	0	0	0
23689646|F|0-13:G>A-13:G>A	TGCAGATATGAGGGACCAGGCTATGGAGAATTTGGATGTGATAGTGAAGATCTTGAATTAATTCTTGTA	TGCAGATATGAGGGACCAGGCTATGGAGAATTTGGATGTGATAGTGAAGATCTTGAATTAATTCTTGTA		0	0	9.99e+02	13:G>A	13	0.418773	0.991379	0.008621	0.991379	0.008621	0.000000	0.017093	0.017093	0.017093	13.33099	10.00000	1.000000	23689646	23689646-13	0	0	0	0	0	0	0	0	0	0	0	0	0	0	0	0	0	0	0	0	0	0	0	0	0	0	0
30702091|F|0-57:T>C-57:T>C	TGCAGATCCATCACTATAACGTTCCTTACCGTTACAATTCATAATTAATCTCCACAATTATAAATAATT	TGCAGATCCATCACTATAACGTTCCTTACCGTTACAATTCATAATTAATCTCCACAATTATAAATAATT	NW_015164668.1_scaffold98	1494369	1	2.16e-28	57:T>C	57	0.400722	1.000000	0.009009	0.990991	0.000000	0.009009	0.000000	0.017856	0.008928	5.09220	4.00000	1.000000	30702091	30702091-57	0	0	0	0	0	0	0	0	0	0	0	NA	0	0	NA	0	0	0	NA	NA	0	0	0	1	0	0	0
30702091|F|0-68:G>T-68:G>T	TGCAGATCCATCACTATAACGTTCCTTACCGTTACAATTCATAATTAATCTCCACAATTATAAATAATG	TGCAGATCCATCACTATAACGTTCCTTACCGTTACAATTCATAATTAATCTCCACAATTATAAATAATG	NW_015164668.1_scaffold98	1494369	1	7.77e-28	68:G>T	68	0.418773	0.068966	0.956897	0.043103	0.931034	0.025862	0.128419	0.082491	0.105455	7.12500	5.09220	1.000000	30702091	30702091-68	2	2	2	2	2	2	2	2	2	2	2	NA	2	2	NA	2	2	2	NA	NA	2	2	2	2	2	2	2
30709362|F|0-37:A>G-37:A>G	TGCAGATGCACATCTGGCTGACATCTGTTAAACAGTGACATCAAACCATAGGAAAGGGAAATGTCAAAT	TGCAGATGCACATCTGGCTGACATCTGTTAAACAGTGACATCAAACCATAGGAAAGGGAAATGTCAAAT	NW_015167684.1_scaffold4608	57045	1	3.62e-26	37:A>G	37	0.678700	0.489362	0.510638	0.489362	0.510638	0.000000	0.499774	0.499774	0.499774	3.08929	1.53774	1.000000	30709362	30709362-37	0	0	0	0	0	0	0	0	0	0	0	0	NA	0	NA	0	0	0	0	0	NA	0	0	NA	0	0	0
23693034|F|0-32:G>A-32:G>A	TGCAGATGCTTGATTTGCATTTCTATTAATCCGGGGCCTCCTGGAGACACTTGAGCATGGGCACAGCAT	TGCAGATGCTTGATTTGCATTTCTATTAATCCGGGGCCTCCTGGAGACACTTGAGCATGGGCACAGCAT	NW_015172007.1_scaffold134	1101872	1	1.01e-21	32:G>A	32	0.971119	0.966543	0.048327	0.951673	0.033457	0.014870	0.064676	0.091983	0.078329	13.50610	9.53333	1.000000	23693034	23693034-32	0	0	0	0	0	0	0	0	0	0	0	0	0	0	0	0	0	0	0	0	0	0	0	0	0	0	0
30712995|F|0-44:C>T-44:C>T	TGCAGATTCCAAATGCTTTTAAATATTTATCAGAAGTATTTTATCGCCAGATTCAAATGACACCTGAAG	TGCAGATTCCAAATGCTTTTAAATATTTATCAGAAGTATTTTATCGCCAGATTCAAATGACACCTGAAG	NW_015170914.1_scaffold788	157407	1	3.62e-26	44:C>T	44	0.754513	0.430622	0.574163	0.425837	0.569378	0.004785	0.490373	0.489000	0.489687	3.20354	2.18248	1.000000	30712995	30712995-44	0	0	0	0	0	0	0	0	0	0	0	0	0	0	NA	0	0	0	0	0	0	0	NA	NA	0	0	0
23689660|F|0-55:C>T-55:C>T	TGCAGATTCTTTTAGTAAAGAAATTTGCAGATACACAAATGGGTAAGTAGCATCTCTGTAGCATGAGCG	TGCAGATTCTTTTAGTAAAGAAATTTGCAGATACACAAATGGGTAAGTAGCATCTCTGTAGCATGAGCG	NW_015172002.1_scaffold27	756261	1	7.83e-23	55:C>T	55	0.400722	0.936937	0.063063	0.936937	0.063063	0.000000	0.118172	0.118172	0.118172	16.42105	20.85714	1.000000	23689660	23689660-55	0	0	0	0	0	0	0	0	0	0	0	0	0	0	0	0	0	0	0	0	0	0	0	0	0	0	0
100426942|F|0-19:T>C-19:T>C	TGCAGATTGTTAAAATCCATTGTTAAAACTTGAAAATGGTCTGTGAGCGATTTGTAGCCACCAGGTACT	TGCAGATTGTTAAAATCCATTGTTAAAACTTGAAAATGGTCTGTGAGCGATTTGTAGCCACCAGGTACT		0	0	9.99e+02	19:T>C	19	0.610108	0.437870	0.568047	0.431953	0.562130	0.005917	0.492280	0.490739	0.491509	2.75824	1.78000	1.000000	100426942	100426942-19	0	0	0	0	NA	0	0	0	0	0	0	0	0	0	NA	0	0	0	0	NA	0	0	0	NA	0	0	0
23693996|F|0-9:C>T-9:C>T	TGCAGATTTCTTTGAAAGCACAAAGATCTGCAATGCATGACTGAAGGTAAGATGTGTGCATGAGCGGTT	TGCAGATTTCTTTGAAAGCACAAAGATCTGCAATGCATGACTGAAGGTAAGATGTGTGCATGAGCGGTT		0	0	9.99e+02	9:C>T	9	0.418773	0.525862	0.474138	0.525862	0.474138	0.000000	0.498662	0.498662	0.498662	30.49398	25.11475	1.000000	23693996	23693996-9	0	0	0	0	0	0	0	0	0	0	0	0	0	0	0	0	0	0	0	0	0	0	0	0	0	0	0
30709518|F|0-14:C>T-14:C>T	TGCAGCAAATAGTCCTCTTGTTCATTGTGCTGAACAAGAAGTCTGCTGATTTTACAGGTTGCTTCATGA	TGCAGCAAATAGTCCTCTTGTTCATTGTGCTGAACAAGAAGTCTGCTGATTTTACAGGTTGCTTCATGA	NW_015173137.1_scaffold459	456737	1	2.16e-28	14:C>T	14	0.689531	0.523560	0.476440	0.523560	0.476440	0.000000	0.498890	0.498890	0.498890	2.13889	2.58261	1.000000	30709518	30709518-14	2	2	2	2	NA	2	2	2	2	2	2	2	2	2	NA	2	2	2	2	NA	2	2	2	NA	2	2	2
30709608|F|0-65:C>T-65:C>T	TGCAGCACAAGGGCAGGGTTGATGATGAAATAAGAACCATGTGCTGTTCTGTTTCTCAGAAGGTTCTGA	TGCAGCACAAGGGCAGGGTTGATGATGAAATAAGAACCATGTGCTGTTCTGTTTCTCAGAAGGTTCTGA		0	0	9.99e+02	65:C>T	65	0.534296	0.243243	0.790541	0.209459	0.756757	0.033784	0.368152	0.331172	0.349662	6.44737	5.38462	1.000000	30709608	30709608-65	2	2	2	2	2	2	2	2	2	2	2	2	2	2	2	2	2	2	2	2	2	2	2	2	2	2	2
30709683|F|0-29:G>A-29:G>A	TGCAGCAGAAAGTGGATTTGCCAGAACACGGTGAAAAGAAGCTCCCAGCAAACAGCTCTGTTGTGTGTG	TGCAGCAGAAAGTGGATTTGCCAGAACACGGTGAAAAGAAGCTCCCAGCAAACAGCTCTGTTGTGTGTG	NW_015164664.1_scaffold19	428480	1	2.18e-23	29:G>A	29	0.415162	1.000000	0.008696	0.991304	0.000000	0.008696	0.000000	0.017240	0.008620	6.15278	3.00000	1.000000	30709683	30709683-29	0	0	0	0	0	0	0	0	0	0	0	0	0	0	0	0	0	0	0	0	0	0	0	0	0	0	0
30709683|F|0-61:C>T-61:C>T	TGCAGCAGAAAGTGGATTTGCCAGAACACGGTGAAAAGAAGCTCCCAGCAAACAGCTCTGTCGTGTGTG	TGCAGCAGAAAGTGGATTTGCCAGAACACGGTGAAAAGAAGCTCCCAGCAAACAGCTCTGTCGTGTGTG	NW_015164664.1_scaffold19	428480	1	7.83e-23	61:C>T	61	0.418773	0.008621	0.991379	0.008621	0.991379	0.000000	0.017093	0.017093	0.017093	9.00000	6.15278	1.000000	30709683	30709683-61	2	2	2	2	2	2	2	2	2	2	2	2	2	2	2	2	2	2	2	2	2	2	2	2	2	2	2
23689682|F|0-60:C>G-60:C>G	TGCAGCAGCACACACGGTAAGGGCCAAGGAGGCTGGGGGCCCAGCCTGGCCCCCCGTGCCCTCAGCATG	TGCAGCAGCACACACGGTAAGGGCCAAGGAGGCTGGGGGCCCAGCCTGGCCCCCCGTGCCCTCAGCATG	NW_015174380.1_scaffold4331	90665	1	1.01e-26	60:C>G	60	0.433213	0.983333	0.016667	0.983333	0.016667	0.000000	0.032778	0.032778	0.032778	32.10884	28.50000	1.000000	23689682	23689682-60	0	0	0	0	0	0	0	0	0	0	0	0	0	0	0	0	0	0	0	0	0	0	0	0	0	0	0
30702344|F|0-67:A>G-67:A>G	TGCAGCAGCAGCTAATCGGCTTCACAAACATCCACAGAATATATATACTGTGGCCGGGCAGGAGCAGAG	TGCAGCAGCAGCTAATCGGCTTCACAAACATCCACAGAATATATATACTGTGGCCGGGCAGGAGCAGAG		0	0	9.99e+02	67:A>G	67	0.407942	0.938053	0.061947	0.938053	0.061947	0.000000	0.116219	0.116219	0.116219	4.51515	1.90909	1.000000	30702344	30702344-67	0	0	0	0	0	0	0	0	0	0	0	0	0	0	NA	0	0	0	0	0	NA	0	NA	0	0	0	0
23691095|F|0-24:G>A-24:G>A	TGCAGCATAATACTCTACCACTATGTTTCTCCCACAACCATATGCCCACAAAGTAACAAACAGCATGAG	TGCAGCATAATACTCTACCACTATGTTTCTCCCACAACCATATGCCCACAAAGTAACAAACAGCATGAG		0	0	9.99e+02	24:G>A	24	0.407942	0.955752	0.044248	0.955752	0.044248	0.000000	0.084580	0.084580	0.084580	21.60741	18.40000	1.000000	23691095	23691095-24	0	0	0	0	0	0	0	0	0	0	0	0	0	0	0	0	0	0	0	0	0	0	0	0	0	0	0
30709823|F|0-35:G>C-35:G>C	TGCAGCATATTGAGGGAGAGGGGAAGAGTGGGGGGGCAGGGAGCTGTGCTTTGCTGAGTGCAAGGTGAG	TGCAGCATATTGAGGGAGAGGGGAAGAGTGGGGGGGCAGGGAGCTGTGCTTTGCTGAGTGCAAGGTGAG	NW_015159742.1_scaffold947	456100	1	1.69e-19	35:G>C	35	0.537906	0.308725	0.691275	0.308725	0.691275	0.000000	0.426828	0.426828	0.426828	2.42623	2.03419	1.000000	30709823	30709823-35	0	0	0	0	NA	NA	0	0	0	0	0	0	0	0	NA	0	NA	0	0	NA	NA	NA	NA	NA	0	0	0
100427423|F|0-22:G>A-22:G>A	TGCAGCATCGTATTTTTGTCCCGTCTAGCAAGGTTTCTTGACAGGTCTGCCAATTTTCCAATTACTTGT	TGCAGCATCGTATTTTTGTCCCGTCTAGCAAGGTTTCTTGACAGGTCTGCCAATTTTCCAATTACTTGT	NW_015161950.1_scaffold163	522587	1	1.01e-26	22:G>A	22	0.909747	0.992063	0.007937	0.992063	0.007937	0.000000	0.015747	0.015747	0.015747	4.32226	3.50000	1.000000	100427423	100427423-22	0	0	0	0	0	0	0	0	0	0	0	0	0	0	0	0	0	0	0	NA	NA	0	0	0	0	0	0
30709850|F|0-30:C>T-30:C>T	TGCAGCATCTCTATTTAATTGTCTCTCCCTCCTGGCTGTGTTGTCATCTTATTATTTTTCATAACTCTG	TGCAGCATCTCTATTTAATTGTCTCTCCCTCCTGGCTGTGTTGTCATCTTATTATTTTTCATAACTCTG	NW_015164701.1_scaffold1010	602797	1	2.16e-28	30:C>T	30	0.490975	0.382353	0.617647	0.382353	0.617647	0.000000	0.472318	0.472318	0.472318	2.22222	1.78261	1.000000	30709850	30709850-30	NA	NA	NA	NA	NA	NA	NA	NA	NA	NA	NA	NA	NA	NA	NA	NA	NA	NA	NA	NA	NA	NA	NA	NA	NA	NA	NA
30709866|F|0-10:A>G-10:A>G	TGCAGCATGTACACCTAAAATTCCTTTCTGCTTTGGCTCCAAGGGCACTATGGGTATCTATTATTCTAC	TGCAGCATGTACACCTAAAATTCCTTTCTGCTTTGGCTCCAAGGGCACTATGGGTATCTATTATTCTAC		0	0	9.99e+02	10:A>G	10	0.415162	0.817391	0.191304	0.808696	0.182609	0.008696	0.298526	0.309414	0.303970	9.11017	6.43478	1.000000	30709866	30709866-10	0	0	0	0	0	0	0	0	0	0	2	0	0	0	0	0	0	0	0	0	0	0	0	0	0	0	0
23691103|F|0-11:T>C-11:T>C	TGCAGCATTAGTTATCCTTTGGGAGGTCTCAGCATGAGCGGTTCAGCAGGAATGCCGAGACCGATCTCG	TGCAGCATTAGTTATCCTTTGGGAGGTCTCAGCATGAGCGGTTCAGCAGGAATGCCGAGACCGATCTCG		0	0	9.99e+02	11:T>C	11	0.400722	0.981982	0.018018	0.981982	0.018018	0.000000	0.035387	0.035387	0.035387	25.44526	38.00000	1.000000	23691103	23691103-11	0	0	0	0	0	0	0	0	0	0	0	0	0	0	0	0	0	0	0	0	0	0	0	0	0	0	0
100427487|F|0-15:G>A-15:G>A	TGCAGCATTTACAGCGTGTTCTACATACAAGTAATTCAGTGCATGAGCGGTTCAGCAGGAATGCCGAGA	TGCAGCATTTACAGCGTGTTCTACATACAAGTAATTCAGTGCATGAGCGGTTCAGCAGGAATGCCGAGA		0	0	9.99e+02	15:G>A	15	0.996390	0.996377	0.003623	0.996377	0.003623	0.000000	0.007220	0.007220	0.007220	15.78717	14.00000	1.000000	100427487	100427487-15	0	0	0	0	0	0	0	0	0	0	0	0	0	0	0	0	0	0	0	NA	0	0	0	0	0	0	0
100427487|F|0-25:T>G-25:T>G	TGCAGCATTTACAGCGTGTTCTACATACAAGTAATTCAGTGCATGAGCGGTTCAGCAGGAATGCCGAGA	TGCAGCATTTACAGCGTGTTCTACATACAAGTAATTCAGTGCATGAGCGGTTCAGCAGGAATGCCGAGA		0	0	9.99e+02	25:T>G	25	0.992780	1.000000	0.003636	0.996364	0.000000	0.003636	0.000000	0.007246	0.003623	15.78717	10.00000	1.000000	100427487	100427487-25	0	0	0	0	0	0	0	0	0	0	0	0	0	0	0	0	0	0	0	NA	0	0	0	0	0	0	0
23690561|F|0-61:C>T-61:C>T	TGCAGCCACACTTCCCTGATGCTTACTGCAACCTGGCCAATGCTCTTAAGGAGAAAGGCAGCGTAAGAA	TGCAGCCACACTTCCCTGATGCTTACTGCAACCTGGCCAATGCTCTTAAGGAGAAAGGCAGCGTAAGAA	NW_015164664.1_scaffold19	750165	1	1.31e-20	61:C>T	61	0.703971	0.615385	0.384615	0.615385	0.384615	0.000000	0.473373	0.473373	0.473373	2.16923	2.96842	1.000000	23690561	23690561-61	2	2	2	2	NA	2	2	2	2	2	2	2	NA	2	NA	2	NA	2	2	NA	2	2	2	2	2	2	2
23689697|F|0-7:A>C-7:A>C	TGCAGCCACCTAGCATTTCTGTTCAGTGTCACTGGAGACTGTGCATGAGCGGTTCAGCAGGAATGCCGA	TGCAGCCACCTAGCATTTCTGTTCAGTGTCACTGGAGACTGTGCATGAGCGGTTCAGCAGGAATGCCGA		0	0	9.99e+02	7:A>C	7	0.422383	0.931624	0.068376	0.931624	0.068376	0.000000	0.127402	0.127402	0.127402	18.78261	12.75000	1.000000	23689697	23689697-7	0	0	0	0	0	0	0	0	0	0	0	0	0	0	0	0	0	0	0	0	0	0	0	0	0	0	0
100427570|F|0-68:T>C-68:T>C	TGCAGCCACTCTACCAAACATATGAACTCCCCATCATGAAGACTATGGACCCCTGGTTAGTAGTGCTGT	TGCAGCCACTCTACCAAACATATGAACTCCCCATCATGAAGACTATGGACCCCTGGTTAGTAGTGCTGT	NW_015162521.1_scaffold1346	22700	2	2.16e-28	68:T>C	68	0.906137	0.011952	0.992032	0.007968	0.988048	0.003984	0.023619	0.015809	0.019714	9.66667	3.85526	1.000000	100427570	100427570-68	2	2	2	2	NA	2	2	2	2	2	2	2	2	2	2	2	2	2	2	2	2	2	2	2	2	2	2
30702546|F|0-18:A>T-18:A>T	TGCAGCCATCATTAGAGGAGTCTTCCCAGAAGAATCTACAGAGTTTACTTGTGCATTATGGCTGAGCAA	TGCAGCCATCATTAGAGGAGTCTTCCCAGAAGAATCTACAGAGTTTACTTGTGCATTATGGCTGAGCAA	NW_015161972.1_scaffold767	610373	1	2.16e-28	18:A>T	18	0.649819	0.472222	0.527778	0.472222	0.527778	0.000000	0.498457	0.498457	0.498457	2.03191	2.77679	1.000000	30702546	30702546-18	2	2	2	2	2	2	2	2	2	2	2	NA	2	2	NA	2	2	2	2	2	NA	NA	2	2	2	2	2
30702628|F|0-53:T>C-53:T>C	TGCAGCCGGATCAAGTCCATGCGTAGCTTCTGCAACGTGTGCAGCTGCCTGTATTCTAACTCCCGCGTC	TGCAGCCGGATCAAGTCCATGCGTAGCTTCTGCAACGTGTGCAGCTGCCTGTATTCTAACTCCCGCGTC	NW_015175359.1_scaffold135	370264	1	1.01e-26	53:T>C	53	0.433213	0.933333	0.066667	0.933333	0.066667	0.000000	0.124444	0.124444	0.124444	9.17391	3.76923	1.000000	30702628	30702628-53	0	0	0	0	0	0	0	0	0	0	0	0	0	0	0	0	0	0	0	0	0	0	0	0	0	0	0
100427875|F|0-52:A>C-52:A>C	TGCAGCCTCTGCCATGTTGGAATTTCAAACCCCAAACAGCTGCTTCGCACAGAGCCAGCATGAGCGGTT	TGCAGCCTCTGCCATGTTGGAATTTCAAACCCCAAACAGCTGCTTCGCACAGAGCCAGCATGAGCGGTT	NW_015171542.1_scaffold1279	400873	1	7.83e-23	52:A>C	52	1.000000	1.000000	0.003610	0.996390	0.000000	0.003610	0.000000	0.007194	0.003597	26.79251	16.00000	1.000000	100427875	100427875-52	0	0	0	0	0	0	0	0	0	0	0	0	0	0	0	0	0	0	0	0	0	0	0	0	0	0	0
23691161|F|0-28:T>A-28:T>A	TGCAGCCTCTTCATGCCCAGATGTTGACTCTCAGGAGAGGATTCACACTGCATGAGCGGTTCAGCAGGA	TGCAGCCTCTTCATGCCCAGATGTTGACTCTCAGGAGAGGATTCACACTGCATGAGCGGTTCAGCAGGA		0	0	9.99e+02	28:T>A	28	0.418773	0.094828	0.905172	0.094828	0.905172	0.000000	0.171671	0.171671	0.171671	37.23077	29.60606	1.000000	23691161	23691161-28	2	2	2	2	2	2	2	2	2	2	2	2	2	2	2	2	2	2	2	2	2	2	2	2	2	2	2
23690569|F|0-8:G>A-8:G>A	TGCAGCCTGCCCTAGAGGGATCTGCAAGGTCATCAGCATGAGCGGTTCAGCAGGAATGCCGAGACCGAT	TGCAGCCTGCCCTAGAGGGATCTGCAAGGTCATCAGCATGAGCGGTTCAGCAGGAATGCCGAGACCGAT		0	0	9.99e+02	8:G>A	8	0.552347	0.973856	0.026144	0.973856	0.026144	0.000000	0.050921	0.050921	0.050921	23.19101	23.50000	1.000000	23690569	23690569-8	0	0	0	0	0	0	0	0	0	0	0	0	0	0	0	0	0	0	0	0	0	0	0	0	0	0	0
23690569|F|0-9:C>A-9:C>A	TGCAGCCTGCCCTAGAGGGATCTGCAAGGTCATCAGCATGAGCGGTTCAGCAGGAATGCCGAGACCGAT	TGCAGCCTGCCCTAGAGGGATCTGCAAGGTCATCAGCATGAGCGGTTCAGCAGGAATGCCGAGACCGAT		0	0	9.99e+02	9:C>A	9	0.537906	1.000000	0.006711	0.993289	0.000000	0.006711	0.000000	0.013333	0.006666	23.19101	8.00000	1.000000	23690569	23690569-9	0	0	0	0	0	0	0	0	0	0	0	0	0	0	0	0	0	0	0	0	0	0	0	0	0	0	0
100427897|F|0-20:C>T-20:C>T	TGCAGCCTGCTCATCTGGGTCTGTGAAGAGATTTGCATGGTAACCAACCTTACAGTACCCATGGTGATG	TGCAGCCTGCTCATCTGGGTCTGTGAAGAGATTTGCATGGTAACCAACCTTACAGTACCCATGGTGATG	NW_015172018.1_scaffold448	585559	1	4.68e-25	20:C>T	20	0.963899	1.000000	0.003745	0.996255	0.000000	0.003745	0.000000	0.007463	0.003731	6.84049	5.00000	1.000000	100427897	100427897-20	0	0	0	0	NA	0	0	0	0	0	0	0	0	0	0	0	0	0	0	0	0	0	0	0	0	0	0
23690571|F|0-14:G>C-14:G>C	TGCAGCGGGGTGAGGGTGGTGTAGGTGCTGGTCATGCCCATGCTGGGCGGCGAGGAGTCGCAGGGCATG	TGCAGCGGGGTGAGGGTGGTGTAGGTGCTGGTCATGCCCATGCTGGGCGGCGAGGAGTCGCAGGGCATG		0	0	9.99e+02	14:G>C	14	0.451264	0.928000	0.072000	0.928000	0.072000	0.000000	0.133632	0.133632	0.133632	5.96454	3.66667	1.000000	23690571	23690571-14	0	0	0	0	NA	0	0	0	0	0	0	0	0	0	0	0	NA	0	0	NA	0	0	0	0	0	0	0
23691194|F|0-12:G>A-12:G>A	TGCAGCTACGAAGGGACTGGCTCAATGGAAGAGCCTCTGCTTTGCATGAGCGGTTCAGCAGGAATGCCG	TGCAGCTACGAAGGGACTGGCTCAATGGAAGAGCCTCTGCTTTGCATGAGCGGTTCAGCAGGAATGCCG		0	0	9.99e+02	12:G>A	12	0.422383	0.965812	0.034188	0.965812	0.034188	0.000000	0.066038	0.066038	0.066038	27.73759	22.00000	1.000000	23691194	23691194-12	0	0	0	0	0	0	0	0	0	0	0	0	0	0	0	0	0	0	0	0	0	0	0	0	0	0	0
23694255|F|0-14:C>T-14:C>T	TGCAGCTAGTTTGACGTTGTATGTTGTTTCCCTGCATGAGCGGTTCAGCAGGAATGCCGAGACCGATCT	TGCAGCTAGTTTGACGTTGTATGTTGTTTCCCTGCATGAGCGGTTCAGCAGGAATGCCGAGACCGATCT		0	0	9.99e+02	14:C>T	14	0.407942	0.876106	0.123894	0.876106	0.123894	0.000000	0.217088	0.217088	0.217088	30.41732	30.26667	1.000000	23694255	23694255-14	0	0	0	0	0	0	0	0	0	0	0	0	0	0	0	0	NA	0	0	0	0	0	0	0	0	0	0
100428183|F|0-40:C>G-40:C>G	TGCAGCTCCAAGTTGCCCCCTGGGGGGGAAACAGCATCAGCATGACACTCTAGGATTCCACCCAAACTC	TGCAGCTCCAAGTTGCCCCCTGGGGGGGAAACAGCATCAGCATGACACTCTAGGATTCCACCCAAACTC		0	0	9.99e+02	40:C>G	40	0.415162	0.930435	0.069565	0.930435	0.069565	0.000000	0.129452	0.129452	0.129452	2.48529	2.37500	1.000000	100428183	100428183-40	0	0	0	0	NA	NA	0	0	0	0	0	NA	0	0	0	0	NA	0	NA	0	0	NA	0	NA	0	0	0
30710439|F|0-8:A>T-8:A>T	TGCAGCTGAGCCAAGAAAACTGTACACCTGTTCCAAATCTAGAACAAAGTACTTAATCTCAAAGACAAG	TGCAGCTGAGCCAAGAAAACTGTACACCTGTTCCAAATCTAGAACAAAGTACTTAATCTCAAAGACAAG	NW_015160837.1_scaffold55	1736079	1	4.68e-25	8:A>T	8	0.693141	0.317708	0.682292	0.317708	0.682292	0.000000	0.433539	0.433539	0.433539	2.96341	2.13103	1.000000	30710439	30710439-8	0	0	0	0	0	0	0	0	0	0	0	0	0	0	0	0	NA	0	NA	0	NA	0	0	0	0	0	0
30710440|F|0-23:G>A-23:G>A	TGCAGCTGAGGCCCAGGTGTGAGGCTGGGGAATGGGCTGATTTAAGAATGCTGGGTAATCAGGAATGTA	TGCAGCTGAGGCCCAGGTGTGAGGCTGGGGAATGGGCTGATTTAAGAATGCTGGGTAATCAGGAATGTA	NW_015169250.1_scaffold2407	93544	1	1.01e-26	23:G>A	23	0.718412	0.427136	0.572864	0.427136	0.572864	0.000000	0.489382	0.489382	0.489382	2.67327	1.80153	1.000000	30710440	30710440-23	0	0	0	0	0	NA	0	0	0	0	0	NA	0	0	NA	0	0	0	0	NA	0	NA	0	NA	0	0	0
30161049|F|0-5:C>T-5:C>T	TGCAGCTGCACTGGGATTCTTGCTTATAGCTCTCTAAGCATGAGCGGTTCAGCAGGAATGCCGAGACCG	TGCAGCTGCACTGGGATTCTTGCTTATAGCTCTCTAAGCATGAGCGGTTCAGCAGGAATGCCGAGACCG		0	0	9.99e+02	5:C>T	5	0.963899	1.000000	0.007491	0.992509	0.000000	0.007491	0.000000	0.014869	0.007435	26.55490	16.00000	1.000000	30161049	30161049-5	0	0	0	0	0	0	0	0	0	0	0	0	0	0	0	0	0	0	0	0	0	0	0	0	0	0	0
30161049|F|0-19:C>T-19:C>T	TGCAGCTGCACTGGGATTCCTGCTTATAGCTCTCTAAGCATGAGCGGTTCAGCAGGAATGCCGAGACCG	TGCAGCTGCACTGGGATTCCTGCTTATAGCTCTCTAAGCATGAGCGGTTCAGCAGGAATGCCGAGACCG		0	0	9.99e+02	19:C>T	19	0.978339	0.014760	0.985240	0.014760	0.985240	0.000000	0.029085	0.029085	0.029085	30.00000	26.55490	1.000000	30161049	30161049-19	2	2	2	2	2	2	2	2	2	2	2	2	2	2	2	2	2	2	2	2	2	2	2	2	2	2	2
30697568|F|0-18:G>A-18:G>A	TGCAGCTGCCATTTTGCCGCCCTTGTCATCTTCTGAAAAGCATGAGCGGTTCAGCAGGAATGCCGAGAC	TGCAGCTGCCATTTTGCCGCCCTTGTCATCTTCTGAAAAGCATGAGCGGTTCAGCAGGAATGCCGAGAC		0	0	9.99e+02	18:G>A	18	0.916968	1.000000	0.003937	0.996063	0.000000	0.003937	0.000000	0.007843	0.003922	10.42188	8.00000	1.000000	30697568	30697568-18	0	0	0	NA	0	0	0	0	0	0	0	0	0	0	0	0	0	0	0	0	0	0	0	0	0	0	0
30710471|F|0-12:C>T-12:C>T	TGCAGCTGCTGCCTCAAAAGCAGCAAAGGAATCATATAAATCCCAGTTGGTGGCCATTATCTCTAGAAA	TGCAGCTGCTGCCTCAAAAGCAGCAAAGGAATCATATAAATCCCAGTTGGTGGCCATTATCTCTAGAAA	NW_015169172.1_scaffold20	2144827	1	2.19e-18	12:C>T	12	0.646209	0.905028	0.094972	0.905028	0.094972	0.000000	0.171905	0.171905	0.171905	2.68229	1.70588	1.000000	30710471	30710471-12	0	0	0	0	0	0	0	0	0	0	0	NA	0	0	0	0	0	0	NA	0	0	0	0	NA	0	0	0
30719508|F|0-13:A>G-13:A>G	TGCAGCTGCTGCTATTTTCATCATCAGAAGACTTCACATTAGCACACGTTAACTTGATCTTCCTTCCTG	TGCAGCTGCTGCTATTTTCATCATCAGAAGACTTCACATTAGCACACGTTAACTTGATCTTCCTTCCTG	NW_015169225.1_scaffold1762	7741	1	1.32e-15	13:A>G	13	0.415162	1.000000	0.008696	0.991304	0.000000	0.008696	0.000000	0.017240	0.008620	8.25874	5.00000	1.000000	30719508	30719508-13	0	0	0	0	NA	0	0	0	0	0	0	0	0	0	0	0	NA	0	0	0	0	0	0	0	0	0	0
30719508|F|0-47:T>G-47:T>G	TGCAGCTGCTGCTATTTTCATCATCAGAAGACTTCACATTAGCACACTTTAACTTGATCTTCCTTCCTG	TGCAGCTGCTGCTATTTTCATCATCAGAAGACTTCACATTAGCACACTTTAACTTGATCTTCCTTCCTG	NW_015169225.1_scaffold1762	7741	1	2.84e-17	47:T>G	47	0.418773	0.008621	0.991379	0.008621	0.991379	0.000000	0.017093	0.017093	0.017093	19.00000	8.25874	1.000000	30719508	30719508-47	2	2	2	2	NA	2	2	2	2	2	2	2	2	2	2	2	NA	2	2	2	2	2	2	2	2	2	2
23693067|F|0-15:A>G-15:A>G	TGCAGCTGCTGGTGTATCTGTGGCATTTGGTGCTCCCATCGGTGGTGTGCTCTTCAGTCTAGAAGAGGT	TGCAGCTGCTGGTGTATCTGTGGCATTTGGTGCTCCCATCGGTGGTGTGCTCTTCAGTCTAGAAGAGGT		0	0	9.99e+02	15:A>G	15	0.563177	0.551282	0.448718	0.551282	0.448718	0.000000	0.494740	0.494740	0.494740	3.06931	4.06316	1.000000	23693067	23693067-15	2	2	2	2	2	2	2	2	2	2	2	2	NA	2	NA	2	2	2	2	2	2	2	2	NA	2	2	2
30710628|F|0-23:A>G-23:A>G	TGCAGCTTGCTTCAGAAGCATCCATAGTCATCATTTAATTACAATATCTGTATATTATTATGATATGCC	TGCAGCTTGCTTCAGAAGCATCCATAGTCATCATTTAATTACAATATCTGTATATTATTATGATATGCC		0	0	9.99e+02	23:A>G	23	0.440433	0.229508	0.786885	0.213115	0.770492	0.016393	0.353668	0.335394	0.344531	2.08889	1.65000	1.000000	30710628	30710628-23	0	0	0	0	NA	0	0	0	0	0	0	0	0	0	0	0	NA	0	NA	NA	NA	NA	NA	NA	0	0	0
23689745|F|0-52:A>G-52:A>G	TGCAGCTTGTGATTATTGGAATGAGCAATCACCCTCTGGACTTGGCAGTACAATTGACTGCTAGTGCCT	TGCAGCTTGTGATTATTGGAATGAGCAATCACCCTCTGGACTTGGCAGTACAATTGACTGCTAGTGCCT		0	0	9.99e+02	52:A>G	52	0.418773	0.922414	0.077586	0.922414	0.077586	0.000000	0.143133	0.143133	0.143133	9.28889	6.66667	1.000000	23689745	23689745-52	0	0	0	0	0	0	0	0	0	0	0	0	0	0	0	0	0	0	NA	0	0	0	0	0	0	0	0
23689757|F|0-31:A>T-31:A>T	TGCAGGAAGTTTGTATTTAGTTCTGTGAGAAAAGATATTCCATGCAGCATGAGCGGTTCAGCAGGAATG	TGCAGGAAGTTTGTATTTAGTTCTGTGAGAAAAGATATTCCATGCAGCATGAGCGGTTCAGCAGGAATG	NW_015161414.1_scaffold346	306922	1	3.67e-16	31:A>T	31	0.418773	0.991379	0.017241	0.982759	0.008621	0.008621	0.017093	0.033888	0.025490	29.38889	20.50000	1.000000	23689757	23689757-31	0	0	0	0	0	0	0	0	0	0	0	0	0	0	0	0	0	0	0	0	0	0	0	0	0	0	0
30714254|F|0-48:G>A-48:G>A	TGCAGGACTGCAATGTGGTCAGGCTCACGCTCAAGGTGAAAATCTAGAGTGCCCCTTGGCCGAGGTTTG	TGCAGGACTGCAATGTGGTCAGGCTCACGCTCAAGGTGAAAATCTAGAGTGCCCCTTGGCCGAGGTTTG		0	0	9.99e+02	48:G>A	48	0.487365	0.748148	0.251852	0.748148	0.251852	0.000000	0.376845	0.376845	0.376845	2.04425	1.87805	1.000000	30714254	30714254-48	2	2	NA	2	NA	NA	2	2	2	NA	NA	NA	NA	NA	NA	2	NA	NA	NA	NA	NA	NA	2	NA	NA	NA	2
23691283|F|0-5:T>G-5:T>G	TGCAGTAGAAATAACAGCATGTGCCCCTCTGCAAGGCAAAGATGGCATAGCAAGCATGAGCGGTTCAGC	TGCAGTAGAAATAACAGCATGTGCCCCTCTGCAAGGCAAAGATGGCATAGCAAGCATGAGCGGTTCAGC		0	0	9.99e+02	5:T>G	5	0.415162	0.008696	0.991304	0.008696	0.991304	0.000000	0.017240	0.017240	0.017240	21.00000	21.07692	1.000000	23691283	23691283-5	2	2	2	2	2	2	2	2	2	2	2	2	2	2	2	2	2	2	2	2	2	2	2	2	2	2	2
23691283|F|0-20:G>T-20:G>T	TGCAGGAGAAATAACAGCATGTGCCCCTCTGCAAGGCAAAGATGGCATAGCAAGCATGAGCGGTTCAGC	TGCAGGAGAAATAACAGCATGTGCCCCTCTGCAAGGCAAAGATGGCATAGCAAGCATGAGCGGTTCAGC		0	0	9.99e+02	20:G>T	20	0.422383	0.965812	0.034188	0.965812	0.034188	0.000000	0.066038	0.066038	0.066038	21.21831	12.50000	1.000000	23691283	23691283-20	0	0	0	0	0	0	0	0	0	0	0	0	0	0	0	0	0	0	0	0	0	0	0	0	0	0	0
23691290|F|0-22:C>T-22:C>T	TGCAGGAGCATTCTCACCAGAGCGCTTTGAGAAGCATGAGCGGTTCAGCAGGAATGCCGAGACCGATCT	TGCAGGAGCATTCTCACCAGAGCGCTTTGAGAAGCATGAGCGGTTCAGCAGGAATGCCGAGACCGATCT		0	0	9.99e+02	22:C>T	22	0.418773	0.215517	0.793103	0.206897	0.784483	0.008621	0.338139	0.328181	0.333160	16.69231	16.53333	1.000000	23691290	23691290-22	2	2	2	2	2	2	2	2	2	2	2	2	2	2	2	2	2	2	2	2	2	2	2	2	2	2	2
23691291|F|0-35:A>G-35:A>G	TGCAGGAGCCAATTCCCTGGGGTGTGCTGCTAGTGACTACCACCAAAAAGGCATGAGCGGTTCAGCAGG	TGCAGGAGCCAATTCCCTGGGGTGTGCTGCTAGTGACTACCACCAAAAAGGCATGAGCGGTTCAGCAGG		0	0	9.99e+02	35:A>G	35	0.400722	0.108108	0.891892	0.108108	0.891892	0.000000	0.192841	0.192841	0.192841	15.07692	16.10317	1.000000	23691291	23691291-35	2	2	2	2	NA	2	2	2	2	2	2	2	2	2	2	2	2	2	2	2	2	2	2	2	2	2	2
30150669|F|0-67:C>G-67:C>G	TGCAGGAGCCGTCAAGGAAATGTTGAGATGAACCAGACTCAGCACTGACAGGACTGGAAAAGGCCTGCC	TGCAGGAGCCGTCAAGGAAATGTTGAGATGAACCAGACTCAGCACTGACAGGACTGGAAAAGGCCTGCC	NW_015164664.1_scaffold19	372995	1	4.68e-25	67:C>G	67	0.425993	1.000000	0.008475	0.991525	0.000000	0.008475	0.000000	0.016806	0.008403	8.64626	6.00000	1.000000	30150669	30150669-67	0	0	0	0	0	0	0	0	0	0	0	0	0	0	0	0	0	0	0	0	0	0	0	0	0	0	0
30703151|F|0-9:C>T-9:C>T	TGCAGGAGGCTCTTTGGATGTGTACAGAAAAATTCCAGAACATGTGCTTGGAAGAATAGCTGTAGCTGT	TGCAGGAGGCTCTTTGGATGTGTACAGAAAAATTCCAGAACATGTGCTTGGAAGAATAGCTGTAGCTGT		0	0	9.99e+02	9:C>T	9	0.981949	0.996324	0.003676	0.996324	0.003676	0.000000	0.007326	0.007326	0.007326	11.35417	3.00000	1.000000	30703151	30703151-9	0	NA	0	0	0	0	0	0	NA	0	0	0	0	0	0	0	0	0	0	0	0	0	0	0	0	0	0
30703151|F|0-63:A>T-63:A>T	TGCAGGAGGCTCTTTGGATGTGTACAGAAAAATTCCAGAACATGTGCTTGGAAGAATAGCTGTAGCTGT	TGCAGGAGGCTCTTTGGATGTGTACAGAAAAATTCCAGAACATGTGCTTGGAAGAATAGCTGTAGCTGT		0	0	9.99e+02	63:A>T	63	0.985560	0.992674	0.043956	0.956044	0.007326	0.036630	0.014545	0.084048	0.049296	11.35417	11.25000	1.000000	30703151	30703151-63	1	2	0	1	0	0	1	1	2	1	0	0	0	0	0	0	0	1	0	0	0	0	0	0	1	0	0
23694431|F|0-9:A>T-9:A>T	TGCAGGCACAAATGTGGTTTACAGTTTGACAGACATAAACACTACCTGGCATGAGCGGTTCAGCAGGAA	TGCAGGCACAAATGTGGTTTACAGTTTGACAGACATAAACACTACCTGGCATGAGCGGTTCAGCAGGAA		0	0	9.99e+02	9:A>T	9	0.425993	0.398305	0.610169	0.389831	0.601695	0.008475	0.479316	0.475725	0.477521	17.94118	18.37113	0.980769	23694431	23694431-9	2	2	2	2	2	2	2	2	2	2	2	2	2	1	2	2	2	2	2	2	2	2	2	2	2	2	2
100429156|F|0-14:G>T-14:G>T	TGCAGGCAGAGTTTGAAAAAGGAAAAGATTTGTGCATGAGCGGTTCAGCAGGAATGCCGAGACCGATCT	TGCAGGCAGAGTTTGAAAAAGGAAAAGATTTGTGCATGAGCGGTTCAGCAGGAATGCCGAGACCGATCT		0	0	9.99e+02	14:G>T	14	0.422383	0.008547	0.991453	0.008547	0.991453	0.000000	0.016948	0.016948	0.016948	31.00000	28.51034	1.000000	100429156	100429156-14	2	2	2	2	2	2	2	2	2	2	2	2	2	2	2	2	2	2	2	2	2	2	2	2	2	2	2
23691320|F|0-19:T>A-19:T>A	TGCAGGCAGAGTTTTAAAATGGAAAAGATTTGTGCATGAGCGGTTCAGCAGGAATGCCGAGACCGATCT	TGCAGGCAGAGTTTTAAAATGGAAAAGATTTGTGCATGAGCGGTTCAGCAGGAATGCCGAGACCGATCT		0	0	9.99e+02	19:T>A	19	0.422383	0.017094	0.991453	0.008547	0.982906	0.008547	0.033604	0.016948	0.025276	14.00000	28.51034	1.000000	23691320	23691320-19	2	2	2	2	2	2	2	2	2	2	2	2	2	2	2	2	2	2	2	2	2	2	2	2	2	2	2
23691325|F|0-33:T>A-33:T>A	TGCAGGCAGTGCAAGTTAATTTATTTGTCTCAATTGCTAAGTTAAAGCATGAGCGGTTCAGCAGGAATG	TGCAGGCAGTGCAAGTTAATTTATTTGTCTCAATTGCTAAGTTAAAGCATGAGCGGTTCAGCAGGAATG	NW_015166424.1_scaffold156	1390190	1	2.19e-18	33:T>A	33	0.498195	1.000000	0.007246	0.992754	0.000000	0.007246	0.000000	0.014388	0.007194	18.09249	11.00000	1.000000	23691325	23691325-33	0	0	0	0	0	0	0	0	0	0	0	0	0	0	0	0	0	0	0	NA	0	0	0	0	0	0	0
100429203|F|0-24:G>A-24:G>A	TGCAGGCATATAGCTTAAGGCAGCGTTGTACCGCAACAAAAGGAATGTCAGTACTTCAAACCTGTAAAA	TGCAGGCATATAGCTTAAGGCAGCGTTGTACCGCAACAAAAGGAATGTCAGTACTTCAAACCTGTAAAA	NW_015163185.1_scaffold3223	47203	1	4.68e-25	24:G>A	24	0.924188	0.003906	0.996094	0.003906	0.996094	0.000000	0.007782	0.007782	0.007782	6.00000	3.95017	1.000000	100429203	100429203-24	2	2	2	2	2	2	2	2	2	2	2	2	2	2	2	2	NA	2	2	NA	2	2	2	2	2	2	2
30711077|F|0-53:A>G-53:A>G	TGCAGGCCAACATTTTCTTGAGCCAACTAAAGTGGCTCAGCAGACCAATTTGGATAGCTGCTTCAAAGA	TGCAGGCCAACATTTTCTTGAGCCAACTAAAGTGGCTCAGCAGACCAATTTGGATAGCTGCTTCAAAGA		0	0	9.99e+02	53:A>G	53	0.685921	0.510526	0.494737	0.505263	0.489474	0.005263	0.499778	0.499945	0.499861	3.40171	1.92157	1.000000	30711077	30711077-53	0	0	0	0	0	0	0	0	0	0	NA	NA	NA	0	NA	0	0	0	0	0	0	0	0	NA	0	0	0
100429236|F|0-9:A>G-9:A>G	TGCAGGCCAACTTTTTCCCAGGACCAAAAGGTATGGCCCTTCCTATTGTGCAACCCAGATGGTTTGTTC	TGCAGGCCAACTTTTTCCCAGGACCAAAAGGTATGGCCCTTCCTATTGTGCAACCCAGATGGTTTGTTC		0	0	9.99e+02	9:A>G	9	0.498195	0.514493	0.492754	0.507246	0.485507	0.007246	0.499580	0.499895	0.499737	2.10112	1.55263	0.979167	100429236	100429236-9	0	0	1	0	0	NA	0	0	0	0	0	0	NA	0	NA	0	NA	0	NA	NA	NA	0	NA	0	0	0	0
30711110|F|0-5:A>G-5:A>G	TGCAGACCCCTACGGAGTATAGCTAACTCTGGCGCCATTAATTCTGACAGACAGGAAAAAAAGGGTGTA	TGCAGACCCCTACGGAGTATAGCTAACTCTGGCGCCATTAATTCTGACAGACAGGAAAAAAAGGGTGTA	NW_015167129.1_scaffold2497	216588	1	1.01e-26	5:A>G	5	0.577617	0.137500	0.862500	0.137500	0.862500	0.000000	0.237187	0.237187	0.237187	2.59091	1.79487	1.000000	30711110	30711110-5	2	2	2	2	NA	2	2	2	2	2	2	NA	2	2	2	2	NA	2	2	2	NA	2	NA	2	2	2	NA
23689784|F|0-6:C>T-6:C>T	TGCAGGCGGGCTATGATCCATGAGAAATTCAATCAAATCTGCATGAGCGGTTCAGCAGGAATGCCGAGA	TGCAGGCGGGCTATGATCCATGAGAAATTCAATCAAATCTGCATGAGCGGTTCAGCAGGAATGCCGAGA		0	0	9.99e+02	6:C>T	6	0.400722	1.000000	0.009009	0.990991	0.000000	0.009009	0.000000	0.017856	0.008928	28.19286	19.00000	1.000000	23689784	23689784-6	0	0	0	0	0	0	0	0	0	0	0	0	0	0	0	0	0	0	0	0	0	0	0	0	0	0	0
23689784|F|0-35:A>G-35:A>G	TGCAGGCGGGCTATGATCCATGAGAAATTCAATCAAATCTGCATGAGCGGTTCAGCAGGAATGCCGAGA	TGCAGGCGGGCTATGATCCATGAGAAATTCAATCAAATCTGCATGAGCGGTTCAGCAGGAATGCCGAGA		0	0	9.99e+02	35:A>G	35	0.415162	0.965217	0.034783	0.965217	0.034783	0.000000	0.067146	0.067146	0.067146	28.19286	31.00000	1.000000	23689784	23689784-35	0	0	0	0	0	0	0	0	0	0	0	0	0	0	0	0	0	0	0	0	0	0	0	0	0	0	0
23694473|F|0-6:T>C-6:T>C	TGCAGGTTCATGTTCTAGGGCTATGGTCTCTGCTGTTGTGATGCACAGGCATGAGCGGTTCAGCAGGAA	TGCAGGTTCATGTTCTAGGGCTATGGTCTCTGCTGTTGTGATGCACAGGCATGAGCGGTTCAGCAGGAA		0	0	9.99e+02	6:T>C	6	0.404332	0.008929	0.991071	0.008929	0.991071	0.000000	0.017698	0.017698	0.017698	19.00000	12.85612	1.000000	23694473	23694473-6	2	2	2	2	2	2	2	2	2	2	2	2	2	2	2	2	2	2	2	2	2	2	2	2	2	2	2
23694473|F|0-42:G>A-42:G>A	TGCAGGCTCATGTTCTAGGGCTATGGTCTCTGCTGTTGTGATGCACAGGCATGAGCGGTTCAGCAGGAA	TGCAGGCTCATGTTCTAGGGCTATGGTCTCTGCTGTTGTGATGCACAGGCATGAGCGGTTCAGCAGGAA		0	0	9.99e+02	42:G>A	42	0.422383	0.948718	0.051282	0.948718	0.051282	0.000000	0.097304	0.097304	0.097304	12.85612	10.00000	1.000000	23694473	23694473-42	0	0	0	0	0	0	0	0	0	0	0	0	0	0	0	0	0	0	0	0	0	0	0	0	0	0	0
30720321|F|0-41:G>A-41:G>A	TGCAGGCTGAAAGTATGCAGCATTAATAGGCCTCCTTTACTGCTTCAAACAGCTGTGTTCACTGAAAGT	TGCAGGCTGAAAGTATGCAGCATTAATAGGCCTCCTTTACTGCTTCAAACAGCTGTGTTCACTGAAAGT		0	0	9.99e+02	41:G>A	41	0.660650	0.475410	0.524590	0.475410	0.524590	0.000000	0.498791	0.498791	0.498791	2.08511	2.62931	1.000000	30720321	30720321-41	2	2	2	2	2	2	2	2	2	2	2	NA	NA	2	2	2	2	2	2	NA	NA	NA	2	2	2	2	2
23691359|F|0-10:G>A-10:G>A	TGCAGGCTGGGAAGAGGGATTTGGGAGGAAATGGCCTTTCAGCATGAGCGGTTCAGCAGGAATGCCGAG	TGCAGGCTGGGAAGAGGGATTTGGGAGGAAATGGCCTTTCAGCATGAGCGGTTCAGCAGGAATGCCGAG		0	0	9.99e+02	10:G>A	10	0.404332	0.982143	0.035714	0.964286	0.017857	0.017857	0.035077	0.068878	0.051977	26.84672	19.16667	1.000000	23691359	23691359-10	0	0	0	0	0	2	0	0	0	0	0	0	0	2	0	0	0	0	0	0	1	0	0	1	0	0	0
23694542|F|0-13:T>C-13:T>C	TGCAGGGCTGTTGTGAAACTGAACAGAATAACCCTCTGCATGAGCGGTTCAGCAGGAATGCCGAGACCG	TGCAGGGCTGTTGTGAAACTGAACAGAATAACCCTCTGCATGAGCGGTTCAGCAGGAATGCCGAGACCG		0	0	9.99e+02	13:T>C	13	0.425993	0.957627	0.042373	0.957627	0.042373	0.000000	0.081155	0.081155	0.081155	23.92143	23.83333	1.000000	23694542	23694542-13	0	0	0	0	0	0	0	0	0	0	0	0	0	0	0	0	0	0	0	0	0	0	0	0	0	0	0
23694552|F|0-17:T>C-17:T>C	TGCAGGGGCAAGGAGCTTTGTCAGAGAGGCTTCGCAGCTTCAGCATGAGCGGTTCAGCAGGAATGCCGA	TGCAGGGGCAAGGAGCTTTGTCAGAGAGGCTTCGCAGCTTCAGCATGAGCGGTTCAGCAGGAATGCCGA		0	0	9.99e+02	17:T>C	17	0.422383	0.153846	0.923077	0.076923	0.846154	0.076923	0.260355	0.142012	0.201183	21.53571	27.94030	0.980769	23694552	23694552-17	0	2	0	1	NA	0	1	2	2	2	2	0	0	1	1	1	2	1	2	2	0	0	2	0	1	2	2
30711410|F|0-22:G>A-22:G>A	TGCAGGGGCAAGGAGCTCTGTCGGAGAGGCTGCGCAGCTTCAGCATGAGCGGTTCAGCAGGAATGCCGA	TGCAGGGGCAAGGAGCTCTGTCGGAGAGGCTGCGCAGCTTCAGCATGAGCGGTTCAGCAGGAATGCCGA		0	0	9.99e+02	22:G>A	22	0.411552	0.052632	0.947368	0.052632	0.947368	0.000000	0.099723	0.099723	0.099723	17.62500	27.94030	1.000000	30711410	30711410-22	NA	2	NA	2	NA	NA	2	2	2	2	2	NA	NA	2	2	2	2	2	2	2	NA	NA	2	NA	2	2	2
23691416|F|0-19:G>T-19:G>T	TGCAGGTAAATTTTGCAATGGAGCTAATTTCTGCATGAGCGGTTCAGCAGGAATGCCGAGACCGATCTC	TGCAGGTAAATTTTGCAATGGAGCTAATTTCTGCATGAGCGGTTCAGCAGGAATGCCGAGACCGATCTC		0	0	9.99e+02	19:G>T	19	0.436823	0.958678	0.049587	0.950413	0.041322	0.008264	0.079230	0.094256	0.086743	29.47297	27.66667	1.000000	23691416	23691416-19	0	0	0	0	0	0	0	0	0	0	0	0	0	0	0	0	0	0	0	0	0	0	0	0	0	0	0
23691416|F|0-20:G>C-20:G>C	TGCAGGTAAATTTTGCAATGGAGCTAATTTCTGCATGAGCGGTTCAGCAGGAATGCCGAGACCGATCTC	TGCAGGTAAATTTTGCAATGGAGCTAATTTCTGCATGAGCGGTTCAGCAGGAATGCCGAGACCGATCTC		0	0	9.99e+02	20:G>C	20	0.425993	0.983051	0.016949	0.983051	0.016949	0.000000	0.033324	0.033324	0.033324	29.47297	32.00000	1.000000	23691416	23691416-20	0	0	0	0	0	0	0	0	0	0	0	0	0	0	0	0	0	0	0	0	0	0	0	0	0	0	0
30711536|F|0-66:G>A-66:G>A	TGCAGGTAAGAAATTAATTAGAGGGATGCCCAAAAAACATAACCATACCCCAAAGACACCCAATTTGAT	TGCAGGTAAGAAATTAATTAGAGGGATGCCCAAAAAACATAACCATACCCCAAAGACACCCAATTTGAT		0	0	9.99e+02	66:G>A	66	0.595668	0.242424	0.757576	0.242424	0.757576	0.000000	0.367309	0.367309	0.367309	2.31481	1.58333	1.000000	30711536	30711536-66	0	0	0	0	NA	0	0	0	0	0	0	0	0	0	NA	0	NA	0	0	NA	NA	NA	NA	NA	0	0	0
23693454|F|0-44:A>G-44:A>G	TGCAGGTCCTCTGGTGAGAAAGAGGAGACGGTTGCCTAGCAACGAGAGGAAGGCGCGCATCTCGAGGGT	TGCAGGTCCTCTGGTGAGAAAGAGGAGACGGTTGCCTAGCAACGAGAGGAAGGCGCGCATCTCGAGGGT	NW_015174846.1_scaffold82	1360249	1	1.68e-24	44:A>G	44	0.671480	0.645161	0.354839	0.645161	0.354839	0.000000	0.457856	0.457856	0.457856	2.48936	3.11594	1.000000	23693454	23693454-44	NA	NA	2	NA	NA	2	NA	NA	NA	NA	NA	2	2	2	NA	NA	NA	NA	NA	NA	2	NA	NA	2	NA	NA	NA
23693276|F|0-63:C>T-63:C>T	TGCAGGTCTGAAGACCCCCAGCAACTGTGAGCTGGTGGTGGGAGGGGAGCCACAGTGCTGGGCCGAAGG	TGCAGGTCTGAAGACCCCCAGCAACTGTGAGCTGGTGGTGGGAGGGGAGCCACAGTGCTGGGCCGAAGG	NW_015172564.1_scaffold416	988640	1	4.68e-25	63:C>T	63	0.685921	0.563158	0.452632	0.547368	0.436842	0.015789	0.492022	0.495512	0.493767	4.02419	2.67010	1.000000	23693276	23693276-63	0	0	0	0	NA	0	0	0	0	0	0	NA	0	0	NA	0	0	0	0	0	NA	NA	NA	NA	0	0	0
30711639|F|0-40:A>G-40:A>G	TGCAGGTGCATCATGCTGTCAATGCCCTTTCCAAATCAGTATATGAAAAGCTGTTTTTCTGGATGGTAG	TGCAGGTGCATCATGCTGTCAATGCCCTTTCCAAATCAGTATATGAAAAGCTGTTTTTCTGGATGGTAG	NW_015175985.1_scaffold501	1541919	1	2.18e-23	40:A>G	40	0.555957	0.889610	0.129870	0.870130	0.110390	0.019481	0.196407	0.226008	0.211208	2.23418	1.61905	1.000000	30711639	30711639-40	0	0	0	0	NA	0	0	0	0	0	0	NA	NA	0	0	0	NA	0	NA	0	0	NA	0	0	0	0	0
23691448|F|0-21:T>C-21:T>C	TGCAGGTGGCAGAGGTTAAAATCTGGGATCTTCTGCATGAGCGGTTCAGCAGGAATGCCGAGACCGATC	TGCAGGTGGCAGAGGTTAAAATCTGGGATCTTCTGCATGAGCGGTTCAGCAGGAATGCCGAGACCGATC		0	0	9.99e+02	21:T>C	21	0.400722	0.963964	0.036036	0.963964	0.036036	0.000000	0.069475	0.069475	0.069475	26.18657	17.25000	1.000000	23691448	23691448-21	0	0	0	0	0	0	0	0	0	0	0	0	0	0	0	0	0	0	0	0	0	0	0	0	0	0	0
30703696|F|0-37:A>T-37:A>T	TGCAGGTTAAGGCCAAAACATATTGATGCTCTGAATGAGCAAAAGGTTCCATTAATTGAAGGAGATTAT	TGCAGGTTAAGGCCAAAACATATTGATGCTCTGAATGAGCAAAAGGTTCCATTAATTGAAGGAGATTAT	NW_015161954.1_scaffold234	63349	1	4.68e-25	37:A>T	37	0.451264	0.992000	0.008000	0.992000	0.008000	0.000000	0.015872	0.015872	0.015872	6.06289	6.00000	1.000000	30703696	30703696-37	0	0	0	0	0	0	0	0	0	0	0	0	0	0	NA	0	0	0	0	NA	0	0	0	0	0	0	0
30703705|F|0-65:G>A-65:G>A	TGCAGGTTCCTGATAACAGCAATTCCCAAAGCAAGGCACTGAGCCTGCCAGGAGATGGAACAGTTGTGA	TGCAGGTTCCTGATAACAGCAATTCCCAAAGCAAGGCACTGAGCCTGCCAGGAGATGGAACAGTTGTGA		0	0	9.99e+02	65:G>A	65	0.444043	0.203252	0.796748	0.203252	0.796748	0.000000	0.323881	0.323881	0.323881	2.70000	1.66667	1.000000	30703705	30703705-65	0	0	0	0	NA	0	0	0	0	0	0	0	NA	0	NA	0	0	0	NA	NA	NA	NA	NA	NA	0	0	0
23690504|F|0-21:T>G-21:T>G	TGCAGGTTGCAGAGATGAAAATCCAATACATTGCATCCAGTCCATTAAAACAAGAAGAAATAGAAAAGA	TGCAGGTTGCAGAGATGAAAATCCAATACATTGCATCCAGTCCATTAAAACAAGAAGAAATAGAAAAGA	NW_015164665.1_scaffold24	472827	1	4.68e-25	21:T>G	21	0.812274	0.346667	0.653333	0.346667	0.653333	0.000000	0.452978	0.452978	0.452978	4.17172	3.39773	1.000000	23690504	23690504-21	0	0	0	0	0	NA	0	0	0	0	0	0	0	0	NA	0	0	0	0	NA	0	0	0	0	0	0	0
30703711|F|0-49:A>G-49:A>G	TGCAGGTTGTGAGGGGGGATGAAAGTGTCTGAGCTGGGTGGAGGCAGAGAGTTGCATAAGGGAAAGTGG	TGCAGGTTGTGAGGGGGGATGAAAGTGTCTGAGCTGGGTGGAGGCAGAGAGTTGCATAAGGGAAAGTGG		0	0	9.99e+02	49:A>G	49	0.429603	0.630252	0.369748	0.630252	0.369748	0.000000	0.466069	0.466069	0.466069	3.10526	1.60000	1.000000	30703711	30703711-49	0	0	0	0	NA	0	0	0	0	0	0	0	0	0	NA	0	NA	0	0	NA	NA	0	0	0	0	0	0
23691467|F|0-26:C>T-26:C>T	TGCAGGTTGTTACAATATGTGTAATACGTATTATGTGCATGAGCGGTTCAGCAGGAATGCCGAGACCGA	TGCAGGTTGTTACAATATGTGTAATACGTATTATGTGCATGAGCGGTTCAGCAGGAATGCCGAGACCGA		0	0	9.99e+02	26:C>T	26	0.505415	0.821429	0.214286	0.785714	0.178571	0.035714	0.293367	0.336735	0.315051	21.97902	10.58974	1.000000	23691467	23691467-26	0	0	0	0	0	0	0	0	0	0	0	0	0	0	0	0	0	0	0	0	0	0	0	0	0	0	0
30713692|F|0-65:C>T-65:C>T	TGCAGTAAACTGATGGGCTTGAGTATTCACATAAAATCTGGGTGCTATAACACTAATGACTGTTCCTGA	TGCAGTAAACTGATGGGCTTGAGTATTCACATAAAATCTGGGTGCTATAACACTAATGACTGTTCCTGA	NW_015174277.1_scaffold151	962509	1	2.19e-18	65:C>T	65	0.610108	0.497041	0.508876	0.491124	0.502959	0.005917	0.499982	0.499842	0.499912	2.17347	1.52632	1.000000	30713692	30713692-65	0	0	0	0	0	0	0	0	0	0	0	0	0	0	NA	NA	NA	NA	NA	NA	NA	0	0	NA	0	0	0
23693285|F|0-61:T>C-61:T>C	TGCAGTAAAGTATTAAAATGGATTACACAAACAAAAATCCCAGCTGCATTGTAGTTAATCCTTCAATTA	TGCAGTAAAGTATTAAAATGGATTACACAAACAAAAATCCCAGCTGCATTGTAGTTAATCCTTCAATTA	NW_015175977.1_scaffold223	330895	1	7.88e-18	61:T>C	61	0.772563	0.864486	0.135514	0.864486	0.135514	0.000000	0.234300	0.234300	0.234300	2.72851	3.34483	1.000000	23693285	23693285-61	0	0	0	0	0	0	0	0	0	0	0	0	NA	0	NA	0	0	0	0	NA	NA	0	0	NA	0	0	0
30711783|F|0-64:A>G-64:A>G	TGCAGTAATAGTGTATAGACCTTTTCATAAATGTTATAAGCCAGAAAATGAATGGAAGTCTTGAAGCCA	TGCAGTAATAGTGTATAGACCTTTTCATAAATGTTATAAGCCAGAAAATGAATGGAAGTCTTGAAGCCA		0	0	9.99e+02	64:A>G	64	0.411552	0.026316	0.973684	0.026316	0.973684	0.000000	0.051247	0.051247	0.051247	8.66667	6.29710	1.000000	30711783	30711783-64	2	2	2	2	2	2	2	2	2	2	2	2	2	2	2	2	2	2	2	NA	2	2	2	NA	2	2	2
23693289|F|0-44:T>C-44:T>C	TGCAGTAATCCATAAAACTCCTCAAATTTACCAGGCTTGGACCTTTCCAGAGAAAAGCGACGGAATTCT	TGCAGTAATCCATAAAACTCCTCAAATTTACCAGGCTTGGACCTTTCCAGAGAAAAGCGACGGAATTCT	NW_015167104.1_scaffold1758	181801	1	1.01e-26	44:T>C	44	0.555957	0.915584	0.084416	0.915584	0.084416	0.000000	0.154579	0.154579	0.154579	2.36478	2.22222	1.000000	23693289	23693289-44	NA	NA	NA	NA	NA	NA	NA	NA	NA	NA	NA	NA	NA	NA	NA	NA	NA	NA	NA	NA	NA	NA	NA	NA	NA	NA	NA
23693289|F|0-68:T>C-68:T>C	TGCAGTAATCCATAAAACTCCTCAAATTTACCAGGCTTGGACCTTTCCAGAGAAAAGCGACGGAATTCT	TGCAGTAATCCATAAAACTCCTCAAATTTACCAGGCTTGGACCTTTCCAGAGAAAAGCGACGGAATTCT	NW_015167104.1_scaffold1758	181801	1	1.01e-26	68:T>C	68	0.761733	0.668246	0.336493	0.663507	0.331754	0.004739	0.443386	0.446531	0.444959	2.36478	2.49451	1.000000	23693289	23693289-68	2	2	2	2	2	2	2	2	2	2	2	2	2	2	2	2	2	NA	NA	2	2	2	2	2	2	2	2
23689828|F|0-31:G>A-31:G>A	TGCAGTAGACAGGAAGGAAGAATGGGAGAAGGAGAGAGGCAAGCCGTGACTGCATCCTCTTTTTCTGCT	TGCAGTAGACAGGAAGGAAGAATGGGAGAAGGAGAGAGGCAAGCCGTGACTGCATCCTCTTTTTCTGCT		0	0	9.99e+02	31:G>A	31	0.404332	0.964286	0.035714	0.964286	0.035714	0.000000	0.068878	0.068878	0.068878	7.97778	8.00000	1.000000	23689828	23689828-31	0	0	0	0	0	0	0	0	0	0	0	0	0	0	0	0	0	0	0	NA	0	0	0	0	0	0	0
23690510|F|0-11:C>A-11:C>A	TGCAGTAGCAGCTGCCAATGAACTGGGCTGGGTGCAGCATGAGCGGTTCAGCAGGAATGCCGAGACCGA	TGCAGTAGCAGCTGCCAATGAACTGGGCTGGGTGCAGCATGAGCGGTTCAGCAGGAATGCCGAGACCGA		0	0	9.99e+02	11:C>A	11	0.447653	0.991935	0.008065	0.991935	0.008065	0.000000	0.015999	0.015999	0.015999	26.15758	23.00000	1.000000	23690510	23690510-11	0	0	0	0	0	0	0	0	0	0	0	0	0	0	0	0	0	0	0	0	0	0	0	0	0	0	0
23691506|F|0-14:C>T-14:C>T	TGCAGTAGCTATAACACTAAGCCATCAAGATTCTGTGCATGAGCGGTTCAGCAGGAATGCCGAGACCGA	TGCAGTAGCTATAACACTAAGCCATCAAGATTCTGTGCATGAGCGGTTCAGCAGGAATGCCGAGACCGA		0	0	9.99e+02	14:C>T	14	0.400722	0.702703	0.306306	0.693694	0.297297	0.009009	0.417823	0.424966	0.421394	28.45714	26.66667	1.000000	23691506	23691506-14	0	0	0	0	0	0	0	0	0	0	0	0	0	0	0	0	0	0	0	0	0	0	0	0	0	0	0
100430722|F|0-30:G>A-30:G>A	TGCAGTATAAACACAGACTTAATATGTTTCGCAAGGCTTTAATCAGACATTTATTCAGCTCTAATGGGA	TGCAGTATAAACACAGACTTAATATGTTTCGCAAGGCTTTAATCAGACATTTATTCAGCTCTAATGGGA		0	0	9.99e+02	30:G>A	30	0.548736	0.625000	0.388158	0.611842	0.375000	0.013158	0.468750	0.474983	0.471866	3.28947	1.87302	0.976190	100430722	100430722-30	0	0	0	0	0	NA	0	1	0	0	0	NA	0	0	NA	0	0	0	0	NA	NA	0	0	NA	0	0	0
100430801|F|0-57:G>T-57:G>T	TGCAGTATTTGAGGAATGATGGGCCAAGTGGCTGAACTCGTTAAAAATAAATCATTCGTTTCACTTTTA	TGCAGTATTTGAGGAATGATGGGCCAAGTGGCTGAACTCGTTAAAAATAAATCATTCGTTTCACTTTTA	NW_015168046.1_scaffold72	1381538	1	2.18e-23	57:G>T	57	0.754513	0.947368	0.052632	0.947368	0.052632	0.000000	0.099723	0.099723	0.099723	2.36681	1.56250	1.000000	100430801	100430801-57	0	0	0	0	0	0	0	0	0	0	0	0	0	0	0	0	0	0	NA	NA	0	0	0	0	0	0	0
23691535|F|0-49:C>T-49:C>T	TGCAGTCACAACTGCATTTTAAAAATAAATGGAAAGACCTTAGCCTGGACTCAGCATGAGCGGTTCAGC	TGCAGTCACAACTGCATTTTAAAAATAAATGGAAAGACCTTAGCCTGGACTCAGCATGAGCGGTTCAGC	NW_015176456.1_scaffold162	1568650	9	6.14e-14	49:C>T	49	0.400722	0.990991	0.009009	0.990991	0.009009	0.000000	0.017856	0.017856	0.017856	15.52899	15.00000	1.000000	23691535	23691535-49	0	0	0	0	0	0	0	0	0	0	0	0	0	0	0	0	0	0	0	NA	0	0	0	0	0	0	0
23691546|F|0-12:C>G-12:C>G	TGCAGTCATATACCAATGTTTCTTAAATCTAACAATGGAGGCCCATTTTTACAGCTGAAGCTAGAGACA	TGCAGTCATATACCAATGTTTCTTAAATCTAACAATGGAGGCCCATTTTTACAGCTGAAGCTAGAGACA		0	0	9.99e+02	12:C>G	12	0.425993	0.991525	0.008475	0.991525	0.008475	0.000000	0.016806	0.016806	0.016806	16.42466	27.00000	1.000000	23691546	23691546-12	0	0	0	0	0	0	0	0	0	0	0	0	0	0	0	0	0	0	0	0	0	0	0	0	0	0	0
100431138|F|0-47:A>T-47:A>T	TGCAGTCGGCAGTGTTGAGAGAATTGAGTTATATCCTGAAGCAATGAATCTGCGGGAGTACATCATGCC	TGCAGTCGGCAGTGTTGAGAGAATTGAGTTATATCCTGAAGCAATGAATCTGCGGGAGTACATCATGCC	NW_015172657.1_scaffold3613	39295	2	4.68e-25	47:A>T	47	0.949458	0.003802	0.996198	0.003802	0.996198	0.000000	0.007576	0.007576	0.007576	8.00000	6.59375	1.000000	100431138	100431138-47	2	2	2	2	2	2	2	2	2	2	2	2	2	2	2	2	2	2	2	2	2	2	2	2	2	2	2
30712247|F|0-33:A>G-33:A>G	TGCAGTCTGGAGTACAGTTTGCAGCTGTTTGACATGACAGTGATATGGATCCCATTGTACACAGTACAC	TGCAGTCTGGAGTACAGTTTGCAGCTGTTTGACATGACAGTGATATGGATCCCATTGTACACAGTACAC	NW_015167548.1_scaffold517	568097	1	4.68e-25	33:A>G	33	0.494585	0.058394	0.941606	0.058394	0.941606	0.000000	0.109969	0.109969	0.109969	2.00000	1.63265	1.000000	30712247	30712247-33	2	2	2	2	2	NA	2	2	2	2	2	2	NA	2	NA	2	2	2	NA	NA	NA	NA	NA	NA	2	2	2
23693112|F|0-29:T>C-29:T>C	TGCAGTCTGTTTCTTCCCTGCATTTGTTTTACAGGGTCTGCTGGGGCTTTCCTTCATATTTATTGCTCC	TGCAGTCTGTTTCTTCCCTGCATTTGTTTTACAGGGTCTGCTGGGGCTTTCCTTCATATTTATTGCTCC	NW_015171532.1_scaffold999	660845	1	2.16e-28	29:T>C	29	0.833935	0.554113	0.445887	0.554113	0.445887	0.000000	0.494144	0.494144	0.494144	2.60000	3.83871	1.000000	23693112	23693112-29	2	2	2	2	2	NA	2	2	2	2	2	2	NA	2	NA	2	2	2	2	2	NA	2	2	2	2	2	2
23693112|F|0-32:A>G-32:A>G	TGCAGTCTGTTTCTTCCCTGCATTTGTTTCACAGGGTCTGCTGGGGCTTTCCTTCATATTTATTGCTCC	TGCAGTCTGTTTCTTCCCTGCATTTGTTTCACAGGGTCTGCTGGGGCTTTCCTTCATATTTATTGCTCC	NW_015171532.1_scaffold999	660845	1	1.01e-26	32:A>G	32	0.415162	0.895652	0.104348	0.895652	0.104348	0.000000	0.186919	0.186919	0.186919	3.83871	1.90000	1.000000	23693112	23693112-32	0	0	0	0	0	NA	0	0	0	0	0	0	NA	0	NA	0	0	0	0	0	NA	0	0	0	0	0	0
23690621|F|0-48:A>G-48:A>G	TGCAGTGACTCAATTCTCAATGTACCTTTCAAGAGAAACATTTTTCAGACCTCTGGAAGTCAGCCATTA	TGCAGTGACTCAATTCTCAATGTACCTTTCAAGAGAAACATTTTTCAGACCTCTGGAAGTCAGCCATTA		0	0	9.99e+02	48:A>G	48	0.841155	0.278970	0.738197	0.261803	0.721030	0.017167	0.402291	0.386524	0.394408	3.42857	2.55497	0.986111	23690621	23690621-48	0	0	2	0	0	0	0	0	0	0	1	0	1	0	NA	0	0	0	0	NA	0	0	0	0	0	0	0
30704140|F|0-57:T>A-57:T>A	TGCAGTGCAGATAATCTTGGCTTTATTAGAATGATCCAGATCCTCTCCATTGAGATGTGAAGAGAGATT	TGCAGTGCAGATAATCTTGGCTTTATTAGAATGATCCAGATCCTCTCCATTGAGATGTGAAGAGAGATT		0	0	9.99e+02	57:T>A	57	0.487365	0.496296	0.503704	0.496296	0.503704	0.000000	0.499973	0.499973	0.499973	2.37209	1.82857	1.000000	30704140	30704140-57	0	0	0	0	NA	0	0	0	0	0	0	0	NA	0	NA	0	0	0	0	0	0	0	0	0	0	NA	0
30704152|F|0-18:G>A-18:G>A	TGCAGTGCATCCCCACTTGCTTGATATGAAGATTGGACAAGGAAAATATGAACCTGGATTTTTCCCTAA	TGCAGTGCATCCCCACTTGCTTGATATGAAGATTGGACAAGGAAAATATGAACCTGGATTTTTCCCTAA	NW_015177263.1_scaffold7597	11020	1	2.16e-28	18:G>A	18	0.512635	0.922535	0.077465	0.922535	0.077465	0.000000	0.142928	0.142928	0.142928	2.02685	1.72727	1.000000	30704152	30704152-18	0	0	0	0	0	0	0	0	0	0	0	0	NA	0	NA	0	NA	0	NA	NA	NA	0	NA	NA	0	0	0
23691607|F|0-30:T>C-30:T>C	TGCAGTGCCAACCAGCAGGCTGTGTGCTGTTTGATGCCTTGTGACTCAGCTGCATGAGCGGTTCAGCAG	TGCAGTGCCAACCAGCAGGCTGTGTGCTGTTTGATGCCTTGTGACTCAGCTGCATGAGCGGTTCAGCAG		0	0	9.99e+02	30:T>C	30	0.444043	0.967480	0.032520	0.967480	0.032520	0.000000	0.062926	0.062926	0.062926	25.12667	20.25000	1.000000	23691607	23691607-30	0	0	0	0	0	0	0	0	0	0	0	0	0	0	0	0	0	0	0	0	0	0	0	0	0	0	0
30712468|F|0-37:G>A-37:G>A	TGCAGTGGCGGATTGTTATTTTGCTGAGGGCAGGAGAGAGAACAGCCCACACGCTCAGTCACTGGTCTC	TGCAGTGGCGGATTGTTATTTTGCTGAGGGCAGGAGAGAGAACAGCCCACACGCTCAGTCACTGGTCTC		0	0	9.99e+02	37:G>A	37	0.483755	0.731343	0.268657	0.731343	0.268657	0.000000	0.392961	0.392961	0.392961	4.22314	2.59524	1.000000	30712468	30712468-37	0	0	0	0	0	0	0	0	0	0	0	NA	0	0	0	0	0	0	0	0	0	0	0	0	0	0	0
23694892|F|0-36:T>C-36:T>C	TGCAGTGGTGTTGTCATTCTGCCTGTAGAGGCCTCCTGCGGCATGAGCGGTTCAGCAGGAATGCCGAGA	TGCAGTGGTGTTGTCATTCTGCCTGTAGAGGCCTCCTGCGGCATGAGCGGTTCAGCAGGAATGCCGAGA		0	0	9.99e+02	36:T>C	36	0.462094	0.992188	0.007812	0.992188	0.007812	0.000000	0.015503	0.015503	0.015503	26.31056	16.50000	1.000000	23694892	23694892-36	0	0	0	0	0	0	0	0	0	0	0	0	0	0	0	0	0	0	0	0	0	0	0	0	0	0	0
100431789|F|0-39:T>C-39:T>C	TGCAGTGTGCTCTAATCTATTTCTGCTGCACTTTAATTTTTCTCTTCTCTTGCTAGTCAGAATGCTGAT	TGCAGTGTGCTCTAATCTATTTCTGCTGCACTTTAATTTTTCTCTTCTCTTGCTAGTCAGAATGCTGAT	NW_015164219.1_scaffold1067	184907	1	2.16e-28	39:T>C	39	0.866426	0.008333	0.991667	0.008333	0.991667	0.000000	0.016528	0.016528	0.016528	7.50000	3.91579	1.000000	100431789	100431789-39	2	2	2	2	2	2	2	2	2	2	2	NA	2	2	2	2	2	2	NA	2	2	2	2	2	2	2	2
23690627|F|0-64:T>G-64:T>G	TGCAGTGTTTACTATTGAAATGGTTCTGAAACTCATTGCTTTTAAACCCAAGGTAAGTGATTTTTCATG	TGCAGTGTTTACTATTGAAATGGTTCTGAAACTCATTGCTTTTAAACCCAAGGTAAGTGATTTTTCATG	NW_015170932.1_scaffold1549	225244	1	2.18e-23	64:T>G	64	0.848375	0.519149	0.480851	0.519149	0.480851	0.000000	0.499267	0.499267	0.499267	2.17910	2.71429	1.000000	23690627	23690627-64	2	2	2	2	2	2	2	2	2	2	2	2	2	2	NA	2	2	2	NA	2	2	NA	2	2	2	2	2
23690765|F|0-32:T>C-32:T>C	TGCAGTGTTTTTCTTAGTAAGTACATCACTATTAATTTGTGTAAGCATGAGCGGTTCAGCAGGAATGCC	TGCAGTGTTTTTCTTAGTAAGTACATCACTATTAATTTGTGTAAGCATGAGCGGTTCAGCAGGAATGCC		0	0	9.99e+02	32:T>C	32	0.454874	0.992063	0.007937	0.992063	0.007937	0.000000	0.015747	0.015747	0.015747	17.42208	15.00000	1.000000	23690765	23690765-32	0	0	0	0	0	0	0	0	0	0	0	0	0	0	0	0	0	0	0	0	0	0	0	0	0	0	0
23691650|F|0-24:T>G-24:T>G	TGCAGTTATCAAATAATACTCTTATCACAGCTCAGCATGAGCGGTTCAGCAGGAATGCCGAGACCGATC	TGCAGTTATCAAATAATACTCTTATCACAGCTCAGCATGAGCGGTTCAGCAGGAATGCCGAGACCGATC		0	0	9.99e+02	24:T>G	24	0.451264	0.992000	0.016000	0.984000	0.008000	0.008000	0.015872	0.031488	0.023680	21.42208	20.00000	1.000000	23691650	23691650-24	0	0	0	0	0	0	0	0	0	0	0	0	0	0	0	0	0	0	0	0	0	0	0	0	0	0	0
100431933|F|0-19:C>T-19:C>T	TGCAGTTCAAACAAATGGACACCCCCAAATGCATTGAGAAATGCCTTATGAGTAACTAATGAACTAATA	TGCAGTTCAAACAAATGGACACCCCCAAATGCATTGAGAAATGCCTTATGAGTAACTAATGAACTAATA	NW_015173195.1_scaffold1969	156775	1	2.16e-28	19:C>T	19	0.996390	0.007246	0.992754	0.007246	0.992754	0.000000	0.014388	0.014388	0.014388	15.00000	13.83090	1.000000	100431933	100431933-19	2	2	2	2	2	2	2	2	2	2	2	2	2	2	2	2	2	2	2	2	2	2	2	2	2	2	2
100431966|F|0-15:A>G-15:A>G	TGCAGTTCATAATATAAAAGTTAAGAGCCAAAAGCATGTGAATTTTGATGCACATTATGGCCGTGCTTG	TGCAGTTCATAATATAAAAGTTAAGAGCCAAAAGCATGTGAATTTTGATGCACATTATGGCCGTGCTTG	NW_015161963.1_scaffold409	39144	1	4.71e-20	15:A>G	15	0.530686	0.517007	0.489796	0.510204	0.482993	0.006803	0.499422	0.499792	0.499607	2.12644	1.53247	0.966667	100431966	100431966-15	0	0	0	0	0	0	0	0	0	0	0	NA	NA	0	NA	0	NA	0	NA	NA	0	NA	0	NA	0	NA	1
23691661|F|0-31:C>G-31:C>G	TGCAGTTCCACAGAAATCAAAGAACATTCAGCCAATACAAGCATGAGCGGTTCAGCAGGAATGCCGAGA	TGCAGTTCCACAGAAATCAAAGAACATTCAGCCAATACAAGCATGAGCGGTTCAGCAGGAATGCCGAGA		0	0	9.99e+02	31:C>G	31	0.425993	0.991525	0.008475	0.991525	0.008475	0.000000	0.016806	0.016806	0.016806	34.38000	21.50000	1.000000	23691661	23691661-31	0	0	0	0	0	0	0	0	0	0	0	0	0	0	0	0	0	0	0	0	0	0	0	0	0	0	0
30704410|F|0-9:A>G-9:A>G	TGCAGTTGGACATACACCAGGGATCATTTCCCCAGCATGAGCGGTTCAGCAGGAATGCCGAGACCGATC	TGCAGTTGGACATACACCAGGGATCATTTCCCCAGCATGAGCGGTTCAGCAGGAATGCCGAGACCGATC		0	0	9.99e+02	9:A>G	9	0.927798	0.023346	0.976654	0.023346	0.976654	0.000000	0.045603	0.045603	0.045603	34.66667	29.30094	1.000000	30704410	30704410-9	2	2	2	2	2	2	2	2	2	2	2	2	2	2	2	2	2	2	2	2	2	2	2	2	2	2	2
23695039|F|0-21:T>A-21:T>A	TGCAGTTTTTACCCTGCTGAGTGAAGATCAGAACAGGCTATGTTTTAAAAGCATGAGCGGTTCAGCAGG	TGCAGTTTTTACCCTGCTGAGTGAAGATCAGAACAGGCTATGTTTTAAAAGCATGAGCGGTTCAGCAGG		0	0	9.99e+02	21:T>A	21	0.469314	0.992308	0.007692	0.992308	0.007692	0.000000	0.015266	0.015266	0.015266	13.70370	11.50000	1.000000	23695039	23695039-21	0	0	0	0	0	0	0	0	0	0	0	0	0	0	0	0	0	0	0	0	0	0	0	0	0	0	0
23695039|F|0-43:T>G-43:T>G	TGCAGTTTTTACCCTGCTGAGTGAAGATCAGAACAGGCTATGTTTTAAAAGCATGAGCGGTTCAGCAGG	TGCAGTTTTTACCCTGCTGAGTGAAGATCAGAACAGGCTATGTTTTAAAAGCATGAGCGGTTCAGCAGG		0	0	9.99e+02	43:T>G	43	0.469314	0.992308	0.007692	0.992308	0.007692	0.000000	0.015266	0.015266	0.015266	13.70370	11.50000	1.000000	23695039	23695039-43	0	0	0	0	0	0	0	0	0	0	0	0	0	0	0	0	0	0	0	0	0	0	0	0	0	0	0
30709111|F|0-66:T>C-66:T>C	TGCAGAGGATGAGAAGAAGACCCTGAACTCTTTGCTGCGGATGGCTATCCAGCAAAAACTCGCCCTTAC	TGCAGAGGATGAGAAGAAGACCCTGAACTCTTTGCTGCGGATGGCTATCCAGCAAAAACTCGCCCTTAC	NW_015160236.1_scaffold843	188438	1	1.01e-26	66:T>C	66	0.736462	0.460784	0.544118	0.455882	0.539216	0.004902	0.496924	0.496107	0.496516	2.50000	1.58537	1.000000	30709111	30709111-66	0	0	0	0	0	NA	0	0	0	0	0	0	NA	0	NA	0	NA	0	0	NA	0	NA	0	NA	0	0	0
30709500|F|0-11:G>A-11:G>A	TGCAGCAAAAGGAGAAGTTTTAATTAAGAACATAAATTATAACCTCTCCCAGGAGGGTGATTGAAATGA	TGCAGCAAAAGGAGAAGTTTTAATTAAGAACATAAATTATAACCTCTCCCAGGAGGGTGATTGAAATGA	NW_015168123.1_scaffold2592	238241	1	2.16e-28	11:G>A	11	0.548736	0.552632	0.453947	0.546053	0.447368	0.006579	0.494460	0.495758	0.495109	2.31000	1.61111	0.944444	30709500	30709500-11	0	0	0	0	0	0	0	0	0	0	0	0	0	NA	NA	0	0	0	NA	NA	NA	NA	NA	NA	0	0	0
30709519|F|0-33:G>T-33:G>T	TGCAGCAAATCTGAAAGTACCAGAACCATAAAAGGTTGCATTTCTTCCATTTTAGCTTTCATGTCCTGA	TGCAGCAAATCTGAAAGTACCAGAACCATAAAAGGTTGCATTTCTTCCATTTTAGCTTTCATGTCCTGA		0	0	9.99e+02	33:G>T	33	0.606498	0.559524	0.440476	0.559524	0.440476	0.000000	0.492914	0.492914	0.492914	2.69565	1.81395	1.000000	30709519	30709519-33	0	0	0	0	0	0	0	0	0	0	0	0	0	0	0	0	0	0	NA	NA	0	0	0	0	0	0	0
100434022|F|0-44:C>T-44:C>T	TGCAGGCAGCCGGCCACCAAGTTGGTGGTGGGCTGCGACAAGCCCTTGCAGAGGGTCTGCACGAAGGAG	TGCAGGCAGCCGGCCACCAAGTTGGTGGTGGGCTGCGACAAGCCCTTGCAGAGGGTCTGCACGAAGGAG	NW_015162498.1_scaffold630	582293	1	2.16e-28	44:C>T	44	0.675090	0.914439	0.101604	0.898396	0.085561	0.016043	0.156481	0.182562	0.169522	2.56122	1.90000	1.000000	100434022	100434022-44	0	0	0	0	0	0	0	0	0	0	0	0	NA	0	0	0	0	0	0	0	NA	NA	NA	0	0	0	0
100434069|F|0-5:A>G-5:A>G	TGCAGAGCTAGAAACAGACTTGTAGCTTTATTGATTTCACTGGAACTTGCCAGAGGGACATATTTCTTG	TGCAGAGCTAGAAACAGACTTGTAGCTTTATTGATTTCACTGGAACTTGCCAGAGGGACATATTTCTTG	NW_015163176.1_scaffold2955	56412	1	2.18e-23	5:A>G	5	0.779783	0.004630	0.995370	0.004630	0.995370	0.000000	0.009216	0.009216	0.009216	4.00000	3.32567	1.000000	100434069	100434069-5	2	2	2	2	2	NA	2	2	2	2	2	2	NA	2	NA	2	NA	2	2	2	NA	2	2	NA	2	2	2
100434264|F|0-44:T>C-44:T>C	TGCAGGGTTTTCAAGGTAAGAGATGTTCAGAGGTAGTTTGCCATTCTGCCAATGAGTGTGGATTTTTTT	TGCAGGGTTTTCAAGGTAAGAGATGTTCAGAGGTAGTTTGCCATTCTGCCAATGAGTGTGGATTTTTTT	NW_015171070.1_scaffold5831	5197	4	2.21e-13	44:T>C	44	0.451264	0.904000	0.096000	0.904000	0.096000	0.000000	0.173568	0.173568	0.173568	2.40458	1.83333	1.000000	100434264	100434264-44	0	0	0	0	0	0	0	0	0	0	0	0	NA	NA	NA	0	NA	0	0	0	NA	0	0	NA	0	0	0
30711769|F|0-63:C>A-63:C>A	TGCAGTAACACATTTCCTCCTTTATCCTAATGCCAGCAGCTCAGCGTCTCCTCCCTTCAGATGCACGCA	TGCAGTAACACATTTCCTCCTTTATCCTAATGCCAGCAGCTCAGCGTCTCCTCCCTTCAGATGCACGCA		0	0	9.99e+02	63:C>A	63	0.494585	0.445255	0.554745	0.445255	0.554745	0.000000	0.494006	0.494006	0.494006	2.23944	1.61728	1.000000	30711769	30711769-63	0	0	0	0	0	0	0	0	0	0	0	0	0	0	NA	0	0	0	NA	NA	NA	NA	0	NA	0	0	0
30711839|F|0-54:G>C-54:G>C	TGCAGTACAGCAGTGCAGTATCAGATGCATGAATGGTGGTACCTGTCTGGATGAGCAGTGCCAATGTCA	TGCAGTACAGCAGTGCAGTATCAGATGCATGAATGGTGGTACCTGTCTGGATGAGCAGTGCCAATGTCA	NW_015162477.1_scaffold126	579919	1	2.18e-23	54:G>C	54	0.685921	0.368421	0.631579	0.368421	0.631579	0.000000	0.465374	0.465374	0.465374	3.34091	2.10526	1.000000	30711839	30711839-54	0	0	0	0	0	0	NA	0	0	0	0	0	0	0	0	0	0	0	NA	NA	NA	NA	NA	0	0	0	0
30712364|F|0-9:C>T-9:C>T	TGCAGTGCACTCGCCTCAGATTTATTCCTTCGTTTCATGTTTTCAAACTGGAGTCATGCTTTGTATTTT	TGCAGTGCACTCGCCTCAGATTTATTCCTTCGTTTCATGTTTTCAAACTGGAGTCATGCTTTGTATTTT	NW_015173777.1_scaffold3235	87502	1	1.01e-26	9:C>T	9	0.642599	0.449438	0.556180	0.443820	0.550562	0.005618	0.494887	0.493688	0.494287	2.40000	1.73333	1.000000	30712364	30712364-9	0	0	0	0	0	NA	0	0	0	0	0	NA	NA	0	NA	0	0	0	0	0	NA	NA	NA	NA	0	NA	0
30708801|F|0-52:G>A-52:G>A	TGCAGACGCTGTGCCTTTCTTCTGCCACTTGCTGTTTATGTGCTGTGCAATTGCAAAAATCCTCCTCTT	TGCAGACGCTGTGCCTTTCTTCTGCCACTTGCTGTTTATGTGCTGTGCAATTGCAAAAATCCTCCTCTT		0	0	9.99e+02	52:G>A	52	0.440433	0.688525	0.311475	0.688525	0.311475	0.000000	0.428917	0.428917	0.428917	3.57143	2.25641	1.000000	30708801	30708801-52	0	0	0	0	NA	0	0	0	0	0	0	0	0	0	0	0	NA	0	0	0	0	0	0	NA	0	0	0
30718281|F|0-14:G>A-14:G>A	TGCAGATTCATGTGGGCACAGCTGTGATCTGATCCAGAGTTTAAATTCCATAGCAATGTCAACTGATGT	TGCAGATTCATGTGGGCACAGCTGTGATCTGATCCAGAGTTTAAATTCCATAGCAATGTCAACTGATGT		0	0	9.99e+02	14:G>A	14	0.472924	0.488550	0.511450	0.488550	0.511450	0.000000	0.499738	0.499738	0.499738	2.04348	2.01176	1.000000	30718281	30718281-14	2	2	2	2	NA	NA	2	2	2	2	2	NA	2	2	NA	2	2	2	NA	2	2	NA	2	NA	2	2	2
30709762|F|0-10:A>G-10:A>G	TGCAGCAGGAAAGATTATCAAGGCCTTGGGAAGAAGCAGCTTTTATTAATAAGATTGGGTCTCCCTGAG	TGCAGCAGGAAAGATTATCAAGGCCTTGGGAAGAAGCAGCTTTTATTAATAAGATTGGGTCTCCCTGAG	NW_015169785.1_scaffold342	161213	1	4.68e-25	10:A>G	10	0.787004	0.110092	0.894495	0.105505	0.889908	0.004587	0.195943	0.188747	0.192345	2.29167	2.44240	1.000000	30709762	30709762-10	2	2	2	2	NA	2	2	2	2	2	2	2	2	2	NA	2	NA	2	NA	2	NA	2	NA	2	2	2	2
30710261|F|0-47:C>A-47:C>A	TGCAGCGGAGGAGGAAAAAGAAAATAATCGCGCAGAAGAGGCACCCCCTCCGCTTCACCCTTCGCCCTC	TGCAGCGGAGGAGGAAAAAGAAAATAATCGCGCAGAAGAGGCACCCCCTCCGCTTCACCCTTCGCCCTC		0	0	9.99e+02	47:C>A	47	0.574007	0.402516	0.597484	0.402516	0.597484	0.000000	0.480994	0.480994	0.480994	2.46341	1.70093	1.000000	30710261	30710261-47	0	0	0	0	NA	NA	0	0	0	0	0	NA	0	0	0	0	0	0	0	NA	NA	NA	NA	0	0	0	0
30140921|F|0-6:G>A-6:G>A	TGCAGCGGCAGCAGTTTCCCCTTTCCCCAGCCCTGACTCTACGGGCGCATGAGCGGTTCAGCAGGAATG	TGCAGCGGCAGCAGTTTCCCCTTTCCCCAGCCCTGACTCTACGGGCGCATGAGCGGTTCAGCAGGAATG	NW_015165899.1_scaffold2568	190001	1	2.19e-18	6:G>A	6	0.971119	0.996283	0.003717	0.996283	0.003717	0.000000	0.007407	0.007407	0.007407	10.43939	3.00000	1.000000	30140921	30140921-6	0	0	0	0	NA	0	0	0	0	0	0	0	0	0	0	0	NA	0	0	0	0	0	0	0	0	0	0
30710679|F|0-6:A>G-6:A>G	TGCAGGAAACAGGCCAGGGAAGCTAAAAGAAAATCCAGGAGCTGTTGGAAAGGTAAGACCAGCAGGATG	TGCAGGAAACAGGCCAGGGAAGCTAAAAGAAAATCCAGGAGCTGTTGGAAAGGTAAGACCAGCAGGATG	NW_015161952.1_scaffold193	1059410	1	2.16e-28	6:A>G	6	0.566787	0.522293	0.477707	0.522293	0.477707	0.000000	0.499006	0.499006	0.499006	2.18557	1.56790	1.000000	30710679	30710679-6	0	0	0	0	NA	0	0	0	0	0	0	NA	0	0	NA	0	NA	0	NA	NA	0	NA	0	0	0	0	0
100438468|F|0-37:G>A-37:G>A	TGCAGGAGGGGTTGGTGGGGACACAGCCAGTGTTTAGGTAATCAGGCTGCTGGATAAACTAAGGTGCTT	TGCAGGAGGGGTTGGTGGGGACACAGCCAGTGTTTAGGTAATCAGGCTGCTGGATAAACTAAGGTGCTT	NW_015170936.1_scaffold1687	73068	1	4.71e-20	37:G>A	37	0.472924	0.007634	1.000000	0.000000	0.992366	0.007634	0.015151	0.000000	0.007575	4.00000	3.04027	1.000000	100438468	100438468-37	2	2	2	NA	NA	NA	NA	2	2	2	2	2	NA	2	NA	2	NA	2	NA	NA	2	NA	2	NA	2	2	2
30713572|F|0-60:A>G-60:A>G	TGCAGGAGTGTAAACTTTGTTAAATGCAATATTTTGTTTTCCAAGAACATGCAGAGCTGTATATTTGTG	TGCAGGAGTGTAAACTTTGTTAAATGCAATATTTTGTTTTCCAAGAACATGCAGAGCTGTATATTTGTG		0	0	9.99e+02	60:A>G	60	0.577617	0.506250	0.493750	0.506250	0.493750	0.000000	0.499922	0.499922	0.499922	2.42105	1.69663	1.000000	30713572	30713572-60	0	0	0	0	NA	0	0	0	0	0	0	0	0	0	NA	0	NA	0	NA	NA	NA	0	NA	NA	0	0	2
30711023|F|0-18:G>A-18:G>A	TGCAGGCAGAGTACGCCAGTGATCCTCTTATGTGGGATTACATGGCGCGGCGGGAGCTGGAAATGGAAT	TGCAGGCAGAGTACGCCAGTGATCCTCTTATGTGGGATTACATGGCGCGGCGGGAGCTGGAAATGGAAT		0	0	9.99e+02	18:G>A	18	0.678700	0.138298	0.861702	0.138298	0.861702	0.000000	0.238343	0.238343	0.238343	2.76923	2.00538	1.000000	30711023	30711023-18	2	2	2	2	NA	NA	2	2	2	2	2	2	2	2	NA	2	NA	2	2	NA	NA	2	2	NA	2	2	2
30711487|F|0-17:G>A-17:G>A	TGCAGGGTGACCTGCCAGAATCTTTGATTCTTGGCTTTTGACCTCATCTCTTTGATACTAAAAAGCACT	TGCAGGGTGACCTGCCAGAATCTTTGATTCTTGGCTTTTGACCTCATCTCTTTGATACTAAAAAGCACT	NW_015164191.1_scaffold295	1206109	2	1.69e-19	17:G>A	17	0.541516	0.513333	0.486667	0.513333	0.486667	0.000000	0.499644	0.499644	0.499644	2.06742	1.53947	1.000000	30711487	30711487-17	0	0	0	0	NA	0	0	0	0	0	0	0	0	0	NA	0	NA	0	NA	0	NA	NA	0	NA	0	0	0
30703880|F|0-9:C>A-9:C>A	TGCAGTATTCCAGGTGACTTCATAGAGGTAACAACATAGTAGCAAATTCATACATCATATTCAGTGTAC	TGCAGTATTCCAGGTGACTTCATAGAGGTAACAACATAGTAGCAAATTCATACATCATATTCAGTGTAC		0	0	9.99e+02	9:C>A	9	0.657040	0.472527	0.527473	0.472527	0.527473	0.000000	0.498491	0.498491	0.498491	3.33019	1.98113	1.000000	30703880	30703880-9	0	0	0	0	NA	0	0	0	0	0	0	NA	0	0	NA	0	0	0	NA	NA	0	NA	0	0	0	0	0
30712269|F|0-15:C>T-15:C>T	TGCAGTCTTCGTTTCCTTAAGTTGAACATCTTCAAAGTCTGCTATTCTCACTGTAGGGCACAGCAGCTG	TGCAGTCTTCGTTTCCTTAAGTTGAACATCTTCAAAGTCTGCTATTCTCACTGTAGGGCACAGCAGCTG	NW_015170891.1_scaffold127	215345	1	4.68e-25	15:C>T	15	0.534296	0.114865	0.885135	0.114865	0.885135	0.000000	0.203342	0.203342	0.203342	2.47059	1.77333	1.000000	30712269	30712269-15	2	2	2	2	NA	NA	2	2	2	2	2	2	2	2	NA	2	NA	2	NA	2	NA	2	2	2	2	2	2
30712320|F|0-31:G>A-31:G>A	TGCAGTGACCCCTGGGGCGAGAGAAGCAGCCGTCTCTGGAGGAATTTTGATTCAGCGTGGCAGTGGCTG	TGCAGTGACCCCTGGGGCGAGAGAAGCAGCCGTCTCTGGAGGAATTTTGATTCAGCGTGGCAGTGGCTG	NW_015164715.1_scaffold1459	441373	1	1.01e-26	31:G>A	31	0.675090	0.449198	0.556150	0.443850	0.550802	0.005348	0.494838	0.493694	0.494266	3.11538	2.07627	1.000000	30712320	30712320-31	0	0	0	0	NA	NA	0	0	0	0	0	0	NA	0	NA	0	NA	0	0	0	0	0	0	NA	0	0	0
100441349|F|0-43:G>A-43:G>A	TGCAGAGAAATGTTGAAGGGAAATGTTTTTAGATAGATGGTTTGTTTAACCTTTTTTGTTAAATTTTAA	TGCAGAGAAATGTTGAAGGGAAATGTTTTTAGATAGATGGTTTGTTTAACCTTTTTTGTTAAATTTTAA		0	0	9.99e+02	43:G>A	43	0.472924	0.167939	0.832061	0.167939	0.832061	0.000000	0.279471	0.279471	0.279471	2.13043	1.77165	1.000000	100441349	100441349-43	2	2	NA	2	NA	NA	2	2	2	2	2	NA	NA	2	NA	2	2	2	NA	NA	NA	NA	2	NA	2	2	2
30699964|F|0-16:C>T-16:C>T	TGCAGATGTTTGGCAACAGCTTTTGGAGCCTGAATATTAATAGCATTGTCAGGGCTTGATATAAACTCT	TGCAGATGTTTGGCAACAGCTTTTGGAGCCTGAATATTAATAGCATTGTCAGGGCTTGATATAAACTCT	NW_015165296.1_scaffold1765	103626	1	4.68e-25	16:C>T	16	0.523466	0.993103	0.006897	0.993103	0.006897	0.000000	0.013698	0.013698	0.013698	5.08621	6.00000	1.000000	30699964	30699964-16	NA	NA	NA	NA	NA	NA	NA	NA	NA	NA	NA	NA	NA	NA	NA	NA	NA	NA	NA	NA	NA	NA	NA	NA	NA	NA	NA
30699964|F|0-22:T>G-22:T>G	TGCAGATGTTTGGCAACAGCTTTTGGAGCCTGAATATTAATAGCATTGTCAGGGCTTGATATAAACTCT	TGCAGATGTTTGGCAACAGCTTTTGGAGCCTGAATATTAATAGCATTGTCAGGGCTTGATATAAACTCT	NW_015165296.1_scaffold1765	103626	1	4.68e-25	22:T>G	22	0.519856	1.000000	0.006944	0.993056	0.000000	0.006944	0.000000	0.013792	0.006896	5.08621	3.00000	1.000000	30699964	30699964-22	NA	NA	NA	NA	NA	NA	NA	NA	NA	NA	NA	NA	NA	NA	NA	NA	NA	NA	NA	NA	NA	NA	NA	NA	NA	NA	NA
23693037|F|0-16:T>C-16:T>C	TGCAGATTATTATGTGTACCATCATTTCTACCAAAATACAGTGGCATGAGCGGTTCAGCAGGAATGCCG	TGCAGATTATTATGTGTACCATCATTTCTACCAAAATACAGTGGCATGAGCGGTTCAGCAGGAATGCCG		0	0	9.99e+02	16:T>C	16	0.548736	0.980263	0.026316	0.973684	0.019737	0.006579	0.038695	0.051247	0.044971	16.46316	10.75000	1.000000	23693037	23693037-16	NA	NA	NA	NA	NA	NA	NA	NA	NA	NA	NA	NA	NA	NA	NA	NA	NA	NA	NA	NA	NA	NA	NA	NA	NA	NA	NA
23693037|F|0-31:C>T-31:C>T	TGCAGATTATTATGTGTACCATCATTTCTACCAAAATACAGTGGCATGAGCGGTTCAGCAGGAATGCCG	TGCAGATTATTATGTGTACCATCATTTCTACCAAAATACAGTGGCATGAGCGGTTCAGCAGGAATGCCG		0	0	9.99e+02	31:C>T	31	0.548736	0.980263	0.026316	0.973684	0.019737	0.006579	0.038695	0.051247	0.044971	16.46316	17.00000	1.000000	23693037	23693037-31	NA	NA	NA	NA	NA	NA	NA	NA	NA	NA	NA	NA	NA	NA	NA	NA	NA	NA	NA	NA	NA	NA	NA	NA	NA	NA	NA
23690476|F|0-11:A>G-11:A>G	TGCAGCAGCCCATTCCCAAATGCCAGTATCCATCACTGATGACTGGATCAATAGTTGTGTTTTGGCCCC	TGCAGCAGCCCATTCCCAAATGCCAGTATCCATCACTGATGACTGGATCAATAGTTGTGTTTTGGCCCC	NW_015167528.1_scaffold60	1341282	1	2.16e-28	11:A>G	11	0.729242	0.990099	0.019802	0.980198	0.009901	0.009901	0.019606	0.038820	0.029213	10.86885	8.25000	1.000000	23690476	23690476-11	NA	NA	NA	NA	NA	NA	NA	NA	NA	NA	NA	NA	NA	NA	NA	NA	NA	NA	NA	NA	NA	NA	NA	NA	NA	NA	NA
30714668|F|0-18:C>T-18:C>T	TGCAGCCAAGTTAATCTTCAAATCTAACCATTTCACTTTTTAAAATGATCTTATATACTGTAGTAATAA	TGCAGCCAAGTTAATCTTCAAATCTAACCATTTCACTTTTTAAAATGATCTTATATACTGTAGTAATAA		0	0	9.99e+02	18:C>T	18	0.476534	0.030303	0.969697	0.030303	0.969697	0.000000	0.058770	0.058770	0.058770	4.75000	3.32192	1.000000	30714668	30714668-18	NA	NA	NA	NA	NA	NA	NA	NA	NA	NA	NA	NA	NA	NA	NA	NA	NA	NA	NA	NA	NA	NA	NA	NA	NA	NA	NA
30710046|F|0-20:A>G-20:A>G	TGCAGCCCAGAGAGAGATGTAACAGGAAAGCATGAGTCACAGTCTGAAACGGATGAAGATAACTTTTCT	TGCAGCCCAGAGAGAGATGTAACAGGAAAGCATGAGTCACAGTCTGAAACGGATGAAGATAACTTTTCT		0	0	9.99e+02	20:A>G	20	0.483755	0.522388	0.477612	0.522388	0.477612	0.000000	0.498998	0.498998	0.498998	2.38158	1.67647	1.000000	30710046	30710046-20	NA	NA	0	0	NA	0	NA	NA	NA	NA	0	NA	NA	0	NA	NA	0	0	NA	NA	NA	NA	NA	NA	NA	NA	NA
30160788|F|0-7:C>T-7:C>T	TGCAGCTCGTGGGAGTCTGCATCTGGTTCATTGTGGATCCCTCACACTCCATCATCGACTATGAGGACC	TGCAGCTCGTGGGAGTCTGCATCTGGTTCATTGTGGATCCCTCACACTCCATCATCGACTATGAGGACC	NW_015172086.1_scaffold2616	175640	1	1.01e-26	7:C>T	7	0.548736	0.993421	0.006579	0.993421	0.006579	0.000000	0.013071	0.013071	0.013071	5.08108	5.00000	1.000000	30160788	30160788-7	NA	NA	NA	NA	NA	NA	NA	NA	NA	NA	NA	NA	NA	NA	NA	NA	NA	NA	NA	NA	NA	NA	NA	NA	NA	NA	NA
30160788|F|0-13:A>G-13:A>G	TGCAGCTCGTGGGAGTCTGCATCTGGTTCATTGTGGATCCCTCACACTCCATCATCGACTATGAGGACC	TGCAGCTCGTGGGAGTCTGCATCTGGTTCATTGTGGATCCCTCACACTCCATCATCGACTATGAGGACC	NW_015172086.1_scaffold2616	175640	1	1.01e-26	13:A>G	13	0.548736	0.993421	0.006579	0.993421	0.006579	0.000000	0.013071	0.013071	0.013071	5.08108	9.00000	1.000000	30160788	30160788-13	NA	NA	NA	NA	NA	NA	NA	NA	NA	NA	NA	NA	NA	NA	NA	NA	NA	NA	NA	NA	NA	NA	NA	NA	NA	NA	NA
30699503|F|0-43:C>G-43:C>G	TGCAGGAGTTCATGGATTGTTCCTACAATCTAGCCAACAATCGCCAGGTTCGCATGAGCGGTTCAGCAG	TGCAGGAGTTCATGGATTGTTCCTACAATCTAGCCAACAATCGCCAGGTTCGCATGAGCGGTTCAGCAG	NW_015161967.1_scaffold560	525353	1	3.64e-21	43:C>G	43	0.725632	0.990050	0.009950	0.990050	0.009950	0.000000	0.019702	0.019702	0.019702	13.82083	9.75000	1.000000	30699503	30699503-43	NA	NA	NA	NA	NA	NA	NA	NA	NA	NA	NA	NA	NA	NA	NA	NA	NA	NA	NA	NA	NA	NA	NA	NA	NA	NA	NA
30705974|F|0-8:T>C-8:T>C	TGCAGGCCTGCTGTTATGGTAAGATATGCAGACTGTCATCTGAAACCCTCATTTTTACTGTGCAGTATA	TGCAGGCCTGCTGTTATGGTAAGATATGCAGACTGTCATCTGAAACCCTCATTTTTACTGTGCAGTATA		0	0	9.99e+02	8:T>C	8	0.433213	1.000000	0.008333	0.991667	0.000000	0.008333	0.000000	0.016528	0.008264	5.55396	8.00000	1.000000	30705974	30705974-8	NA	NA	NA	NA	NA	NA	NA	NA	NA	NA	NA	NA	NA	NA	NA	NA	NA	NA	NA	NA	NA	NA	NA	NA	NA	NA	NA
30711279|F|0-44:G>A-44:G>A	TGCAGGGAGTGGATTCGGGAAGTCCTGCTCCTTTTCCACTCTTCGTTGATGAGGTCAGCACAGGATTCC	TGCAGGGAGTGGATTCGGGAAGTCCTGCTCCTTTTCCACTCTTCGTTGATGAGGTCAGCACAGGATTCC	NW_015172125.1_scaffold3599	11668	1	2.18e-23	44:G>A	44	0.678700	0.409574	0.611702	0.388298	0.590426	0.021277	0.483646	0.475045	0.479346	3.67347	2.19685	1.000000	30711279	30711279-44	0	0	0	0	NA	NA	0	0	0	0	0	0	0	0	NA	0	NA	0	0	0	0	0	NA	0	0	0	0
30162871|F|0-16:T>A-16:T>A	TGCAGGGCACATTTTGTGCTTCTTACTTACCACAAAAGTATCATAAGAAAACCTATGCCGTCGCTGAAG	TGCAGGGCACATTTTGTGCTTCTTACTTACCACAAAAGTATCATAAGAAAACCTATGCCGTCGCTGAAG		0	0	9.99e+02	16:T>A	16	0.516245	0.923077	0.076923	0.923077	0.076923	0.000000	0.142012	0.142012	0.142012	2.19310	1.72727	1.000000	30162871	30162871-16	NA	NA	NA	NA	NA	NA	NA	NA	NA	NA	NA	NA	NA	NA	NA	NA	NA	NA	NA	NA	NA	NA	NA	NA	NA	NA	NA
100445391|F|0-23:A>G-23:A>G	TGCAGTTTGCAGCTCACTTTTGAACACTGAAAAGAAGAGAAGAATACTAAAAAGCATGAGCGGTTCAGC	TGCAGTTTGCAGCTCACTTTTGAACACTGAAAAGAAGAGAAGAATACTAAAAAGCATGAGCGGTTCAGC		0	0	9.99e+02	23:A>G	23	0.447653	0.008065	1.000000	0.000000	0.991935	0.008065	0.015999	0.000000	0.007999	6.00000	4.29861	1.000000	100445391	100445391-23	NA	NA	NA	NA	NA	NA	NA	NA	NA	NA	NA	NA	NA	NA	NA	NA	NA	NA	NA	NA	NA	NA	NA	NA	NA	NA	NA
23690525|F|0-23:C>T-23:C>T	TGCAGTTTGTATTTCATTGTCTTCCCTTCCATTATTTATGAGCATGAGCGGTTCAGCAGGAATGCCGAG	TGCAGTTTGTATTTCATTGTCTTCCCTTCCATTATTTATGAGCATGAGCGGTTCAGCAGGAATGCCGAG		0	0	9.99e+02	23:C>T	23	0.440433	0.991803	0.008197	0.991803	0.008197	0.000000	0.016259	0.016259	0.016259	17.19608	9.00000	1.000000	23690525	23690525-23	NA	NA	NA	NA	NA	NA	NA	NA	NA	NA	NA	NA	NA	NA	NA	NA	NA	NA	NA	NA	NA	NA	NA	NA	NA	NA	NA
23690472|F|0-6:A>G-6:A>G	TGCAGAAGAATTAGCCTTGGGAAAAAGAGGTGCATGAGCGGTTCAGCAGGAATGCCGAGACCGATCTCG	TGCAGAAGAATTAGCCTTGGGAAAAAGAGGTGCATGAGCGGTTCAGCAGGAATGCCGAGACCGATCTCG		0	0	9.99e+02	6:A>G	6	0.440433	0.040984	0.959016	0.040984	0.959016	0.000000	0.078608	0.078608	0.078608	15.20000	13.86486	1.000000	23690472	23690472-6	NA	NA	NA	NA	NA	NA	NA	NA	NA	NA	NA	NA	NA	NA	NA	NA	NA	NA	NA	NA	NA	NA	NA	NA	NA	NA	NA
100449062|F|0-42:T>G-42:T>G	TGCAGTCAAAAACACTTGATTGCTAAATCATGTCTTCAGGGATTTACTTCTGGAGAGATATGTTTTCTA	TGCAGTCAAAAACACTTGATTGCTAAATCATGTCTTCAGGGATTTACTTCTGGAGAGATATGTTTTCTA	NW_015172011.1_scaffold262	197469	1	6.05e-24	42:T>G	42	0.537906	0.134228	0.872483	0.127517	0.865772	0.006711	0.232422	0.222512	0.227467	2.05000	2.00725	1.000000	100449062	100449062-42	NA	NA	2	NA	NA	2	NA	NA	NA	NA	NA	2	2	2	NA	NA	NA	NA	NA	NA	NA	NA	NA	NA	NA	NA	NA
30709738|F|0-21:G>T-21:G>T	TGCAGCAGCGGCTTGGGCATGGCGTGGCCTGGGCTCCCGGAGCAAAGGGCTAGCCACAGGGGACAGGGA	TGCAGCAGCGGCTTGGGCATGGCGTGGCCTGGGCTCCCGGAGCAAAGGGCTAGCCACAGGGGACAGGGA		0	0	9.99e+02	21:G>T	21	0.527076	0.582192	0.417808	0.582192	0.417808	0.000000	0.486489	0.486489	0.486489	2.43689	1.61905	1.000000	30709738	30709738-21	0	0	0	0	NA	NA	0	0	0	NA	0	NA	0	0	NA	0	NA	0	0	0	NA	NA	NA	NA	0	0	0
23692367|F|0-19:G>A-19:G>A	TGCAGAAAGCACCCCTTCAGTCAAGATCGGAAGAGCGGTTCAGCAGGAATGCCGAGACCGATCTCGTAT	TGCAGAAAGCACCCCTTCACATG		0	0	9.99e+02	19:G>A	19	0.411552	0.657895	0.342105	0.657895	0.342105	0.000000	0.450139	0.450139	0.450139	16.80392	16.34146	1.000000	23692367	23692367-19	0	0	0	0	0	0	0	0	0	0	0	0	0	0	0	0	0	0	0	0	0	0	0	0	0	0	0
100565640|F|0-10:G>A-10:G>A	TGCAGAAAGCGTTTCTATATAGGAGATCGGAAGAGCGGTTCAGCAGGAATGCCGAGACCGATCTCGTAT	TGCAGAAAGCGTTTCTATACATG		0	0	9.99e+02	10:G>A	10	0.425993	0.016949	0.983051	0.016949	0.983051	0.000000	0.033324	0.033324	0.033324	15.50000	11.77778	1.000000	100565640	100565640-10	2	2	2	2	2	2	2	2	2	2	2	2	2	2	2	2	2	2	2	2	2	2	2	2	2	2	2
23692181|F|0-15:C>T-15:C>T	TGCAGAAAGCATTTACATATAGGAGATCGGAAGAGCGGTTCAGCAGGAATGCCGAGACCGATCTCGTAT	TGCAGAAAGCATTTACATACATG		0	0	9.99e+02	15:C>T	15	0.898917	0.542169	0.461847	0.538153	0.457831	0.004016	0.496444	0.497089	0.496766	10.80488	11.85315	1.000000	23692181	23692181-15	2	2	2	2	2	2	2	2	2	2	2	2	2	2	2	2	2	2	2	2	2	2	2	2	2	2	2
23689909|F|0-20:C>T-20:C>T	TGCAGAAAGCCTTTAATATGCTGCCAATAGAAGGAGATCGGAAGAGCGGTTCAGCAGGAATGCCGAGAC	TGCAGAAAGCCTTTAATATGCTGCCAATAGCATG		0	0	9.99e+02	20:C>T	20	0.440433	0.991803	0.008197	0.991803	0.008197	0.000000	0.016259	0.016259	0.016259	21.35294	7.00000	1.000000	23689909	23689909-20	0	0	0	0	0	0	0	0	0	0	0	0	0	0	0	0	0	0	0	0	0	0	0	0	0	0	0
23689909|F|0-28:A>G-28:A>G	TGCAGAAAGCCTTTAATATGCTGCCAATAGAAGGAGATCGGAAGAGCGGTTCAGCAGGAATGCCGAGAC	TGCAGAAAGCCTTTAATATGCTGCCAATAGCATG		0	0	9.99e+02	28:A>G	28	0.462094	0.945312	0.054688	0.945312	0.054688	0.000000	0.103394	0.103394	0.103394	21.35294	16.71429	1.000000	23689909	23689909-28	0	0	0	0	0	0	0	0	0	0	0	0	0	0	0	0	0	0	0	0	0	0	0	0	0	0	0
30716336|F|0-13:G>A-13:G>A	TGCAGAAATATCTGTAGAATAGATCGGAAGAGCGGTTCAGCAGGAATGCCGAGACCGATCTCGTATGCC	TGCAGAAATATCTGTACATG		0	0	9.99e+02	13:G>A	13	0.888087	0.975610	0.028455	0.971545	0.024390	0.004065	0.047591	0.055291	0.051441	11.24351	17.85714	1.000000	30716336	30716336-13	0	0	0	0	0	0	0	0	0	0	0	0	0	0	NA	0	0	0	0	0	0	0	0	0	0	0	0
30716336|F|0-15:A>G-15:A>G	TGCAGAAATATCTGTAGAATAGATCGGAAGAGCGGTTCAGCAGGAATGCCGAGACCGATCTCGTATGCC	TGCAGAAATATCTGTACATG		0	0	9.99e+02	15:A>G	15	0.866426	1.000000	0.004167	0.995833	0.000000	0.004167	0.000000	0.008299	0.004149	11.24351	14.00000	1.000000	30716336	30716336-15	0	0	0	0	0	0	0	0	0	0	0	0	0	0	NA	0	0	0	0	0	0	0	0	0	0	0	0
23692370|F|0-11:T>A-11:T>A	TGCAGAACAGATCCATCATCCAGATCGGAAGAGCGGTTCAGCAGGAATGCCGAGACCGATCTCGTATGC	TGCAGAACAGATCCATCCATG		0	0	9.99e+02	11:T>A	11	0.418773	1.000000	0.008621	0.991379	0.000000	0.008621	0.000000	0.017093	0.008546	23.51034	22.00000	1.000000	23692370	23692370-11	0	0	0	0	0	0	0	0	0	0	0	0	0	0	0	0	0	0	0	0	0	0	0	0	0	0	0
23692254|F|0-36:T>G-36:T>G	TGCAGAACCAACAGCAAACAGGAGGTGTCCTCAAGTTATAAGATCGGAAGAGCGGTTCAGCAGGAATGC	TGCAGAACCAACAGCAAACAGGAGGTGTCCTCAAGTCATG		0	0	9.99e+02	36:T>G	36	0.411552	1.000000	0.008772	0.991228	0.000000	0.008772	0.000000	0.017390	0.008695	17.92053	15.00000	1.000000	23692254	23692254-36	0	0	0	0	0	0	0	0	0	0	0	0	0	0	0	0	0	0	0	0	0	0	0	0	0	0	0
23695526|F|0-22:T>C-22:T>C	TGCAGAAGGAGAACCGCAGGCTTCAGGAAGATCGGAAGAGCGGTTCAGCAGGAATGCCGAGACCGATCT	TGCAGAAGGAGAACCGCAGGCTTCCATG		0	0	9.99e+02	22:T>C	22	0.985560	0.516484	0.509158	0.490842	0.483516	0.025641	0.499457	0.499832	0.499644	25.27119	20.16374	1.000000	23695526	23695526-22	0	0	0	0	0	0	0	0	0	1	0	0	0	0	0	0	0	0	0	0	0	0	0	0	0	0	0
23695915|F|0-18:A>G-18:A>G	TGCAGAATAATGTCAGCAAAGAGATCGGAAGAGCGGTTCAGCAGGAATGCCGAGACCGATCTCGTATGC	TGCAGAATAATGTCAGCCATG		0	0	9.99e+02	18:A>G	18	0.404332	0.125000	0.901786	0.098214	0.875000	0.026786	0.218750	0.177136	0.197943	15.21429	16.43846	1.000000	23695915	23695915-18	2	2	2	2	2	2	2	2	2	2	2	2	2	2	2	2	NA	2	2	2	2	2	2	2	2	2	2
23695530|F|0-24:A>G-24:A>G	TGCAGAATGTGTAATTAAATGCTTAAGATCGGAAGAGCGGTTCAGCAGGAATGCCGAGACCGATCTCGT	TGCAGAATGTGTAATTAAATGCATG		0	0	9.99e+02	24:A>G	24	0.700361	0.989691	0.015464	0.984536	0.010309	0.005155	0.020406	0.030450	0.025428	15.51779	16.33333	1.000000	23695530	23695530-24	0	0	0	0	0	0	0	0	0	0	0	0	0	0	0	0	0	0	0	0	0	0	0	0	0	0	0
23692394|F|0-9:A>G-9:A>G	TGCAGACAAACTGAACACAATGCCTGTGGGAGATCGGAAGAGCGGTTCAGCAGGAATGCCGAGACCGAT	TGCAGACAAACTGAACACAATGCCTGCATG		0	0	9.99e+02	9:A>G	9	0.433213	0.008333	0.991667	0.008333	0.991667	0.000000	0.016528	0.016528	0.016528	38.00000	36.20946	1.000000	23692394	23692394-9	2	2	2	2	2	2	2	2	2	2	2	2	2	2	2	2	2	2	2	2	2	2	2	2	2	2	2
23695933|F|0-23:A>G-23:A>G	TGCAGACCACTTTGTGGATTCTCAAAGAGAGATCGGAAGAGCGGTTCAGCAGGAATGCCGAGACCGATC	TGCAGACCACTTTGTGGATTCTCAACATG		0	0	9.99e+02	23:A>G	23	0.415162	0.121739	0.886957	0.113043	0.878261	0.008696	0.213837	0.200529	0.207183	27.35714	30.70992	1.000000	23695933	23695933-23	2	2	2	2	2	2	2	2	2	2	2	2	2	2	2	2	2	2	2	2	2	2	2	2	2	2	2
23692405|F|0-9:T>C-9:T>C	TGCAGACCCTGAACCTGGGGCCAGATCGGAAGAGCGGTTCAGCAGGAATGCCGAGACCGATCTCGTATG	TGCAGACCCTGAACCTGGCATG		0	0	9.99e+02	9:T>C	9	0.407942	0.203540	0.805310	0.194690	0.796460	0.008850	0.324223	0.313572	0.318897	24.40000	30.05085	1.000000	23692405	23692405-9	2	2	2	2	2	2	2	2	2	2	2	2	2	2	2	2	2	2	2	2	2	2	2	2	2	2	2
23695536|F|0-6:C>A-6:C>A	TGCAGACCTCTAAACATAGCAGATCGGAAGAGCGGTTCAGCAGGAATGCCGAGACCGATCTCGTATGCC	TGCAGACCTCTAAACACATG		0	0	9.99e+02	6:C>A	6	0.545126	0.986755	0.013245	0.986755	0.013245	0.000000	0.026139	0.026139	0.026139	17.65405	5.00000	1.000000	23695536	23695536-6	NA	NA	NA	NA	NA	NA	NA	NA	NA	NA	NA	NA	NA	NA	NA	NA	NA	NA	NA	NA	NA	NA	NA	NA	NA	NA	NA
23695536|F|0-16:C>T-16:C>T	TGCAGACCTCTAAACACAGCAGATCGGAAGAGCGGTTCAGCAGGAATGCCGAGACCGATCTCGTATGCC	TGCAGACCTCTAAACACATG		0	0	9.99e+02	16:C>T	16	0.945848	0.431298	0.568702	0.431298	0.568702	0.000000	0.490560	0.490560	0.490560	26.15068	17.65405	1.000000	23695536	23695536-16	0	0	0	0	0	0	0	0	0	0	0	0	0	0	0	0	0	0	0	0	0	0	0	0	0	0	0
23692407|F|0-8:G>A-8:G>A	TGCAGACGGACAGGAAAGGTATATTGCCAGGAGATCGGAAGAGCGGTTCAGCAGGAATGCCGAGACCGA	TGCAGACGGACAGGAAAGGTATATTGCCATG		0	0	9.99e+02	8:G>A	8	0.411552	0.973684	0.052632	0.947368	0.026316	0.026316	0.051247	0.099723	0.075485	26.25547	22.00000	1.000000	23692407	23692407-8	0	0	0	0	0	0	0	0	0	0	0	0	0	0	0	0	0	0	0	0	0	0	0	0	0	0	0
23689942|F|0-19:T>C-19:T>C	TGCAGAGAATGCTGTATGTTAGATCGGAAGAGCGGTTCAGCAGGAATGCCGAGACCGATCTCGTATGCC	TGCAGAGAATGCTGTACATG		0	0	9.99e+02	19:T>C	19	0.458484	0.968504	0.031496	0.968504	0.031496	0.000000	0.061008	0.061008	0.061008	23.94805	26.50000	1.000000	23689942	23689942-19	0	0	0	0	0	0	0	0	0	0	0	0	0	0	0	0	0	0	0	0	0	0	0	0	0	0	0
23692420|F|0-9:G>T-9:G>T	TGCAGAGATGAAAATAAGCACACAGATCGGAAGAGCGGTTCAGCAGGAATGCCGAGACCGATCTCGTAT	TGCAGAGATGAAAATAAGCCATG		0	0	9.99e+02	9:G>T	9	0.418773	0.922414	0.077586	0.922414	0.077586	0.000000	0.143133	0.143133	0.143133	24.43382	24.11111	1.000000	23692420	23692420-9	0	0	0	0	0	0	0	0	0	0	0	0	0	0	0	0	0	0	0	0	0	0	0	0	0	0	0
23692110|F|0-15:C>T-15:C>T	TGCAGAGGACTCTGTCGACATAGATCGGAAGAGCGGTTCAGCAGGAATGCCGAGACCGATCTCGTATGC	TGCAGAGGACTCTGTCGCATG		0	0	9.99e+02	15:C>T	15	1.000000	0.440433	0.574007	0.425993	0.559567	0.014440	0.492904	0.489046	0.490975	17.21854	14.19000	0.985075	23692110	23692110-15	0	0	0	0	0	0	0	0	0	0	0	0	0	0	0	0	0	0	0	0	0	0	0	0	0	0	0
23692444|F|0-18:A>G-18:A>G	TGCAGAGTTCTCAGGGACAGAGATCGGAAGAGCGGTTCAGCAGGAATGCCGAGACCGATCTCGTATGCC	TGCAGAGTTCTCAGGGCATG		0	0	9.99e+02	18:A>G	18	0.404332	0.928571	0.071429	0.928571	0.071429	0.000000	0.132653	0.132653	0.132653	39.20301	35.50000	1.000000	23692444	23692444-18	0	0	0	0	0	0	0	0	0	0	0	0	0	0	0	0	0	0	0	0	0	0	0	0	0	0	0
23695989|F|0-11:A>C-11:A>C	TGCAGATAAACAGAAGATGAAAGATCGGAAGAGCGGTTCAGCAGGAATGCCGAGACCGATCTCGTATGC	TGCAGATAAACAGAAGACATG		0	0	9.99e+02	11:A>C	11	0.433213	0.983333	0.016667	0.983333	0.016667	0.000000	0.032778	0.032778	0.032778	29.38095	12.50000	1.000000	23695989	23695989-11	0	0	0	0	0	0	0	0	0	0	0	0	0	0	0	0	0	0	0	0	0	0	0	0	0	0	0
100565706|F|0-15:T>G-15:T>G	TGCAGATAAATTTTGTTTGAAGAGATCGGAAGAGCGGTTCAGCAGGAATGCCGAGACCGATCTCGTATG	TGCAGATAAATTTTGTTTCATG		0	0	9.99e+02	15:T>G	15	0.989170	0.981752	0.043796	0.956204	0.018248	0.025547	0.035830	0.083755	0.059793	9.18101	6.00000	1.000000	100565706	100565706-15	0	0	0	0	0	0	0	0	0	1	0	0	0	0	0	0	NA	0	0	0	0	0	0	0	0	0	0
23689956|F|0-35:T>C-35:T>C	TGCAGATAAGAGCAAATGAGACACTTGGGGAATTGTGCAGATCGGAAGAGCGGTTCAGCAGGAATGCCG	TGCAGATAAGAGCAAATGAGACACTTGGGGAATTCATG		0	0	9.99e+02	35:T>C	35	0.407942	0.964602	0.044248	0.955752	0.035398	0.008850	0.068290	0.084580	0.076435	10.10219	7.00000	1.000000	23689956	23689956-35	0	0	0	0	0	0	0	0	0	0	0	0	0	0	0	0	0	0	0	0	0	0	0	0	0	0	0
30707680|F|0-25:C>T-25:C>T	TGCAGATACACTGTTTCTTCTAAAACTAGATCGGAAGAGCGGTTCAGCAGGAATGCCGAGACCGATCTC	TGCAGATACACTGTTTCTTCTAACATG		0	0	9.99e+02	25:C>T	25	0.422383	0.205128	0.846154	0.153846	0.794872	0.051282	0.326101	0.260355	0.293228	18.96429	21.77600	1.000000	30707680	30707680-25	2	2	1	2	2	2	2	2	2	2	2	2	2	1	2	2	2	2	2	2	1	1	2	1	2	2	2
23692450|F|0-26:C>G-26:C>G	TGCAGATCCCACTCCTGTGTTTGTTCCTTGAGATCGGAAGAGCGGTTCAGCAGGAATGCCGAGACCGAT	TGCAGATCCCACTCCTGTGTTTGTTCCATG		0	0	9.99e+02	26:C>G	26	0.415162	1.000000	0.008696	0.991304	0.000000	0.008696	0.000000	0.017240	0.008620	16.06250	8.00000	1.000000	23692450	23692450-26	0	0	0	0	0	0	0	0	0	0	0	0	0	0	0	0	0	0	0	0	0	0	0	0	0	0	0
23692456|F|0-13:C>A-13:C>A	TGCAGATCTGATACAATTCTGAGAAGATCGGAAGAGCGGTTCAGCAGGAATGCCGAGACCGATCTCGTA	TGCAGATCTGATACAATTCTCATG		0	0	9.99e+02	13:C>A	13	0.444043	0.991870	0.008130	0.991870	0.008130	0.000000	0.016128	0.016128	0.016128	23.73510	23.00000	1.000000	23692456	23692456-13	0	0	0	0	0	0	0	0	0	0	0	0	0	0	0	0	0	0	0	0	0	0	0	0	0	0	0
100565721|F|0-13:G>A-13:G>A	TGCAGATCTTTCAGTGTTTTATGTAGATCGGAAGAGCGGTTCAGCAGGAATGCCGAGACCGATCTCGTA	TGCAGATCTTTCAGTGTTTTCATG		0	0	9.99e+02	13:G>A	13	0.981949	0.996324	0.033088	0.966912	0.003676	0.029412	0.007326	0.063987	0.035656	17.13824	9.00000	1.000000	100565721	100565721-13	0	0	0	0	0	0	0	0	0	0	0	0	0	0	0	0	0	0	0	0	0	0	0	0	0	0	0
23696006|F|0-18:C>A-18:C>A	TGCAGATGTACTCCTGGGCAGGAAGATCGGAAGAGCGGTTCAGCAGGAATGCCGAGACCGATCTCGTAT	TGCAGATGTACTCCTGGGCCATG		0	0	9.99e+02	18:C>A	18	0.422383	0.965812	0.042735	0.957265	0.034188	0.008547	0.066038	0.081818	0.073928	39.21429	16.30000	1.000000	23696006	23696006-18	NA	0	0	0	0	0	0	NA	0	0	0	0	0	0	0	0	0	0	0	0	0	0	0	0	0	0	0
23689968|F|0-24:C>G-24:C>G	TGCAGATGTCTGTCTTATTCTGGCCAAGGATAGATCGGAAGAGCGGTTCAGCAGGAATGCCGAGACCGA	TGCAGATGTCTGTCTTATTCTGGCCAACATG		0	0	9.99e+02	24:C>G	24	0.425993	0.991525	0.016949	0.983051	0.008475	0.008475	0.016806	0.033324	0.025065	26.86986	25.50000	1.000000	23689968	23689968-24	0	0	0	0	0	0	0	0	0	0	0	0	0	0	0	0	0	0	0	0	0	0	0	0	0	0	0
23695557|F|0-15:C>T-15:C>T	TGCAGATTAGAAATACTACAGAAGATCGGAAGAGCGGTTCAGCAGGAATGCCGAGACCGATCTCGTATG	TGCAGATTAGAAATACTACATG		0	0	9.99e+02	15:C>T	15	0.559567	0.993548	0.006452	0.993548	0.006452	0.000000	0.012820	0.012820	0.012820	23.88293	13.50000	1.000000	23695557	23695557-15	0	0	0	0	0	0	0	0	0	0	0	0	0	0	0	0	0	0	0	0	0	0	0	0	0	0	0
23692200|F|0-27:C>T-27:C>T	TGCAGATTAGCCAGCTGGGAAGAGAGGCTATCAGATCGGAAGAGCGGTTCAGCAGGAATGCCGAGACCG	TGCAGATTAGCCAGCTGGGAAGAGAGGCCATG	NW_015167537.1_scaffold245	677718	1	2.49e-06	27:C>T	27	0.418773	0.724138	0.275862	0.724138	0.275862	0.000000	0.399524	0.399524	0.399524	14.96522	14.79412	1.000000	23692200	23692200-27	0	0	0	0	0	0	0	0	0	0	0	0	0	0	0	0	0	0	0	0	0	0	0	0	0	0	0
23692120|F|0-7:T>G-7:T>G	TGCAGATTGTTTGAGAGTCAAGATCGGAAGAGCGGTTCAGCAGGAATGCCGAGACCGATCTCGTATGCC	TGCAGATTGTTTGAGACATG		0	0	9.99e+02	7:T>G	7	0.682310	1.000000	0.005291	0.994709	0.000000	0.005291	0.000000	0.010526	0.005263	26.26496	32.00000	1.000000	23692120	23692120-7	0	0	0	0	0	0	0	0	0	0	0	0	0	0	0	0	0	0	0	0	0	0	0	0	0	0	0
23692120|F|0-14:G>A-14:G>A	TGCAGATTGTTTGAGAGTCAAGATCGGAAGAGCGGTTCAGCAGGAATGCCGAGACCGATCTCGTATGCC	TGCAGATTGTTTGAGACATG		0	0	9.99e+02	14:G>A	14	0.779783	0.870370	0.129630	0.870370	0.129630	0.000000	0.225652	0.225652	0.225652	26.37339	24.42424	1.000000	23692120	23692120-14	0	0	0	0	0	0	0	0	0	0	0	0	0	0	0	0	0	0	0	0	0	0	0	0	0	0	0
23692465|F|0-7:G>T-7:G>T	TGCAGATGTAATCAAACCATTAGATCGGAAGAGCGGTTCAGCAGGAATGCCGAGACCGATCTCGTATGC	TGCAGATGTAATCAAACCATG		0	0	9.99e+02	7:G>T	7	0.407942	0.353982	0.690265	0.309735	0.646018	0.044248	0.457358	0.427598	0.442478	22.09524	15.95294	1.000000	23692465	23692465-7	0	0	0	0	0	0	0	0	0	0	0	0	0	0	0	0	0	0	0	0	0	0	0	0	0	0	0
23696017|F|0-18:T>C-18:T>C	TGCAGCAAATGAATATGGTTTCCCTACTGTTGTTTGAGATCGGAAGAGCGGTTCAGCAGGAATGCCGAG	TGCAGCAAATGAATATGGTTTCCCTACTGTTGCATG		0	0	9.99e+02	18:T>C	18	0.415162	0.930435	0.156522	0.843478	0.069565	0.086957	0.129452	0.264045	0.196749	22.52239	15.50000	1.000000	23696017	23696017-18	0	0	0	0	0	0	0	0	0	0	0	0	0	0	0	0	0	0	0	0	0	0	0	0	0	0	0
100565737|F|0-6:A>C-6:A>C	TGCAGCAAGCCGGCCACTCAGCAGTAGATCGGAAGAGCGGTTCAGCAGGAATGCCGAGACCGATCTCGT	TGCAGCAAGCCGGCCACTCAGCATG		0	0	9.99e+02	6:A>C	6	0.971119	0.996283	0.003717	0.996283	0.003717	0.000000	0.007407	0.007407	0.007407	6.06306	5.00000	1.000000	100565737	100565737-6	0	0	0	0	NA	0	0	0	0	0	0	0	0	0	0	0	0	0	0	0	0	0	0	0	0	0	0
30698621|F|0-15:C>A-15:C>A	TGCAGCACTGAAAAGCATCTGCCTTTCAGATCGGAAGAGCGGTTCAGCAGGAATGCCGAGACCGATCTC	TGCAGCACTGAAAAGCATCTGCCCATG		0	0	9.99e+02	15:C>A	15	0.981949	1.000000	0.003676	0.996324	0.000000	0.003676	0.000000	0.007326	0.003663	32.31085	23.00000	1.000000	30698621	30698621-15	0	0	NA	0	0	0	0	0	0	0	0	0	0	0	0	0	0	0	0	0	0	0	0	0	0	0	0
23692481|F|0-19:T>C-19:T>C	TGCAGCAGAAAATGGAAGCTTTTGTTAGATCGGAAGAGCGGTTCAGCAGGAATGCCGAGACCGATCTCG	TGCAGCAGAAAATGGAAGCTTTCATG		0	0	9.99e+02	19:T>C	19	0.433213	0.983333	0.033333	0.966667	0.016667	0.016667	0.032778	0.064444	0.048611	22.36054	18.00000	1.000000	23692481	23692481-19	0	0	0	0	0	0	0	0	0	0	0	0	0	0	0	0	0	0	0	0	0	0	0	0	0	0	0
23689986|F|0-5:C>G-5:C>G	TGCAGCAGCACAGCATGGAAGACATGTGAGATCGGAAGAGCGGTTCAGCAGGAATGCCGAGACCGATCT	TGCAGCAGCACAGCATGGAAGACACATG		0	0	9.99e+02	5:C>G	5	0.415162	0.991304	0.034783	0.965217	0.008696	0.026087	0.017240	0.067146	0.042193	28.05594	21.50000	1.000000	23689986	23689986-5	0	0	0	0	0	0	0	0	0	0	0	0	0	0	0	0	NA	0	0	0	0	0	0	0	0	0	0
23692501|F|0-17:A>G-17:A>G	TGCAGCATCTAAAGAATAAAACACAGATCGGAAGAGCGGTTCAGCAGGAATGCCGAGACCGATCTCGTA	TGCAGCATCTAAAGAATAAACATG		0	0	9.99e+02	17:A>G	17	0.418773	0.991379	0.017241	0.982759	0.008621	0.008621	0.017093	0.033888	0.025490	22.23944	17.00000	1.000000	23692501	23692501-17	0	0	0	0	0	0	0	0	0	0	0	0	0	0	0	0	0	0	0	0	0	0	0	0	0	0	0
23689998|F|0-19:G>A-19:G>A	TGCAGCATGGTTTTACTTCGTATGCAGAGATCGGAAGAGCGGTTCAGCAGGAATGCCGAGACCGATCTC	TGCAGCATGGTTTTACTTCGTATCATG		0	0	9.99e+02	19:G>A	19	0.425993	0.923729	0.076271	0.923729	0.076271	0.000000	0.140908	0.140908	0.140908	22.35507	12.55556	1.000000	23689998	23689998-19	0	0	0	0	0	0	0	0	0	0	0	0	0	0	0	0	0	0	0	0	0	0	0	0	0	0	0
23695578|F|0-7:A>T-7:A>T	TGCAGCCACACTTTCAGAAGAAGATCGGAAGAGCGGTTCAGCAGGAATGCCGAGACCGATCTCGTATGC	TGCAGCCACACTTTCAGCATG		0	0	9.99e+02	7:A>T	7	0.577617	0.968750	0.037500	0.962500	0.031250	0.006250	0.060547	0.072187	0.066367	23.45312	7.57143	1.000000	23695578	23695578-7	NA	NA	NA	NA	NA	0	NA	NA	NA	NA	NA	NA	NA	2	NA	NA	NA	NA	NA	NA	NA	NA	NA	NA	NA	NA	NA
23695578|F|0-16:A>G-16:A>G	TGCAGCCACACTTTCAAAAGAAGATCGGAAGAGCGGTTCAGCAGGAATGCCGAGACCGATCTCGTATGC	TGCAGCCACACTTTCAACATG		0	0	9.99e+02	16:A>G	16	0.942238	0.417625	0.582375	0.417625	0.582375	0.000000	0.486429	0.486429	0.486429	32.31159	23.80952	1.000000	23695578	23695578-16	0	0	0	0	0	0	0	0	0	0	0	0	0	0	0	0	0	0	0	0	0	0	0	0	0	0	0
23695583|F|0-24:C>A-24:C>A	TGCAGCCCAGGAAGATCCAAACTCCATCATAGATCGGAAGAGCGGTTCAGCAGGAATGCCGAGACCGAT	TGCAGCCCAGGAAGATCCAAACTCCACATG		0	0	9.99e+02	24:C>A	24	0.992780	0.432727	0.574545	0.425455	0.567273	0.007273	0.490949	0.488886	0.489917	13.06803	10.74372	1.000000	23695583	23695583-24	0	0	0	0	0	0	0	0	0	1	0	0	0	0	0	0	0	0	0	0	0	0	0	0	0	0	0
23692530|F|0-14:T>C-14:T>C	TGCAGCGGGAGCAGTTGGCCCAAGATCGGAAGAGCGGTTCAGCAGGAATGCCGAGACCGATCTCGTATG	TGCAGCGGGAGCAGTTGGCATG		0	0	9.99e+02	14:T>C	14	0.425993	0.864407	0.144068	0.855932	0.135593	0.008475	0.234415	0.246625	0.240520	18.37209	13.42105	1.000000	23692530	23692530-14	0	0	0	0	0	0	0	0	0	0	0	0	0	0	0	0	0	0	0	0	0	0	0	0	0	0	0
23696090|F|0-14:T>A-14:T>A	TGCAGCTATTGGGATGTCTCAGATCGGAAGAGCGGTTCAGCAGGAATGCCGAGACCGATCTCGTATGCC	TGCAGCTATTGGGATGCATG		0	0	9.99e+02	14:T>A	14	0.512635	0.091549	0.908451	0.091549	0.908451	0.000000	0.166336	0.166336	0.166336	8.69231	8.59394	1.000000	23696090	23696090-14	2	2	2	2	2	2	2	2	2	2	2	2	2	2	2	2	2	2	2	2	2	2	2	2	2	2	2
23696090|F|0-19:C>T-19:C>T	TGCAGCTATTGGGAAGTCTCAGATCGGAAGAGCGGTTCAGCAGGAATGCCGAGACCGATCTCGTATGCC	TGCAGCTATTGGGAAGCATG		0	0	9.99e+02	19:C>T	19	0.465704	1.000000	0.007752	0.992248	0.000000	0.007752	0.000000	0.015384	0.007692	8.59394	7.00000	1.000000	23696090	23696090-19	0	0	0	0	0	0	0	0	0	0	0	1	0	0	0	0	0	0	0	0	0	0	0	0	0	0	0
23695598|F|0-16:G>A-16:G>A	TGCAGCTGAATGGTTTGATTTTCACCTTGGACACAGATCGGAAGAGCGGTTCAGCAGGAATGCCGAGAC	TGCAGCTGAATGGTTTGATTTTCACCTTGGCATG	NW_015174285.1_scaffold370	611470	1	2.17e-07	16:G>A	16	0.855596	0.350211	0.662447	0.337553	0.649789	0.012658	0.455126	0.447222	0.451174	23.68519	18.30303	1.000000	23695598	23695598-16	0	0	0	0	0	0	0	0	0	0	0	0	0	0	0	0	0	0	NA	0	0	0	0	0	0	0	0
23692545|F|0-7:G>T-7:G>T	TGCAGCTGAGAGAAAAGTATGGGGACAAGATAGATCGGAAGAGCGGTTCAGCAGGAATGCCGAGACCGA	TGCAGCTGAGAGAAAAGTATGGGGACACATG		0	0	9.99e+02	7:G>T	7	0.444043	0.959350	0.040650	0.959350	0.040650	0.000000	0.077996	0.077996	0.077996	25.40136	14.50000	1.000000	23692545	23692545-7	0	0	0	0	0	0	0	0	0	0	0	0	0	0	0	0	0	0	0	0	0	0	0	0	0	0	0
23692551|F|0-23:C>T-23:C>T	TGCAGCTGCCCCAGTCACTCAGCCTCAGATCGGAAGAGCGGTTCAGCAGGAATGCCGAGACCGATCTCG	TGCAGCTGCCCCAGTCACTCAGCATG		0	0	9.99e+02	23:C>T	23	0.415162	0.834783	0.260870	0.739130	0.165217	0.095652	0.275841	0.385633	0.330737	17.64602	18.56250	1.000000	23692551	23692551-23	1	0	1	2	2	2	0	1	1	2	1	2	2	1	2	0	2	2	2	2	1	1	2	1	1	0	2
100565805|F|0-22:G>T-22:G>T	TGCAGCTGTCCACATGGAAGATGAGTAGATCGGAAGAGCGGTTCAGCAGGAATGCCGAGACCGATCTCG	TGCAGCTGTCCACATGGAAGATCATG		0	0	9.99e+02	22:G>T	22	0.992780	1.000000	0.003636	0.996364	0.000000	0.003636	0.000000	0.007246	0.003623	21.47536	21.00000	1.000000	100565805	100565805-22	0	0	0	0	0	0	0	0	0	0	0	0	0	0	1	0	0	0	0	0	0	0	0	0	0	0	0
23696108|F|0-11:C>T-11:C>T	TGCAGCTGTGACGTTCTGCCAGATCGGAAGAGCGGTTCAGCAGGAATGCCGAGACCGATCTCGTATGCC	TGCAGCTGTGACGTTCCATG		0	0	9.99e+02	11:C>T	11	0.458484	0.913386	0.086614	0.913386	0.086614	0.000000	0.158224	0.158224	0.158224	40.55102	32.46154	1.000000	23696108	23696108-11	0	0	0	0	0	0	0	0	0	0	0	0	0	0	0	0	0	0	0	0	0	0	0	0	0	0	0
23695605|F|0-21:C>T-21:C>T	TGCAGCTTGCAGAAAATGCCACAGTTAATGAGATAAAGATCGGAAGAGCGGTTCAGCAGGAATGCCGAG	TGCAGCTTGCAGAAAATGCCACAGTTAATGAGCATG	NW_015174926.1_scaffold2965	62122	1	2.05e-08	21:C>T	21	0.989170	0.430657	0.569343	0.430657	0.569343	0.000000	0.490383	0.490383	0.490383	26.01361	19.92893	1.000000	23695605	23695605-21	0	0	0	0	0	0	0	0	0	0	0	0	0	0	0	0	0	0	0	0	0	0	0	0	0	0	0
23696118|F|0-9:C>G-9:C>G	TGCAGCTTGCAGGTTCTCAGTAGATCGGAAGAGCGGTTCAGCAGGAATGCCGAGACCGATCTCGTATGC	TGCAGCTTGCAGGTTCTCATG		0	0	9.99e+02	9:C>G	9	0.407942	0.584071	0.424779	0.575221	0.415929	0.008850	0.485864	0.488684	0.487274	25.63736	24.23077	1.000000	23696118	23696118-9	0	0	0	0	0	0	0	0	0	0	0	0	0	0	0	0	0	0	0	0	0	0	0	0	0	0	0
23695610|F|0-8:G>A-8:G>A	TGCAGGAAGCTGAATGCAGGGGAGATCGGAAGAGCGGTTCAGCAGGAATGCCGAGACCGATCTCGTATG	TGCAGGAAGCTGAATGCACATG		0	0	9.99e+02	8:G>A	8	0.606498	0.898810	0.101190	0.898810	0.101190	0.000000	0.181902	0.181902	0.181902	4.11798	2.73684	1.000000	23695610	23695610-8	NA	NA	NA	2	NA	NA	NA	NA	NA	2	2	2	2	NA	NA	2	NA	2	2	NA	2	2	2	2	NA	2	NA
23695610|F|0-19:G>A-19:G>A	TGCAGGAAGCTGAATGCAGGGGAGATCGGAAGAGCGGTTCAGCAGGAATGCCGAGACCGATCTCGTATG	TGCAGGAAGCTGAATGCACATG		0	0	9.99e+02	19:G>A	19	0.577617	0.943750	0.056250	0.943750	0.056250	0.000000	0.106172	0.106172	0.106172	4.11798	1.90000	1.000000	23695610	23695610-19	2	2	NA	NA	NA	NA	2	2	2	NA	NA	NA	NA	NA	2	NA	2	NA	NA	NA	NA	NA	2	NA	NA	NA	NA
30144837|F|0-7:C>G-7:C>G	TGCAGGACTCACTGGGCTTCTCTGATTTAGATCGGAAGAGCGGTTCAGCAGGAATGCCGAGACCGATCT	TGCAGGACTCACTGGGCTTCTCTGCATG		0	0	9.99e+02	7:C>G	7	0.971119	0.992565	0.007435	0.992565	0.007435	0.000000	0.014759	0.014759	0.014759	23.09281	15.75000	1.000000	30144837	30144837-7	0	0	0	0	0	0	0	0	0	0	0	0	0	0	0	0	0	0	0	0	0	0	0	0	0	0	0
30144837|F|0-23:G>C-23:G>C	TGCAGGACTCACTGGGCTTCTCTGATTTAGATCGGAAGAGCGGTTCAGCAGGAATGCCGAGACCGATCT	TGCAGGACTCACTGGGCTTCTCTGCATG		0	0	9.99e+02	23:G>C	23	0.974729	0.988889	0.014815	0.985185	0.011111	0.003704	0.021975	0.029191	0.025583	23.09281	22.75000	1.000000	30144837	30144837-23	0	0	0	0	0	0	0	0	0	0	0	0	0	0	0	0	0	0	0	0	0	0	0	0	0	0	0
23692587|F|0-5:G>A-5:G>A	TGCAGGAGGTAAAATCCAACCATGAAAAAGATCGGAAGAGCGGTTCAGCAGGAATGCCGAGACCGATCT	TGCAGGAGGTAAAATCCAACCATGCATG		0	0	9.99e+02	5:G>A	5	0.433213	0.958333	0.041667	0.958333	0.041667	0.000000	0.079861	0.079861	0.079861	27.63194	17.80000	1.000000	23692587	23692587-5	0	0	0	0	0	0	0	0	0	0	0	0	0	0	0	0	0	0	0	0	0	0	0	0	0	0	0
23692589|F|0-5:G>A-5:G>A	TGCAGGAGTGGGTGTGTGGCACAGTGGCAGATCGGAAGAGCGGTTCAGCAGGAATGCCGAGACCGATCT	TGCAGGAGTGGGTGTGTGGCACAGCATG		0	0	9.99e+02	5:G>A	5	0.422383	0.982906	0.051282	0.948718	0.017094	0.034188	0.033604	0.097304	0.065454	28.95139	22.83333	1.000000	23692589	23692589-5	0	0	0	0	0	0	0	0	0	0	0	0	0	0	0	0	0	0	0	0	0	0	0	0	0	0	0
30144868|F|0-5:G>A-5:G>A	TGCAGGATCTTTCTTTCTTGTTCCAAGATCGGAAGAGCGGTTCAGCAGGAATGCCGAGACCGATCTCGT	TGCAGGATCTTTCTTTCTTGTCATG		0	0	9.99e+02	5:G>A	5	0.974729	1.000000	0.007407	0.992593	0.000000	0.007407	0.000000	0.014705	0.007353	8.82090	3.50000	1.000000	30144868	30144868-5	0	0	0	0	0	0	0	0	0	0	0	0	0	0	0	0	0	0	0	0	0	0	0	0	0	0	0
23692144|F|0-9:A>T-9:A>T	TGCAGGCAAAGCTTGATGTCTAGATCGGAAGAGCGGTTCAGCAGGAATGCCGAGACCGATCTCGTATGC	TGCAGGCAAAGCTTGATCATG		0	0	9.99e+02	9:A>T	9	0.992780	0.440000	0.563636	0.436364	0.560000	0.003636	0.492800	0.491901	0.492350	30.20000	16.55155	1.000000	23692144	23692144-9	0	0	0	0	0	0	0	0	0	0	0	0	0	0	0	0	0	0	0	0	0	0	0	0	0	0	0
23692144|F|0-17:G>A-17:G>A	TGCAGGCAAAGCTTGATGTCTAGATCGGAAGAGCGGTTCAGCAGGAATGCCGAGACCGATCTCGTATGC	TGCAGGCAAAGCTTGATCATG		0	0	9.99e+02	17:G>A	17	0.447653	0.983871	0.016129	0.983871	0.016129	0.000000	0.031738	0.031738	0.031738	30.00662	8.00000	1.000000	23692144	23692144-17	0	0	0	0	0	0	0	0	0	0	0	0	0	0	0	0	0	0	0	0	0	0	0	0	0	0	0
23692594|F|0-5:G>A-5:G>A	TGCAGGCACCTCTGGAATTCTGACCCTGGAGATCGGAAGAGCGGTTCAGCAGGAATGCCGAGACCGATC	TGCAGGCACCTCTGGAATTCTGACCCATG		0	0	9.99e+02	5:G>A	5	0.433213	0.991667	0.016667	0.983333	0.008333	0.008333	0.016528	0.032778	0.024653	25.36735	20.50000	1.000000	23692594	23692594-5	0	0	0	0	0	0	0	0	0	0	0	0	0	0	0	1	0	0	0	0	0	0	0	0	0	0	2
23690060|F|0-7:C>T-7:C>T	TGCAGGCCCCTCTTGCTTACCAGCTTGCATTCAGATCGGAAGAGCGGTTCAGCAGGAATGCCGAGACCG	TGCAGGCCCCTCTTGCTTACCAGCTTGCCATG		0	0	9.99e+02	7:C>T	7	0.400722	0.918919	0.081081	0.918919	0.081081	0.000000	0.149014	0.149014	0.149014	19.18462	16.77778	1.000000	23690060	23690060-7	0	0	0	0	0	0	0	0	0	0	0	0	0	0	0	0	0	0	0	0	0	0	0	0	0	0	0
23692607|F|0-17:C>G-17:C>G	TGCAGGCTACAATTAGACAAGCAAGATCGGAAGAGCGGTTCAGCAGGAATGCCGAGACCGATCTCGTAT	TGCAGGCTACAATTAGACACATG		0	0	9.99e+02	17:C>G	17	0.429603	1.000000	0.008403	0.991597	0.000000	0.008403	0.000000	0.016665	0.008333	33.85135	25.00000	1.000000	23692607	23692607-17	0	0	0	0	0	0	0	0	0	0	0	0	0	0	0	0	0	0	0	0	0	0	0	0	0	0	0
30707762|F|0-10:C>T-10:C>T	TGCAGGCTTTCATTGCTTCCCAGAGATCGGAAGAGCGGTTCAGCAGGAATGCCGAGACCGATCTCGTAT	TGCAGGCTTTCATTGCTTCCATG		0	0	9.99e+02	10:C>T	10	0.981949	0.974265	0.025735	0.974265	0.025735	0.000000	0.050146	0.050146	0.050146	15.39701	15.71429	1.000000	30707762	30707762-10	0	0	0	0	0	0	0	0	0	0	0	0	0	0	0	0	0	0	0	0	0	0	0	0	0	0	0
23692615|F|0-8:T>A-8:T>A	TGCAGGGATAGGCCCAGGGGCAGAGCACATAGATCGGAAGAGCGGTTCAGCAGGAATGCCGAGACCGAT	TGCAGGGATAGGCCCAGGGGCAGAGCCATG		0	0	9.99e+02	8:T>A	8	0.400722	0.009009	0.990991	0.009009	0.990991	0.000000	0.017856	0.017856	0.017856	23.00000	24.27338	1.000000	23692615	23692615-8	2	2	2	2	2	2	2	2	2	2	2	2	2	2	2	2	2	2	2	2	2	2	2	2	2	2	2
23692615|F|0-13:C>T-13:C>T	TGCAGGGAAAGGCCCAGGGGCAGAGCACATAGATCGGAAGAGCGGTTCAGCAGGAATGCCGAGACCGAT	TGCAGGGAAAGGCCCAGGGGCAGAGCCATG		0	0	9.99e+02	13:C>T	13	0.407942	0.973451	0.026549	0.973451	0.026549	0.000000	0.051688	0.051688	0.051688	24.27338	13.00000	1.000000	23692615	23692615-13	0	0	0	0	0	0	0	0	0	0	0	0	0	0	0	0	0	0	0	0	0	0	0	0	0	0	0
23696172|F|0-20:T>A-20:T>A	TGCAGGGAGAAAAGCAGGATTTAAAAGATCGGAAGAGCGGTTCAGCAGGAATGCCGAGACCGATCTCGT	TGCAGGGAGAAAAGCAGGATTCATG		0	0	9.99e+02	20:T>A	20	0.407942	0.106195	0.973451	0.026549	0.893805	0.079646	0.189835	0.051688	0.120761	15.70588	21.52174	1.000000	23696172	23696172-20	2	2	2	2	0	2	2	2	2	2	2	1	1	1	2	2	1	1	2	2	2	1	2	0	1	2	2
23692617|F|0-18:G>A-18:G>A	TGCAGGGAGAGCATCTGTGTGGTGAGATCGGAAGAGCGGTTCAGCAGGAATGCCGAGACCGATCTCGTA	TGCAGGGAGAGCATCTGTGTCATG		0	0	9.99e+02	18:G>A	18	0.415162	0.730435	0.269565	0.730435	0.269565	0.000000	0.393800	0.393800	0.393800	31.42342	29.66667	1.000000	23692617	23692617-18	0	0	0	0	0	0	0	0	0	0	0	0	0	0	0	0	0	0	0	0	0	0	0	0	0	0	0
23692618|F|0-11:G>A-11:G>A	TGCAGGGATAAGCCTAAGGAGCATTATGTAGGTCAGATCGGAAGAGCGGTTCAGCAGGAATGCCGAGAC	TGCAGGGATAAGCCTAAGGAGCATTATGTACATG	NW_015175360.1_scaffold153	1769431	1	2.17e-07	11:G>A	11	0.429603	0.991597	0.008403	0.991597	0.008403	0.000000	0.016665	0.016665	0.016665	16.79592	16.00000	1.000000	23692618	23692618-11	0	0	0	0	0	0	0	0	0	0	0	0	0	0	0	0	0	0	0	0	0	0	0	0	0	0	0
23696176|F|0-16:T>A-16:T>A	TGCAGGGATGAGGTAGTTTCCTATTAGATCGGAAGAGCGGTTCAGCAGGAATGCCGAGACCGATCTCGT	TGCAGGGATGAGGTAGTTTCCCATG		0	0	9.99e+02	16:T>A	16	0.429603	0.949580	0.050420	0.949580	0.050420	0.000000	0.095756	0.095756	0.095756	16.71014	6.71429	1.000000	23696176	23696176-16	0	0	0	0	0	0	0	0	0	0	0	0	0	0	0	0	NA	0	0	0	0	0	0	0	0	0	0
23696184|F|0-13:C>T-13:C>T	TGCAGGGGCTTTCCTTGAAAATAGATCGGAAGAGCGGTTCAGCAGGAATGCCGAGACCGATCTCGTATG	TGCAGGGGCTTTCCTTGACATG		0	0	9.99e+02	13:C>T	13	0.407942	0.371681	0.628319	0.371681	0.628319	0.000000	0.467069	0.467069	0.467069	14.18182	14.25263	1.000000	23696184	23696184-13	2	2	2	2	2	2	2	2	2	2	2	2	2	2	2	2	2	2	2	NA	2	2	2	2	2	2	2
23695626|F|0-14:G>C-14:G>C	TGCAGGGGGTCACAGACAATGACAGAGATCGGAAGAGCGGTTCAGCAGGAATGCCGAGACCGATCTCGT	TGCAGGGGGTCACAGACAATGCATG		0	0	9.99e+02	14:G>C	14	0.981949	0.963235	0.062500	0.937500	0.036765	0.025735	0.070826	0.117188	0.094007	14.49085	6.82353	1.000000	23695626	23695626-14	0	0	0	0	NA	0	0	0	0	0	0	0	0	0	0	0	NA	0	0	0	0	0	0	0	0	0	0
23692670|F|0-17:T>G-17:T>G	TGCAGTACTAAAATCCATACCCCAAGAAGATCGGAAGAGCGGTTCAGCAGGAATGCCGAGACCGATCTC	TGCAGTACTAAAATCCATACCCCCATG		0	0	9.99e+02	17:T>G	17	0.425993	0.076271	0.932203	0.067797	0.923729	0.008475	0.140908	0.126400	0.133654	9.88889	13.59712	1.000000	23692670	23692670-17	2	2	2	2	2	2	2	2	2	2	2	2	2	2	2	2	2	2	2	2	2	2	2	2	2	2	2
23692677|F|0-15:A>C-15:A>C	TGCAGTATCACAATCAAAGCAAGATCGGAAGAGCGGTTCAGCAGGAATGCCGAGACCGATCTCGTATGC	TGCAGTATCACAATCAACATG		0	0	9.99e+02	15:A>C	15	0.415162	0.921739	0.078261	0.921739	0.078261	0.000000	0.144272	0.144272	0.144272	19.04580	22.11111	1.000000	23692677	23692677-15	0	0	0	0	0	NA	0	0	0	0	0	NA	0	NA	0	0	0	0	0	0	0	0	0	0	0	0	0
23696233|F|0-12:C>A-12:C>A	TGCAGTCACACACAGAATTACAGACATATAGATCGGAAGAGCGGTTCAGCAGGAATGCCGAGACCGATC	TGCAGTCACACACAGAATTACAGACCATG		0	0	9.99e+02	12:C>A	12	0.415162	0.008696	0.991304	0.008696	0.991304	0.000000	0.017240	0.017240	0.017240	24.00000	24.06338	1.000000	23696233	23696233-12	2	2	2	2	2	2	2	2	2	2	2	2	2	2	2	2	2	2	2	2	2	2	2	2	2	2	2
23690388|F|0-14:A>G-14:A>G	TGCAGTCACAGAAGACAAAGATAGATCGGAAGAGCGGTTCAGCAGGAATGCCGAGACCGATCTCGTATG	TGCAGTCACAGAAGACAACATG		0	0	9.99e+02	14:A>G	14	0.429603	0.924370	0.084034	0.915966	0.075630	0.008403	0.139821	0.153944	0.146882	24.77143	24.80000	1.000000	23690388	23690388-14	0	0	0	0	0	0	0	0	0	0	0	0	0	0	0	0	0	0	0	0	0	0	0	0	0	0	0
23692684|F|0-8:G>C-8:G>C	TGCAGTCAGTGGAATATTTCTTAGATCGGAAGAGCGGTTCAGCAGGAATGCCGAGACCGATCTCGTATG	TGCAGTCAGTGGAATATTCATG		0	0	9.99e+02	8:G>C	8	0.411552	0.982456	0.017544	0.982456	0.017544	0.000000	0.034472	0.034472	0.034472	22.02143	19.00000	1.000000	23692684	23692684-8	0	0	0	0	0	0	0	0	0	0	0	0	0	0	0	0	0	0	0	0	0	0	0	0	0	0	0
23696239|F|0-13:C>G-13:C>G	TGCAGTCCATACTCACCTTTGTCTTTAAACATGCGAGATCGGAAGAGCGGTTCAGCAGGAATGCCGAGA	TGCAGTCCATACTCACCTTTGTCTTTAAACACATG		0	0	9.99e+02	13:C>G	13	0.400722	0.360360	0.639640	0.360360	0.639640	0.000000	0.461002	0.461002	0.461002	30.29032	24.73418	1.000000	23696239	23696239-13	0	0	0	0	0	0	0	0	0	0	2	0	0	0	0	0	0	0	0	0	0	0	0	0	0	0	0
100565903|F|0-22:G>A-22:G>A	TGCAGTCCCGAGTCTGGCAGACGAGATCGGAAGAGCGGTTCAGCAGGAATGCCGAGACCGATCTCGTAT	TGCAGTCCCGAGTCTGGCACATG		0	0	9.99e+02	22:G>A	22	0.574007	0.974843	0.037736	0.962264	0.025157	0.012579	0.049049	0.072624	0.060836	6.03279	3.28571	1.000000	100565903	100565903-22	0	0	0	0	0	0	0	0	0	0	0	0	0	0	0	0	0	0	0	NA	0	0	0	0	0	2	0
23692692|F|0-14:C>T-14:C>T	TGCAGTCCTAATTACAAATGTGTTAGATCGGAAGAGCGGTTCAGCAGGAATGCCGAGACCGATCTCGTA	TGCAGTCCTAATTACAAATGCATG		0	0	9.99e+02	14:C>T	14	0.429603	0.991597	0.084034	0.915966	0.008403	0.075630	0.016665	0.153944	0.085305	17.10811	9.60000	1.000000	23692692	23692692-14	0	0	0	0	0	0	0	0	0	0	0	0	0	0	0	0	0	0	0	0	0	0	0	0	0	0	0
23692712|F|0-11:A>C-11:A>C	TGCAGTGACTGATTTCTAGCTTGAGATCGGAAGAGCGGTTCAGCAGGAATGCCGAGACCGATCTCGTAT	TGCAGTGACTGATTTCTAGCATG		0	0	9.99e+02	11:A>C	11	0.429603	0.957983	0.042017	0.957983	0.042017	0.000000	0.080503	0.080503	0.080503	31.56338	27.40000	1.000000	23692712	23692712-11	0	0	0	0	0	0	0	0	0	0	0	0	0	0	0	0	0	0	0	0	0	0	0	0	0	0	0
23692715|F|0-17:C>T-17:C>T	TGCAGTGAGTTAAGCACCAAATGCTTGAAGATCGGAAGAGCGGTTCAGCAGGAATGCCGAGACCGATCT	TGCAGTGAGTTAAGCACCAAATGCCATG		0	0	9.99e+02	17:C>T	17	0.425993	0.983051	0.042373	0.957627	0.016949	0.025424	0.033324	0.081155	0.057239	23.35862	19.20000	1.000000	23692715	23692715-17	0	0	0	0	0	0	0	0	0	0	0	0	0	0	0	0	0	0	0	0	0	0	0	0	0	0	0
23690138|F|0-5:T>G-5:T>G	TGCAGTGCATGGCTTATTCAAGATCGGAAGAGCGGTTCAGCAGGAATGCCGAGACCGATCTCGTATGCC	TGCAGTGCATGGCTTACATG		0	0	9.99e+02	5:T>G	5	0.415162	0.921739	0.078261	0.921739	0.078261	0.000000	0.144272	0.144272	0.144272	21.56716	18.77778	1.000000	23690138	23690138-5	0	0	0	0	0	0	0	0	0	0	0	0	0	0	0	0	0	0	0	0	0	0	0	0	0	0	0
23692729|F|0-10:T>A-10:T>A	TGCAGTGCTCTGAAACTGAGTATTAGGGAGATCGGAAGAGCGGTTCAGCAGGAATGCCGAGACCGATCT	TGCAGTGCTCTGAAACTGAGTATTCATG		0	0	9.99e+02	10:T>A	10	0.418773	0.948276	0.051724	0.948276	0.051724	0.000000	0.098098	0.098098	0.098098	28.00719	10.50000	1.000000	23692729	23692729-10	0	0	0	0	0	0	0	0	0	0	0	0	0	0	0	0	0	0	0	0	0	0	0	0	0	0	0
23692729|F|0-15:C>T-15:C>T	TGCAGTGCTCTGAAACTGAGTATTAGGGAGATCGGAAGAGCGGTTCAGCAGGAATGCCGAGACCGATCT	TGCAGTGCTCTGAAACTGAGTATTCATG		0	0	9.99e+02	15:C>T	15	0.407942	0.973451	0.026549	0.973451	0.026549	0.000000	0.051688	0.051688	0.051688	28.00719	12.66667	1.000000	23692729	23692729-15	0	0	0	0	0	0	0	0	0	0	0	0	0	0	0	0	0	0	0	0	0	0	0	0	0	0	0
23692731|F|0-14:C>A-14:C>A	TGCAGTGCTGGCTTCAAAAACTAGATCGGAAGAGCGGTTCAGCAGGAATGCCGAGACCGATCTCGTATG	TGCAGTGCTGGCTTCAAACATG		0	0	9.99e+02	14:C>A	14	0.415162	0.991304	0.034783	0.965217	0.008696	0.026087	0.017240	0.067146	0.042193	32.50000	9.00000	1.000000	23692731	23692731-14	0	0	0	0	0	0	0	0	0	0	0	0	0	0	0	0	0	0	0	0	0	0	0	0	0	0	0
23692171|F|0-14:G>A-14:G>A	TGCAGTGGAGTGCTGCTCTTTTCTGAGATCGGAAGAGCGGTTCAGCAGGAATGCCGAGACCGATCTCGT	TGCAGTGGAGTGCTGCTCTTTCATG		0	0	9.99e+02	14:G>A	14	0.458484	0.929134	0.070866	0.929134	0.070866	0.000000	0.131688	0.131688	0.131688	26.64138	26.11111	1.000000	23692171	23692171-14	NA	NA	NA	NA	NA	NA	NA	NA	NA	NA	NA	NA	NA	NA	NA	NA	NA	NA	NA	NA	NA	NA	NA	NA	NA	NA	NA
23690141|F|0-14:A>G-14:A>G	TGCAGTGGATGACAAAATTTTGCAGATCGGAAGAGCGGTTCAGCAGGAATGCCGAGACCGATCTCGTAT	TGCAGTGGATGACAAAATTCATG		0	0	9.99e+02	14:A>G	14	0.429603	0.991597	0.008403	0.991597	0.008403	0.000000	0.016665	0.016665	0.016665	34.18367	24.00000	1.000000	23690141	23690141-14	0	0	0	0	0	0	0	0	0	0	0	0	0	0	0	0	0	0	0	0	0	0	0	0	0	0	0
23690144|F|0-8:G>A-8:G>A	TGCAGTGGGGATGAAAAAGAGATCCAGATCGGAAGAGCGGTTCAGCAGGAATGCCGAGACCGATCTCGT	TGCAGTGGGGATGAAAAAGAGCATG		0	0	9.99e+02	8:G>A	8	0.411552	0.991228	0.008772	0.991228	0.008772	0.000000	0.017390	0.017390	0.017390	17.69014	20.00000	1.000000	23690144	23690144-8	0	0	0	0	0	0	0	0	0	0	0	0	0	0	0	0	0	0	0	0	0	0	0	0	0	0	0
30716399|F|0-19:G>T-19:G>T	TGCAGTGTTCACCCTGTCTGAGATCGGAAGAGCGGTTCAGCAGGAATGCCGAGACCGATCTCGTATGCC	TGCAGTGTTCACCCTGCATG		0	0	9.99e+02	19:G>T	19	0.411552	0.043860	0.956140	0.043860	0.956140	0.000000	0.083872	0.083872	0.083872	41.00000	30.21642	1.000000	30716399	30716399-19	2	NA	2	2	2	2	2	2	2	2	2	2	2	2	2	2	2	NA	2	2	2	2	2	2	2	NA	2
23696291|F|0-21:T>A-21:T>A	TGCAGTTCAGGAAAACAGCACTGAGACAGATCGGAAGAGCGGTTCAGCAGGAATGCCGAGACCGATCTC	TGCAGTTCAGGAAAACAGCACTGCATG		0	0	9.99e+02	21:T>A	21	0.400722	0.018018	0.981982	0.018018	0.981982	0.000000	0.035387	0.035387	0.035387	15.50000	14.81618	1.000000	23696291	23696291-21	2	2	2	2	2	2	2	2	2	2	2	2	2	2	2	2	2	2	2	2	2	2	2	2	2	2	2
23695891|F|0-25:G>A-25:G>A	TGCAGTTCTCAGCATGAGATGGGAGGAAGATCGGAAGAGCGGTTCAGCAGGAATGCCGAGACCGATCTC	TGCAGTTCTCAGCATGAGATGGGCATG		0	0	9.99e+02	25:G>A	25	0.458484	0.842520	0.236220	0.763780	0.157480	0.078740	0.265361	0.360841	0.313101	10.12598	8.71429	0.983333	23695891	23695891-25	2	2	2	0	0	2	2	1	1	2	1	2	2	NA	2	2	1	2	1	2	2	2	1	NA	2	2	2
23692780|F|0-21:C>A-21:C>A	TGCAGTTTCTCAAAGTTCAGACAAAGATCGGAAGAGCGGTTCAGCAGGAATGCCGAGACCGATCTCGTA	TGCAGTTTCTCAAAGTTCAGCATG		0	0	9.99e+02	21:C>A	21	0.407942	0.982301	0.017699	0.982301	0.017699	0.000000	0.034772	0.034772	0.034772	33.03623	26.50000	1.000000	23692780	23692780-21	0	0	0	0	0	0	0	0	0	0	0	0	0	0	0	0	0	0	0	0	0	0	0	0	0	0	0
23692783|F|0-17:G>C-17:G>C	TGCAGTTTGCCCCACTGGGGAAACTTACATGTAGCCAAGATCGGAAGAGCGGTTCAGCAGGAATGCCGA	TGCAGTTTGCCCCACTGGGGAAACTTACATGTACATG	NW_015172573.1_scaffold637	557426	2	3.73e-06	17:G>C	17	0.415162	0.921739	0.078261	0.921739	0.078261	0.000000	0.144272	0.144272	0.144272	26.68182	22.22222	1.000000	23692783	23692783-17	0	0	0	0	0	0	0	0	0	0	0	0	0	0	0	0	0	0	0	0	0	0	0	0	0	0	0
23696304|F|0-11:C>T-11:C>T	TGCAGTTTGTACGGCAGGCACAAAGATCGGAAGAGCGGTTCAGCAGGAATGCCGAGACCGATCTCGTAT	TGCAGTTTGTACGGCAGGCCATG		0	0	9.99e+02	11:C>T	11	0.433213	0.166667	0.833333	0.166667	0.833333	0.000000	0.277778	0.277778	0.277778	23.30000	22.13281	1.000000	23696304	23696304-11	2	2	2	2	2	2	2	2	2	2	2	2	2	2	2	2	2	2	2	2	2	2	2	2	2	2	2
23695607|F|0-15:A>T-15:A>T	TGCAGCTTTGTTCTGATTTCAGATCGGAAGAGCGGTTCAGCAGGAATGCCGAGACCGATCTCGTATGCC	TGCAGCTTTGTTCTGACATG		0	0	9.99e+02	15:A>T	15	0.870036	0.979253	0.020747	0.979253	0.020747	0.000000	0.040633	0.040633	0.040633	20.59016	21.20000	1.000000	23695607	23695607-15	0	0	0	0	0	0	0	0	0	0	NA	0	0	0	0	0	0	0	0	0	0	0	0	0	0	0	0
23692162|F|0-7:C>T-7:C>T	TGCAGTACGGTATTGCTTAGCAACAGATCGGAAGAGCGGTTCAGCAGGAATGCCGAGACCGATCTCGTA	TGCAGTACGGTATTGCTTAGCATG		0	0	9.99e+02	7:C>T	7	0.920578	0.952941	0.101961	0.898039	0.047059	0.054902	0.089689	0.183130	0.136409	16.57929	12.05263	1.000000	23692162	23692162-7	1	0	0	1	0	0	1	1	1	0	0	0	0	0	0	1	0	0	0	0	0	0	0	0	0	0	0
23692162|F|0-8:G>A-8:G>A	TGCAGTACGGTATTGCTTAGCAACAGATCGGAAGAGCGGTTCAGCAGGAATGCCGAGACCGATCTCGTA	TGCAGTACGGTATTGCTTAGCATG		0	0	9.99e+02	8:G>A	8	0.898917	0.971888	0.028112	0.971888	0.028112	0.000000	0.054644	0.054644	0.054644	16.62987	17.85714	1.000000	23692162	23692162-8	0	0	0	0	0	0	0	0	0	0	0	0	0	0	0	0	0	0	0	0	0	0	0	0	0	0	0
23695542|F|0-25:C>A-25:C>A	TGCAGAGATCACTGTCCTCTCCACCCACCAAGATCGGAAGAGCGGTTCAGCAGGAATGCCGAGACCGAT	TGCAGAGATCACTGTCCTCTCCACCCCATG		0	0	9.99e+02	25:C>A	25	0.758123	0.061905	0.938095	0.061905	0.938095	0.000000	0.116145	0.116145	0.116145	24.38462	22.84583	1.000000	23695542	23695542-25	NA	NA	NA	NA	NA	NA	NA	NA	NA	NA	NA	NA	NA	NA	NA	NA	NA	NA	NA	NA	NA	NA	NA	NA	NA	NA	NA
23695612|F|0-7:A>G-7:A>G	TGCAGGAAGCTGAAGAGGCTGTGGAAAGATCGGAAGAGCGGTTCAGCAGGAATGCCGAGACCGATCTCG	TGCAGGAAGCTGAAGAGGCTGTCATG		0	0	9.99e+02	7:A>G	7	0.736462	0.004902	0.995098	0.004902	0.995098	0.000000	0.009756	0.009756	0.009756	15.00000	14.86290	1.000000	23695612	23695612-7	NA	NA	NA	NA	NA	NA	NA	NA	NA	NA	NA	NA	NA	NA	NA	NA	NA	NA	NA	NA	NA	NA	NA	NA	NA	NA	NA
23695518|F|0-30:A>G-30:A>G	TGCAGAAACTGACAACAGGCATTTCCTTCAAAGGAACAATGTAAAGATCGGAAGAGCGGTTCAGCAGGA	TGCAGAAACTGACAACAGGCATTTCCTTCAAAGGAACAATCATG		0	0	9.99e+02	30:A>G	30	0.563177	0.993590	0.006410	0.993590	0.006410	0.000000	0.012738	0.012738	0.012738	13.34184	10.00000	1.000000	23695518	23695518-30	NA	NA	NA	NA	NA	NA	NA	NA	NA	NA	NA	NA	NA	NA	NA	NA	NA	NA	NA	NA	NA	NA	NA	NA	NA	NA	NA
23695520|F|0-23:C>G-23:C>G	TGCAGAACCACATCTTGTTCCAGCACCTGAGGAAGATCGGAAGAGCGGTTCAGCAGGAATGCCGAGACC	TGCAGAACCACATCTTGTTCCAGCACCTGCATG	NW_015177037.1_scaffold980	382060	1	7.79e-07	23:C>G	23	0.570397	0.993671	0.012658	0.987342	0.006329	0.006329	0.012578	0.024996	0.018787	19.94388	12.00000	1.000000	23695520	23695520-23	NA	NA	NA	NA	NA	NA	NA	NA	NA	0	NA	NA	NA	NA	NA	NA	NA	NA	NA	NA	NA	NA	NA	NA	NA	NA	NA
23695548|F|0-9:G>A-9:G>A	TGCAGAGGTGGCATATTAAAATCAGATCGGAAGAGCGGTTCAGCAGGAATGCCGAGACCGATCTCGTAT	TGCAGAGGTGGCATATTAACATG		0	0	9.99e+02	9:G>A	9	0.537906	0.966443	0.040268	0.959732	0.033557	0.006711	0.064862	0.077294	0.071078	16.27374	15.57143	1.000000	23695548	23695548-9	NA	NA	NA	NA	NA	NA	NA	NA	NA	NA	NA	NA	NA	NA	NA	NA	NA	NA	NA	NA	NA	NA	NA	NA	NA	NA	NA
23692116|F|0-22:G>A-22:G>A	TGCAGATGGGTGGGCAGCAGGTGAGAGATCGGAAGAGCGGTTCAGCAGGAATGCCGAGACCGATCTCGT	TGCAGATGGGTGGGCAGCAGGCATG		0	0	9.99e+02	22:G>A	22	0.505415	0.985714	0.014286	0.985714	0.014286	0.000000	0.028163	0.028163	0.028163	15.51163	15.50000	1.000000	23692116	23692116-22	NA	NA	NA	NA	NA	NA	NA	NA	NA	NA	NA	NA	NA	NA	NA	NA	NA	NA	NA	NA	NA	NA	NA	NA	NA	NA	NA
23695613|F|0-14:G>T-14:G>T	TGCAGGAGTGTCTTGGGAAAAGAAGATCGGAAGAGCGGTTCAGCAGGAATGCCGAGACCGATCTCGTAT	TGCAGGAGTGTCTTGGGAACATG		0	0	9.99e+02	14:G>T	14	0.566787	0.006369	0.993631	0.006369	0.993631	0.000000	0.012658	0.012658	0.012658	24.00000	12.71574	1.000000	23695613	23695613-14	NA	NA	NA	NA	NA	NA	NA	NA	NA	NA	NA	NA	NA	NA	NA	NA	NA	NA	NA	NA	NA	NA	NA	NA	NA	NA	NA
23695617|F|0-21:G>A-21:G>A	TGCAGGCATGAACAGGACCAGGGAATGAAGATCGGAAGAGCGGTTCAGCAGGAATGCCGAGACCGATCT	TGCAGGCATGAACAGGACCAGGGACATG		0	0	9.99e+02	21:G>A	21	0.548736	0.993421	0.013158	0.986842	0.006579	0.006579	0.013071	0.025970	0.019520	27.17647	19.50000	1.000000	23695617	23695617-21	NA	NA	NA	NA	NA	NA	NA	NA	NA	NA	NA	NA	NA	NA	NA	NA	NA	NA	NA	NA	NA	NA	NA	NA	NA	NA	NA
23695636|F|0-10:G>A-10:G>A	TGCAGGTGGCGGGCACAGCTGGGCAAGATCGGAAGAGCGGTTCAGCAGGAATGCCGAGACCGATCTCGT	TGCAGGTGGCGGGCACAGCTGCATG		0	0	9.99e+02	10:G>A	10	0.469314	0.046154	0.969231	0.030769	0.953846	0.015385	0.088047	0.059645	0.073846	18.16667	13.64286	1.000000	23695636	23695636-10	NA	NA	NA	NA	NA	NA	NA	NA	NA	NA	NA	NA	NA	NA	NA	NA	NA	NA	NA	NA	2	NA	NA	NA	NA	NA	NA
23695636|F|0-22:G>A-22:G>A	TGCAGGTGGCAGGCACAGCTGGGCAAGATCGGAAGAGCGGTTCAGCAGGAATGCCGAGACCGATCTCGT	TGCAGGTGGCAGGCACAGCTGCATG		0	0	9.99e+02	22:G>A	22	0.454874	1.000000	0.007937	0.992063	0.000000	0.007937	0.000000	0.015747	0.007874	13.64286	6.00000	1.000000	23695636	23695636-22	NA	NA	NA	NA	NA	NA	NA	NA	NA	NA	NA	NA	NA	NA	NA	NA	NA	NA	NA	NA	0	NA	NA	NA	NA	NA	NA
23695637|F|0-20:G>A-20:G>A	TGCAGGTGGCAGGGGTTTGTGTGTGAGATCGGAAGAGCGGTTCAGCAGGAATGCCGAGACCGATCTCGT	TGCAGGTGGCAGGGGTTTGTGCATG		0	0	9.99e+02	20:G>A	20	0.566787	0.968153	0.038217	0.961783	0.031847	0.006369	0.061666	0.073512	0.067589	23.38298	17.45455	1.000000	23695637	23695637-20	NA	NA	NA	NA	NA	NA	NA	NA	NA	NA	NA	NA	NA	NA	NA	NA	NA	NA	NA	NA	NA	NA	NA	NA	NA	NA	NA
30716544|F|0-6:G>C-6:G>C	TGCAGTGATCAGGATGACAAGGAGATCGGAAGAGCGGTTCAGCAGGAATGCCGAGACCGATCTCGTATG	TGCAGTGATCAGGATGACCATG		0	0	9.99e+02	6:G>C	6	0.404332	0.080357	0.919643	0.080357	0.919643	0.000000	0.147800	0.147800	0.147800	32.55556	19.42657	1.000000	30716544	30716544-6	NA	NA	NA	NA	NA	NA	NA	NA	NA	NA	NA	NA	NA	NA	NA	NA	NA	NA	NA	NA	NA	NA	NA	NA	NA	NA	NA
23692166|F|0-15:G>T-15:G>T	TGCAGTCATCAGGATGTCAAGGAGATCGGAAGAGCGGTTCAGCAGGAATGCCGAGACCGATCTCGTATG	TGCAGTCATCAGGATGTCCATG		0	0	9.99e+02	15:G>T	15	0.537906	0.691275	0.308725	0.691275	0.308725	0.000000	0.426828	0.426828	0.426828	19.42657	20.65217	1.000000	23692166	23692166-15	NA	NA	NA	NA	NA	NA	NA	NA	NA	NA	NA	NA	NA	NA	NA	NA	NA	NA	NA	NA	NA	NA	NA	NA	NA	NA	NA
23692167|F|0-14:G>A-14:G>A	TGCAGTCCAGCTAGGCAGGAGAGATCGGAAGAGCGGTTCAGCAGGAATGCCGAGACCGATCTCGTATGC	TGCAGTCCAGCTAGGCACATG		0	0	9.99e+02	14:G>A	14	0.581227	0.981366	0.018634	0.981366	0.018634	0.000000	0.036573	0.036573	0.036573	13.09091	16.66667	1.000000	23692167	23692167-14	NA	NA	NA	NA	NA	NA	NA	NA	NA	NA	NA	NA	NA	NA	NA	NA	NA	NA	NA	NA	NA	NA	NA	NA	NA	NA	NA
23695650|F|0-13:G>A-13:G>A	TGCAGTGAAGACCGTAAACTGACAGTTTAGAGATCGGAAGAGCGGTTCAGCAGGAATGCCGAGACCGAT	TGCAGTGAAGACCGTAAACTGACAGTCATG		0	0	9.99e+02	13:G>A	13	0.566787	0.025478	0.987261	0.012739	0.974522	0.012739	0.049657	0.025153	0.037405	17.50000	17.71649	1.000000	23695650	23695650-13	NA	NA	NA	NA	NA	NA	NA	NA	NA	NA	NA	NA	NA	NA	NA	NA	NA	NA	NA	NA	NA	NA	NA	NA	NA	NA	NA
23695661|F|0-20:T>C-20:T>C	TGCAGTTCCAGGTTCCTGTATATTTTTAGATCGGAAGAGCGGTTCAGCAGGAATGCCGAGACCGATCTC	TGCAGTTCCAGGTTCCTGTATATCATG		0	0	9.99e+02	20:T>C	20	0.498195	1.000000	0.007246	0.992754	0.000000	0.007246	0.000000	0.014388	0.007194	11.14773	10.00000	1.000000	23695661	23695661-20	NA	NA	NA	NA	NA	NA	NA	NA	NA	NA	NA	NA	NA	NA	NA	NA	NA	NA	NA	NA	NA	NA	NA	NA	NA	NA	NA
23695664|F|0-9:T>C-9:T>C	TGCAGTTGATCTCAGTTAGGAGATCGGAAGAGCGGTTCAGCAGGAATGCCGAGACCGATCTCGTATGCC	TGCAGTTGATCTCAGTCATG		0	0	9.99e+02	9:T>C	9	0.519856	0.993056	0.013889	0.986111	0.006944	0.006944	0.013792	0.027392	0.020592	15.59444	9.50000	1.000000	23695664	23695664-9	NA	NA	NA	NA	NA	NA	NA	NA	NA	NA	NA	NA	NA	NA	NA	NA	NA	NA	NA	NA	NA	NA	NA	NA	NA	NA	NA
23695668|F|0-18:T>C-18:T>C	TGCAGTTTTTCTGGAAAATTAGATCGGAAGAGCGGTTCAGCAGGAATGCCGAGACCGATCTCGTATGCC	TGCAGTTTTTCTGGAACATG		0	0	9.99e+02	18:T>C	18	0.534296	0.682432	0.391892	0.608108	0.317568	0.074324	0.433437	0.476625	0.455031	14.33058	13.78571	1.000000	23695668	23695668-18	NA	NA	NA	NA	NA	NA	NA	NA	NA	NA	NA	NA	NA	NA	NA	NA	NA	NA	NA	NA	NA	NA	NA	NA	NA	NA	NA
30716520|F|0-11:G>C-11:G>C	TGCAGAGGATCGTAGATTAAATAGATCGGAAGAGCGGTTCAGCAGGAATGCCGAGACCGATCTCGTATG	TGCAGAGGATCGTAGATTCATG		0	0	9.99e+02	11:G>C	11	0.527076	0.027397	0.972603	0.027397	0.972603	0.000000	0.053293	0.053293	0.053293	11.50000	6.81609	1.000000	30716520	30716520-11	NA	NA	NA	NA	NA	NA	NA	NA	NA	NA	NA	NA	NA	NA	NA	NA	NA	NA	NA	NA	NA	NA	NA	NA	NA	NA	NA
30716520|F|0-18:A>G-18:A>G	TGCAGAGGATCCTAGATTAAATAGATCGGAAGAGCGGTTCAGCAGGAATGCCGAGACCGATCTCGTATG	TGCAGAGGATCCTAGATTCATG		0	0	9.99e+02	18:A>G	18	0.516245	0.993007	0.006993	0.993007	0.006993	0.000000	0.013888	0.013888	0.013888	6.81609	5.00000	1.000000	30716520	30716520-18	NA	NA	NA	NA	NA	NA	NA	NA	NA	NA	NA	NA	NA	NA	NA	NA	NA	NA	NA	NA	NA	NA	NA	NA	NA	NA	NA
23696456|F|0-15:A>G-15:A>G	TGCAGTCCTACCTGGATGTTAAGATCGGAAGAGCGGTTCAGCAGGAATGCCGAGACCGATCTCGTATGC	TGCAGTCCTACCTGGATCATG		0	0	9.99e+02	15:A>G	15	0.599278	1.000000	0.006024	0.993976	0.000000	0.006024	0.000000	0.011976	0.005988	14.35714	10.00000	1.000000	23696456	23696456-15	NA	NA	NA	NA	NA	NA	NA	NA	NA	NA	NA	NA	NA	NA	NA	NA	NA	NA	NA	NA	NA	NA	NA	NA	NA	NA	NA
23692984|F|0-14:C>T-14:C>T	TGCAGGATCTGTCACTTCTCCAGATCGGAAGAGCGGTTCAGCAGGAATGCCGAGACCGATCTCGTATGC	TGCAGGATCTGTCACTTCATG		0	0	9.99e+02	14:C>T	14	0.411552	0.956140	0.043860	0.956140	0.043860	0.000000	0.083872	0.083872	0.083872	14.13043	17.00000	1.000000	23692984	23692984-14	0	0	0	0	0	0	0	0	0	0	0	0	0	0	0	0	0	0	0	0	0	0	0	0	0	0	0
23696498|F|0-10:C>T-10:C>T	TGCAGGGTCTCAGAAGTACAGATATAACTAGATCGGAAGAGCGGTTCAGCAGGAATGCCGAGACCGATC	TGCAGGGTCTCAGAAGTACAGATATCATG		0	0	9.99e+02	10:C>T	10	0.433213	0.275000	0.741667	0.258333	0.725000	0.016667	0.398750	0.383194	0.390972	6.94231	6.48958	1.000000	23696498	23696498-10	0	0	0	0	0	0	0	0	0	0	1	0	0	0	0	0	0	0	0	NA	0	0	0	0	0	0	0
23692987|F|0-6:A>C-6:A>C	TGCAGTAGAAACTGAAGATGGAGGGCAAGATCGGAAGAGCGGTTCAGCAGGAATGCCGAGACCGATCTC	TGCAGTAGAAACTGAAGATGGAGCATG		0	0	9.99e+02	6:A>C	6	0.400722	0.954955	0.045045	0.954955	0.045045	0.000000	0.086032	0.086032	0.086032	10.54745	10.20000	1.000000	23692987	23692987-6	0	0	0	0	0	0	0	0	0	0	0	0	0	0	0	0	0	0	0	0	0	0	0	0	0	0	0
23692987|F|0-22:G>A-22:G>A	TGCAGTAGAAACTGAAGATGGAGGGCAAGATCGGAAGAGCGGTTCAGCAGGAATGCCGAGACCGATCTC	TGCAGTAGAAACTGAAGATGGAGCATG		0	0	9.99e+02	22:G>A	22	0.422383	0.905983	0.094017	0.905983	0.094017	0.000000	0.170356	0.170356	0.170356	10.54745	7.15385	1.000000	23692987	23692987-22	0	0	0	0	0	0	0	0	0	0	0	0	0	0	0	0	0	0	0	0	0	0	0	0	0	0	0
23696500|F|0-20:A>G-20:A>G	TGCAGTCATCTAAACCAGAAATTAAGATCGGAAGAGCGGTTCAGCAGGAATGCCGAGACCGATCTCGTA	TGCAGTCATCTAAACCAGAACATG		0	0	9.99e+02	20:A>G	20	0.418773	0.163793	0.836207	0.163793	0.836207	0.000000	0.273930	0.273930	0.273930	23.00000	18.66935	1.000000	23696500	23696500-20	2	2	2	2	2	2	2	2	2	2	2	2	NA	2	2	2	2	2	2	2	2	2	2	2	2	2	2
23696687|F|0-36:G>A-36:G>A	TGCAGTCCATTACAGTATGAGACAATTATGCACAGAGGAGCATGAGCGGTTCAGCAGGAATGCCGAGAC	TGCAGTCCATTACAGTATGAGACAATTATGCACAGAGGAGCATGAGCGGTTCAGCAGGAATGCCGAGAC		0	0	9.99e+02	36:G>A	36	0.588448	0.993865	0.006135	0.993865	0.006135	0.000000	0.012195	0.012195	0.012195	20.38278	17.00000	1.000000	23696687	23696687-36	0	0	0	0	0	0	0	0	0	0	0	0	0	0	0	0	0	0	0	0	0	0	0	0	0	0	0
23691700|F|0-40:A>G-40:A>G	TGCAGTTTCTCAATACAACTAATGGGTTAGATATCAGTTGATTACCATTTGTCAGCATGAGCGGTTCAG	TGCAGTTTCTCAATACAACTAATGGGTTAGATATCAGTTGATTACCATTTGTCAGCATGAGCGGTTCAG		0	0	9.99e+02	40:A>G	40	0.415162	0.956522	0.043478	0.956522	0.043478	0.000000	0.083176	0.083176	0.083176	33.31655	35.80000	1.000000	23691700	23691700-40	0	0	0	0	0	0	0	0	0	0	0	0	0	0	0	0	0	0	0	0	0	0	0	0	0	0	0
23691477|F|0-22:C>T-22:C>T	TGCAGTAACTTCATGTACGCAGCGGCTTTCTTCTTGTACTGAAGCATGAGCGGTTCAGCAGGAATGCCG	TGCAGTAACTTCATGTACGCAGCGGCTTTCTTCTTGTACTGAAGCATGAGCGGTTCAGCAGGAATGCCG		0	0	9.99e+02	22:C>T	22	0.407942	0.991150	0.008850	0.991150	0.008850	0.000000	0.017542	0.017542	0.017542	22.45390	31.00000	1.000000	23691477	23691477-22	0	0	0	0	0	0	0	0	0	0	0	0	0	0	0	0	0	0	0	0	0	0	0	0	0	0	0
23691477|F|0-23:G>A-23:G>A	TGCAGTAACTTCATGTACGCAGCGGCTTTCTTCTTGTACTGAAGCATGAGCGGTTCAGCAGGAATGCCG	TGCAGTAACTTCATGTACGCAGCGGCTTTCTTCTTGTACTGAAGCATGAGCGGTTCAGCAGGAATGCCG		0	0	9.99e+02	23:G>A	23	0.418773	0.965517	0.043103	0.956897	0.034483	0.008621	0.066587	0.082491	0.074539	22.45390	22.00000	1.000000	23691477	23691477-23	0	0	0	0	0	0	0	0	0	0	0	0	0	0	0	0	0	0	0	0	0	0	0	0	0	0	0
23697447|F|0-15:A>C-15:A>C	TGCAGAAAACTAGGAAGTTCTGTTGGCTGATAGATCTCTGGATTCAACCATATAAATATACTCTGTTGC	TGCAGAAAACTAGGAAGTTCTGTTGGCTGATAGATCTCTGGATTCAACCATATAAATATACTCTGTTGC		0	0	9.99e+02	15:A>C	15	0.404332	0.946429	0.098214	0.901786	0.053571	0.044643	0.101403	0.177136	0.139270	16.84091	9.76923	1.000000	23697447	23697447-15	0	0	0	0	0	0	0	0	0	0	0	0	0	0	0	0	0	0	0	0	0	0	0	0	0	0	0
23690808|F|0-30:G>A-30:G>A	TGCAGAAAATGTCATATTAGCCTAGGTAAAGGTAAAGGTATCCCCTGTGCATGAGCGGTTCAGCAGGAA	TGCAGAAAATGTCATATTAGCCTAGGTAAAGGTAAAGGTATCCCCTGTGCATGAGCGGTTCAGCAGGAA		0	0	9.99e+02	30:G>A	30	0.404332	0.901786	0.116071	0.883929	0.098214	0.017857	0.177136	0.205198	0.191167	20.67969	17.93333	1.000000	23690808	23690808-30	0	0	0	0	0	0	0	0	0	0	0	0	0	0	0	0	0	0	0	0	0	0	0	0	0	0	0
23689568|F|0-21:G>A-21:G>A	TGCAGAAACAGAAAGGAACATGGGAACATCAGCATTCCTTGCATGAGCGGTTCAGCAGGAATGCCGAGA	TGCAGAAACAGAAAGGAACATGGGAACATCAGCATTCCTTGCATGAGCGGTTCAGCAGGAATGCCGAGA		0	0	9.99e+02	21:G>A	21	0.425993	0.957627	0.042373	0.957627	0.042373	0.000000	0.081155	0.081155	0.081155	20.66438	18.60000	1.000000	23689568	23689568-21	0	0	0	0	0	0	0	0	0	0	0	0	0	0	0	0	0	0	0	0	0	0	0	0	0	0	0
23689568|F|0-23:G>A-23:G>A	TGCAGAAACAGAAAGGAACATGGGAACATCAGCATTCCTTGCATGAGCGGTTCAGCAGGAATGCCGAGA	TGCAGAAACAGAAAGGAACATGGGAACATCAGCATTCCTTGCATGAGCGGTTCAGCAGGAATGCCGAGA		0	0	9.99e+02	23:G>A	23	0.418773	0.974138	0.025862	0.974138	0.025862	0.000000	0.050386	0.050386	0.050386	20.66438	22.33333	1.000000	23689568	23689568-23	0	0	0	0	0	0	0	0	0	0	0	0	0	0	0	0	0	0	0	0	0	0	0	0	0	0	0
23696729|F|0-34:A>T-34:A>T	TGCAGAAAGCTGTGTACATCCACTCCCACCAGGAAGGAGAAATCGACACAGTGACCCTTGGGATGTCAC	TGCAGAAAGCTGTGTACATCCACTCCCACCAGGAAGGAGAAATCGACACAGTGACCCTTGGGATGTCAC	NW_015173185.1_scaffold1686	174544	1	2.18e-23	34:A>T	34	0.664260	0.483696	0.516304	0.483696	0.516304	0.000000	0.499468	0.499468	0.499468	4.01802	2.03774	1.000000	23696729	23696729-34	0	0	0	0	NA	0	0	0	0	0	0	0	0	0	0	0	0	0	0	0	0	0	0	0	0	0	0
23693640|F|0-21:T>C-21:T>C	TGCAGAAAGGGCATGGAGGTGTAGATTATTGTTGACTCTGTGGTTATGGAAGCTAACTAATCAGGGAGC	TGCAGAAAGGGCATGGAGGTGTAGATTATTGTTGACTCTGTGGTTATGGAAGCTAACTAATCAGGGAGC	NW_015176120.1_scaffold4750	68793	1	1.69e-19	21:T>C	21	0.425993	0.957627	0.042373	0.957627	0.042373	0.000000	0.081155	0.081155	0.081155	21.97872	23.00000	1.000000	23693640	23693640-21	0	0	0	0	0	0	0	0	0	0	0	0	0	0	0	0	0	0	0	0	0	0	0	0	0	0	0
23693643|F|0-28:C>T-28:C>T	TGCAGAAAGTCTGGTGTTTACAAATGTCCATTCTTCAGCCCCACATTTCCTGATGTTTGAACTCCCCTG	TGCAGAAAGTCTGGTGTTTACAAATGTCCATTCTTCAGCCCCACATTTCCTGATGTTTGAACTCCCCTG		0	0	9.99e+02	28:C>T	28	0.415162	0.704348	0.295652	0.704348	0.295652	0.000000	0.416484	0.416484	0.416484	21.72414	20.73684	1.000000	23693643	23693643-28	2	2	2	2	2	2	2	2	2	2	2	2	2	2	2	2	2	2	2	2	2	2	2	2	2	2	2
23696515|F|0-20:T>C-20:T>C	TGCAGAACAAAAAAAAAATCTGTTAAAAGCATAGGGAGTCTGAGGCGGCGATCATCTCCACAGAAGCCA	TGCAGAACAAAAAAAAAATCTGTTAAAAGCATAGGGAGTCTGAGGCGGCGATCATCTCCACAGAAGCCA		0	0	9.99e+02	20:T>C	20	0.537906	0.838926	0.161074	0.838926	0.161074	0.000000	0.270258	0.270258	0.270258	3.75676	1.95833	1.000000	23696515	23696515-20	2	2	NA	2	NA	NA	NA	NA	2	NA	NA	NA	NA	NA	NA	2	NA	NA	NA	NA	NA	NA	NA	NA	2	NA	NA
23690723|F|0-11:C>G-11:C>G	TGCAGAACAAACAGTCTCTGAAACTGAGCAAAGTAGTGTGTGATGTTGCTTGAAGTTCTGCTGTTCAAA	TGCAGAACAAACAGTCTCTGAAACTGAGCAAAGTAGTGTGTGATGTTGCTTGAAGTTCTGCTGTTCAAA	NW_015164197.1_scaffold504	632256	1	2.16e-28	11:C>G	11	0.440433	0.983607	0.024590	0.975410	0.016393	0.008197	0.032249	0.047971	0.040110	9.65101	13.25000	1.000000	23690723	23690723-11	0	0	0	0	0	0	0	0	0	0	2	0	0	0	0	0	0	0	0	0	0	0	0	0	0	0	0
23690723|F|0-58:T>C-58:T>C	TGCAGAACAAACAGTCTCTGAAACTGAGCAAAGTAGTGTGTGATGTTGCTTGAAGTTCTGCTGTTCAAA	TGCAGAACAAACAGTCTCTGAAACTGAGCAAAGTAGTGTGTGATGTTGCTTGAAGTTCTGCTGTTCAAA	NW_015164197.1_scaffold504	632256	1	2.16e-28	58:T>C	58	0.447653	0.967742	0.032258	0.967742	0.032258	0.000000	0.062435	0.062435	0.062435	9.65101	4.75000	1.000000	23690723	23690723-58	0	0	0	0	0	0	0	0	0	0	NA	0	0	0	0	0	0	0	0	0	0	0	0	0	0	0	0
23690466|F|0-36:G>A-36:G>A	TGCAGAACAGAGCAGTAGGTTGGCAAAGTATAGAACGCTGCGGTAAAAGGGGGTTGTGCTAGTGACCAG	TGCAGAACAGAGCAGTAGGTTGGCAAAGTATAGAACGCTGCGGTAAAAGGGGGTTGTGCTAGTGACCAG	NW_015160214.1_scaffold200	543056	1	2.16e-28	36:G>A	36	0.877256	0.497942	0.514403	0.485597	0.502058	0.012346	0.499992	0.499585	0.499788	8.57333	6.41176	0.990741	23690466	23690466-36	0	0	0	0	0	0	0	0	0	0	0	0	0	0	0	0	0	0	0	0	0	0	0	0	0	0	0
23697489|F|0-28:C>T-28:C>T	TGCAGAACATCAAATAAAATGAAAGAGGCGGGGAGATACAAGTGTGCATGAGCGGTTCAGCAGGAATGC	TGCAGAACATCAAATAAAATGAAAGAGGCGGGGAGATACAAGTGTGCATGAGCGGTTCAGCAGGAATGC		0	0	9.99e+02	28:C>T	28	0.422383	0.957265	0.094017	0.905983	0.042735	0.051282	0.081818	0.170356	0.126087	27.65000	21.35714	1.000000	23697489	23697489-28	0	0	0	0	0	0	0	0	0	0	0	0	0	0	0	0	0	0	0	0	0	0	0	0	0	0	0
23693135|F|0-27:T>G-27:T>G	TGCAGAACATCTGCCTCAACCAGGATTTTCAGTGTCAATATTTTATTTCTAGTAAAGCTACAGGCTGTC	TGCAGAACATCTGCCTCAACCAGGATTTTCAGTGTCAATATTTTATTTCTAGTAAAGCTACAGGCTGTC		0	0	9.99e+02	27:T>G	27	0.898917	0.044177	0.955823	0.044177	0.955823	0.000000	0.084450	0.084450	0.084450	4.00000	3.94386	1.000000	23693135	23693135-27	2	2	NA	2	2	2	2	2	2	2	2	NA	NA	2	NA	2	2	2	2	2	2	2	2	2	2	2	2
23690838|F|0-15:T>C-15:T>C	TGCAGAACCCAGCTGTTCTTAATCTATAACCTTTCACAAAGTGTAACATTCAGCATGAGCGGTTCAGCA	TGCAGAACCCAGCTGTTCTTAATCTATAACCTTTCACAAAGTGTAACATTCAGCATGAGCGGTTCAGCA	NW_015172036.1_scaffold1095	310534	1	2.19e-18	15:T>C	15	0.436823	0.066116	0.933884	0.066116	0.933884	0.000000	0.123489	0.123489	0.123489	20.25000	23.21277	1.000000	23690838	23690838-15	2	2	2	2	2	2	2	2	2	2	2	2	2	2	2	2	2	2	2	2	2	2	2	2	2	2	2
23693012|F|0-14:A>C-14:A>C	TGCAGAAGAAATTAATGCCCAGAATACTTTACAAATAAAAAATAATGCCAAAGCCAAATTAAAGTTAAG	TGCAGAAGAAATTAATGCCCAGAATACTTTACAAATAAAAAATAATGCCAAAGCCAAATTAAAGTTAAG	NW_015164668.1_scaffold98	1863545	1	4.68e-25	14:A>C	14	0.808664	0.566964	0.433036	0.566964	0.433036	0.000000	0.491032	0.491032	0.491032	2.47260	3.90909	1.000000	23693012	23693012-14	2	2	2	2	2	2	2	2	2	2	2	NA	2	2	2	2	2	2	NA	2	NA	2	2	2	2	2	2
30722781|F|0-62:C>A-62:C>A	TGCAGAAGATGTTTGTAATGCATTTTGTTTAATTTTTGTCTTTATAGATCAAGAAGGAAAAGCATTTTA	TGCAGAAGATGTTTGTAATGCATTTTGTTTAATTTTTGTCTTTATAGATCAAGAAGGAAAAGCATTTTA	NW_015168047.1_scaffold80	1890106	1	1.30e-25	62:C>A	62	0.469314	0.407692	0.592308	0.407692	0.592308	0.000000	0.482959	0.482959	0.482959	2.31746	1.79070	1.000000	30722781	30722781-62	0	NA	0	0	0	NA	0	NA	0	0	0	NA	NA	0	NA	0	0	0	NA	NA	NA	0	0	NA	0	0	0
23693691|F|0-36:G>A-36:G>A	TGCAGAAGGATCCCCAAGTAATAGAAAAGGAGAGAAGTGGGAAAGGATCTCTGTACTAAACAAGGGAAT	TGCAGAAGGATCCCCAAGTAATAGAAAAGGAGAGAAGTGGGAAAGGATCTCTGTACTAAACAAGGGAAT		0	0	9.99e+02	36:G>A	36	0.411552	0.929825	0.140351	0.859649	0.070175	0.070175	0.130502	0.241305	0.185903	9.52239	5.25000	1.000000	23693691	23693691-36	0	0	0	0	0	0	0	0	0	0	0	0	0	0	NA	0	0	0	0	0	0	0	0	0	0	0	0
23690859|F|0-33:G>A-33:G>A	TGCAGAAGGTCTGCCCATATGTCCACATTTGATGCCCTAGTTTCCACAACAAAAGGTATACTGGTCTCA	TGCAGAAGGTCTGCCCATATGTCCACATTTGATGCCCTAGTTTCCACAACAAAAGGTATACTGGTCTCA		0	0	9.99e+02	33:G>A	33	0.407942	0.929204	0.070796	0.929204	0.070796	0.000000	0.131569	0.131569	0.131569	9.33083	6.00000	1.000000	23690859	23690859-33	0	0	0	0	0	0	0	0	0	0	0	0	0	0	0	0	0	0	0	0	0	0	0	0	0	0	0
23697535|F|0-27:A>T-27:A>T	TGCAGAAGTCAGTTCAGGACCCTTCCTACAAGCATGAGCGGTTCAGCAGGAATGCCGAGACCGATCTCG	TGCAGAAGTCAGTTCAGGACCCTTCCTACAAGCATGAGCGGTTCAGCAGGAATGCCGAGACCGATCTCG		0	0	9.99e+02	27:A>T	27	0.422383	0.914530	0.085470	0.914530	0.085470	0.000000	0.156330	0.156330	0.156330	20.64925	12.73333	1.000000	23697535	23697535-27	0	0	0	0	0	0	0	0	0	0	0	0	0	0	0	0	0	0	0	0	0	0	0	0	0	0	0
23689596|F|0-55:C>T-55:C>T	TGCAGAAGTCTGGGTTACAGAGGGGAGTTGGATCTTCCATGTAGTATTTTTGGAACTCACACTAGACAC	TGCAGAAGTCTGGGTTACAGAGGGGAGTTGGATCTTCCATGTAGTATTTTTGGAACTCACACTAGACAC		0	0	9.99e+02	55:C>T	55	0.425993	0.940678	0.059322	0.940678	0.059322	0.000000	0.111606	0.111606	0.111606	11.37857	15.14286	1.000000	23689596	23689596-55	0	0	0	0	0	0	0	0	0	0	0	0	0	0	0	0	0	0	0	0	0	0	0	0	0	0	0
23690535|F|0-33:C>T-33:C>T	TGCAGAATAAATTGGATGAAAGGGCTGGGATCTCGCTGTCCGCTTTCTTTTCTTGGGCAGGGACAATTA	TGCAGAATAAATTGGATGAAAGGGCTGGGATCTCGCTGTCCGCTTTCTTTTCTTGGGCAGGGACAATTA	NW_015161405.1_scaffold77	939833	1	2.18e-23	33:C>T	33	0.682310	0.269841	0.746032	0.253968	0.730159	0.015873	0.394054	0.378937	0.386495	2.16071	2.16667	1.000000	23690535	23690535-33	2	2	2	2	NA	2	2	2	2	2	2	2	NA	2	NA	2	2	2	2	NA	2	NA	2	2	2	2	2
30708588|F|0-16:T>C-16:T>C	TGCAGAATAACAATTGTCTTAAAAATATGTAGAATACAATTTTGGTTTTGCCTGTAACTACTTGATATT	TGCAGAATAACAATTGTCTTAAAAATATGTAGAATACAATTTTGGTTTTGCCTGTAACTACTTGATATT	NW_015167069.1_scaffold499	1257335	1	6.14e-14	16:T>C	16	0.407942	0.088496	0.911504	0.088496	0.911504	0.000000	0.161328	0.161328	0.161328	4.83333	7.66929	1.000000	30708588	30708588-16	2	2	2	2	2	2	2	2	2	2	2	2	2	2	2	2	NA	2	2	2	2	2	2	2	2	2	2
100573089|F|0-42:T>C-42:T>C	TGCAGAATAACGTTTTATAAACAGGACAGAATAGCATCTTCTTTTGACAAACTATCAACCTAGAATTAT	TGCAGAATAACGTTTTATAAACAGGACAGAATAGCATCTTCTTTTGACAAACTATCAACCTAGAATTAT	NW_015170914.1_scaffold788	769310	1	4.68e-25	42:T>C	42	0.646209	0.486034	0.519553	0.480447	0.513966	0.005587	0.499610	0.499235	0.499423	2.60748	1.57000	0.980000	100573089	100573089-42	0	0	1	0	NA	0	0	0	0	0	0	NA	0	0	NA	0	NA	0	NA	0	NA	0	0	NA	0	0	0
30156753|F|0-35:A>G-35:A>G	TGCAGAATGAGGATTTGAGGTCCCAGTCTGAGGCCATGGTCAGACACACCATTTGCCCTGTTACAGGGA	TGCAGAATGAGGATTTGAGGTCCCAGTCTGAGGCCATGGTCAGACACACCATTTGCCCTGTTACAGGGA		0	0	9.99e+02	35:A>G	35	0.512635	0.591549	0.415493	0.584507	0.408451	0.007042	0.483237	0.485717	0.484477	2.86792	1.56923	1.000000	30156753	30156753-35	0	0	0	0	NA	0	0	0	0	0	0	0	NA	0	NA	0	NA	0	NA	NA	0	NA	0	NA	0	0	0
23696758|F|0-10:T>C-10:T>C	TGCAGAATGCTGATCCCTGGCATTTCCCAGGTTCTCTTGTGAGGTTCATTGTGACTTTATGAGTTAATC	TGCAGAATGCTGATCCCTGGCATTTCCCAGGTTCTCTTGTGAGGTTCATTGTGACTTTATGAGTTAATC	NW_015163150.1_scaffold2063	21815	1	1.01e-26	10:T>C	10	0.949458	0.566540	0.437262	0.562738	0.433460	0.003802	0.491145	0.492128	0.491636	3.58564	4.50714	1.000000	23696758	23696758-10	2	2	2	2	NA	2	2	2	2	2	2	2	2	2	2	2	2	2	2	2	2	2	2	2	2	2	2
23696758|F|0-14:C>T-14:C>T	TGCAGAATGCCGATCCCTGGCATTTCCCAGGTTCTCTTGTGAGGTTCATTGTGACTTTATGAGTTAATC	TGCAGAATGCCGATCCCTGGCATTTCCCAGGTTCTCTTGTGAGGTTCATTGTGACTTTATGAGTTAATC	NW_015163150.1_scaffold2063	21815	1	4.68e-25	14:C>T	14	0.425993	0.974576	0.025424	0.974576	0.025424	0.000000	0.049555	0.049555	0.049555	4.50714	4.33333	1.000000	23696758	23696758-14	0	0	0	0	NA	0	0	0	0	0	0	0	0	0	0	0	0	0	0	0	0	0	0	0	0	0	0
23690879|F|0-19:A>T-19:A>T	TGCAGAATGTGCAGGTGCAATGAGAAGTTATCCTTCCTTTTATGGGCCAACAATTTTGTGATCTCACAA	TGCAGAATGTGCAGGTGCAATGAGAAGTTATCCTTCCTTTTATGGGCCAACAATTTTGTGATCTCACAA		0	0	9.99e+02	19:A>T	19	0.433213	0.983333	0.016667	0.983333	0.016667	0.000000	0.032778	0.032778	0.032778	15.82993	16.00000	1.000000	23690879	23690879-19	0	0	0	0	0	0	0	0	0	0	0	0	0	0	0	0	0	0	0	0	0	0	0	0	0	0	0
30717269|F|0-44:A>C-44:A>C	TGCAGACAAAATGTCACCATGGTTTGTTGACCAAAGCAGGCACTACAAAATGGGAGGTGTCTTTTATTG	TGCAGACAAAATGTCACCATGGTTTGTTGACCAAAGCAGGCACTACAAAATGGGAGGTGTCTTTTATTG		0	0	9.99e+02	44:A>C	44	0.613718	0.552941	0.447059	0.552941	0.447059	0.000000	0.494394	0.494394	0.494394	2.35714	1.73171	1.000000	30717269	30717269-44	0	0	0	0	0	0	0	0	0	0	0	0	0	0	NA	0	0	0	NA	0	0	0	0	NA	0	0	0
30708702|F|0-37:G>A-37:G>A	TGCAGACAATAAATGCCTTCTGTGCTATTCTTAGTGAGTGGATACTTATTTCCCACTAAATACCTCCCC	TGCAGACAATAAATGCCTTCTGTGCTATTCTTAGTGAGTGGATACTTATTTCCCACTAAATACCTCCCC		0	0	9.99e+02	37:G>A	37	0.714801	0.909091	0.090909	0.909091	0.090909	0.000000	0.165289	0.165289	0.165289	2.67308	3.72222	1.000000	30708702	30708702-37	0	0	0	0	NA	0	0	0	0	0	0	0	NA	0	NA	0	0	0	0	0	0	0	0	0	0	0	0
23693754|F|0-51:T>C-51:T>C	TGCAGACAGAGTGAAGAAAACCATTTAAAATTAATATAATTCATGTCCTGTTTTGCATGAGCGGTTCAG	TGCAGACAGAGTGAAGAAAACCATTTAAAATTAATATAATTCATGTCCTGTTTTGCATGAGCGGTTCAG	NW_015171508.1_scaffold236	1244793	1	1.02e-16	51:T>C	51	0.411552	0.938596	0.061404	0.938596	0.061404	0.000000	0.115266	0.115266	0.115266	9.45926	14.57143	1.000000	23693754	23693754-51	0	0	0	0	0	0	0	0	0	0	0	0	0	0	0	0	0	0	0	0	0	0	0	0	0	0	0
23693758|F|0-57:A>C-57:A>C	TGCAGACAGCCTGGTGGCCCCTTTGCTAGAGACTACCTCCAAAAGTTCTCAGTCATCATCTGCCTCTAA	TGCAGACAGCCTGGTGGCCCCTTTGCTAGAGACTACCTCCAAAAGTTCTCAGTCATCATCTGCCTCTAA		0	0	9.99e+02	57:A>C	57	0.418773	0.939655	0.094828	0.905172	0.060345	0.034483	0.113407	0.171671	0.142539	8.97794	5.61538	1.000000	23693758	23693758-57	0	0	0	0	0	0	0	0	0	0	0	0	0	0	0	0	0	0	0	0	0	0	0	0	0	0	0
30717409|F|0-37:G>C-37:G>C	TGCAGACCTCTGCTGGAGAAAGCCTGATGTTTCATCTGTCCAGCGCCTTATTTCTCCAACGGCAGCCTT	TGCAGACCTCTGCTGGAGAAAGCCTGATGTTTCATCTGTCCAGCGCCTTATTTCTCCAACGGCAGCCTT	NW_015159809.1_scaffold3400	50059	1	4.68e-25	37:G>C	37	0.768953	0.455399	0.544601	0.455399	0.544601	0.000000	0.496022	0.496022	0.496022	3.24348	2.06107	1.000000	30717409	30717409-37	0	0	0	0	NA	NA	0	0	0	0	0	0	NA	0	NA	0	0	0	NA	0	NA	NA	0	NA	0	0	0
30713320|F|0-7:G>A-7:G>A	TGCAGACGCTGTGGCGGTGTTATGCAGCAGAAAAATCATGCAGCTCCACAGCAACTTGGAAGATCTATG	TGCAGACGCTGTGGCGGTGTTATGCAGCAGAAAAATCATGCAGCTCCACAGCAACTTGGAAGATCTATG	NW_015169777.1_scaffold16	3237362	1	4.68e-25	7:G>A	7	0.873646	0.975207	0.033058	0.966942	0.024793	0.008264	0.048357	0.063930	0.056144	6.17921	6.75000	1.000000	30713320	30713320-7	NA	NA	0	NA	NA	0	NA	NA	NA	NA	0	0	0	0	NA	NA	NA	NA	NA	NA	0	0	NA	0	NA	NA	NA
30713320|F|0-67:T>C-67:T>C	TGCAGACGCTGTGGCGGTGTTATGCAGCAGAAAAATCATGCAGCTCCACAGCAACTTGGAAGATCTATG	TGCAGACGCTGTGGCGGTGTTATGCAGCAGAAAAATCATGCAGCTCCACAGCAACTTGGAAGATCTATG	NW_015169777.1_scaffold16	3237362	1	4.68e-25	67:T>C	67	0.859206	0.991597	0.016807	0.983193	0.008403	0.008403	0.016665	0.033049	0.024857	6.17921	4.20000	1.000000	30713320	30713320-67	NA	NA	0	NA	NA	0	NA	NA	NA	NA	0	0	0	0	NA	NA	NA	NA	NA	NA	0	1	NA	0	NA	NA	NA
23693792|F|0-32:A>G-32:A>G	TGCAGACTATACTTTGTGGCTTCTTAGTATTTATGCATGAGCGGTTCAGCAGGAATGCCGAGACCGATC	TGCAGACTATACTTTGTGGCTTCTTAGTATTTATGCATGAGCGGTTCAGCAGGAATGCCGAGACCGATC		0	0	9.99e+02	32:A>G	32	0.425993	0.957627	0.050847	0.949153	0.042373	0.008475	0.081155	0.096524	0.088839	23.34043	23.33333	1.000000	23693792	23693792-32	0	0	0	0	0	0	0	0	0	0	0	0	0	0	0	0	0	0	0	0	0	0	0	0	0	0	0
100573484|F|0-48:C>T-48:C>T	TGCAGACTCATCCAAGTGTTAGTATTTTGTAGACAAGCTTTGCTTCTCCTTTCAAGCATGAGCGGTTCA	TGCAGACTCATCCAAGTGTTAGTATTTTGTAGACAAGCTTTGCTTCTCCTTTCAAGCATGAGCGGTTCA	NW_015161964.1_scaffold429	96112	1	2.18e-23	48:C>T	48	0.989170	1.000000	0.007299	0.992701	0.000000	0.007299	0.000000	0.014492	0.007246	20.22449	6.66667	1.000000	100573484	100573484-48	0	0	0	0	0	0	0	0	0	0	0	0	0	0	0	0	0	0	0	0	0	0	0	0	0	0	0
30717492|F|0-68:T>C-68:T>C	TGCAGACTGCCTTGCTGTGAGAGCACTCATTTGCATTATTCATTAGGTGAGGGCATTGATTTGCATCTT	TGCAGACTGCCTTGCTGTGAGAGCACTCATTTGCATTATTCATTAGGTGAGGGCATTGATTTGCATCTT	NW_015173176.1_scaffold1485	8560	1	6.05e-24	68:T>C	68	0.689531	0.853403	0.146597	0.853403	0.146597	0.000000	0.250212	0.250212	0.250212	2.15104	1.92857	1.000000	30717492	30717492-68	0	0	0	0	NA	0	0	0	0	0	0	0	NA	0	NA	0	NA	0	0	0	0	NA	NA	0	0	0	0
23693152|F|0-10:G>A-10:G>A	TGCAGACTGGGTGCCAGCGTAGGACTTTGGCAACCAGGCTGTAAGTTGGGAACAAACATGATTTCAAAC	TGCAGACTGGGTGCCAGCGTAGGACTTTGGCAACCAGGCTGTAAGTTGGGAACAAACATGATTTCAAAC	NW_015167064.1_scaffold268	468150	1	2.18e-23	10:G>A	10	0.588448	0.276074	0.723926	0.276074	0.723926	0.000000	0.399714	0.399714	0.399714	3.17460	2.20149	1.000000	23693152	23693152-10	0	0	0	0	NA	0	0	0	0	0	0	0	NA	0	0	0	NA	0	NA	NA	NA	NA	NA	NA	0	0	0
30717519|F|0-37:C>T-37:C>T	TGCAGACTTGATCTTTTGAGAACTACAGCTTTGCTTACACTTATCATTTGCATACTTCTGTATCTCCCA	TGCAGACTTGATCTTTTGAGAACTACAGCTTTGCTTACACTTATCATTTGCATACTTCTGTATCTCCCA		0	0	9.99e+02	37:C>T	37	0.577617	0.256250	0.750000	0.250000	0.743750	0.006250	0.381172	0.375000	0.378086	2.30508	1.68548	1.000000	30717519	30717519-37	0	0	0	0	0	NA	0	0	0	0	0	NA	0	0	NA	0	NA	0	0	0	NA	0	0	0	0	0	0
100573624|F|0-15:A>G-15:A>G	TGCAGAGACAGTGGCAGACGTAGCGCTGTGCATCATGGGTACTTTCAGGAGGGGAGCCATGGAAGCAAT	TGCAGAGACAGTGGCAGACGTAGCGCTGTGCATCATGGGTACTTTCAGGAGGGGAGCCATGGAAGCAAT	NW_015176498.1_scaffold1593	324193	1	1.01e-26	15:A>G	15	0.967509	0.992537	0.011194	0.988806	0.007463	0.003731	0.014814	0.022137	0.018476	4.04281	3.00000	1.000000	100573624	100573624-15	0	0	0	0	NA	0	0	0	0	0	0	0	0	0	0	0	NA	0	NA	0	0	0	0	0	0	0	0
100573625|F|0-50:A>G-50:A>G	TGCAGAGACAGTGGCAGACGTAGCGCTGTGCATCATGGGTACTTTCAGGAAGGGAGCCATGGAAGCAAT	TGCAGAGACAGTGGCAGACGTAGCGCTGTGCATCATGGGTACTTTCAGGAAGGGAGCCATGGAAGCAAT	NW_015176498.1_scaffold1593	324193	1	4.68e-25	50:A>G	50	0.960289	0.007519	1.000000	0.000000	0.992481	0.007519	0.014925	0.000000	0.007462	5.00000	4.04281	1.000000	100573625	100573625-50	2	2	2	2	NA	2	2	2	2	2	2	2	2	2	2	2	NA	2	NA	2	2	2	2	2	2	2	2
23693820|F|0-41:G>A-41:G>A	TGCAGAGACCTTGAAAACAAGCAAAAATCTGAAACAGAGCTGAAGCAAAGCATGAGCGGTTCAGCAGGA	TGCAGAGACCTTGAAAACAAGCAAAAATCTGAAACAGAGCTGAAGCAAAGCATGAGCGGTTCAGCAGGA	NW_015168053.1_scaffold243	490318	2	1.32e-15	41:G>A	41	0.404332	1.000000	0.008929	0.991071	0.000000	0.008929	0.000000	0.017698	0.008849	8.15714	7.00000	1.000000	23693820	23693820-41	0	0	0	0	0	0	0	0	0	0	0	0	0	0	0	0	0	0	0	NA	0	0	0	0	0	0	0
23690542|F|0-43:T>C-43:T>C	TGCAGAGAGCTAAATATAGCTCAGCCTTCCCTGGGTTGCAGTGTAGGTCAACATGTCACTCAGCAAAAA	TGCAGAGAGCTAAATATAGCTCAGCCTTCCCTGGGTTGCAGTGTAGGTCAACATGTCACTCAGCAAAAA	NW_015173673.1_scaffold34	1258909	1	4.68e-25	43:T>C	43	0.754513	0.550239	0.449761	0.550239	0.449761	0.000000	0.494952	0.494952	0.494952	2.06818	2.53097	1.000000	23690542	23690542-43	2	2	2	2	NA	2	2	2	2	2	2	NA	2	2	NA	2	NA	2	2	NA	NA	2	2	2	2	2	2
23696549|F|0-44:G>A-44:G>A	TGCAGAGAGTTATCCCATAGTGTACAGTATTCACTTTTAAAGGAGCAACTACAACATTGCTGGCAGTAA	TGCAGAGAGTTATCCCATAGTGTACAGTATTCACTTTTAAAGGAGCAACTACAACATTGCTGGCAGTAA		0	0	9.99e+02	44:G>A	44	0.819495	0.634361	0.365639	0.634361	0.365639	0.000000	0.463894	0.463894	0.463894	3.54070	5.18889	1.000000	23696549	23696549-44	NA	NA	NA	NA	NA	NA	NA	NA	NA	NA	NA	NA	NA	NA	NA	NA	NA	NA	NA	NA	NA	NA	NA	NA	NA	NA	NA
30708966|F|0-50:G>A-50:G>A	TGCAGAGAGTTATCCCATAGTGTACAGTATTCACTTTTAAAGGAACAACTGCAACATTGCTGGCAGTAA	TGCAGAGAGTTATCCCATAGTGTACAGTATTCACTTTTAAAGGAACAACTGCAACATTGCTGGCAGTAA	NW_015175362.1_scaffold191	379884	1	1.69e-19	50:G>A	50	0.631769	0.177143	0.822857	0.177143	0.822857	0.000000	0.291527	0.291527	0.291527	7.21569	3.54070	1.000000	30708966	30708966-50	0	0	0	0	NA	0	0	0	0	0	0	0	0	0	0	0	NA	0	0	NA	0	0	0	0	0	0	0
23690941|F|0-38:G>A-38:G>A	TGCAGAGATCGCATGAAGACGGAGATCAGTCTGTCTATGTAACTGGGGTTGTTGCTGCACGCAGACTTC	TGCAGAGATCGCATGAAGACGGAGATCAGTCTGTCTATGTAACTGGGGTTGTTGCTGCACGCAGACTTC		0	0	9.99e+02	38:G>A	38	0.415162	0.956522	0.043478	0.956522	0.043478	0.000000	0.083176	0.083176	0.083176	15.24638	11.40000	1.000000	23690941	23690941-38	0	0	0	0	0	0	0	0	0	0	0	0	0	0	0	0	0	0	0	0	0	0	0	0	0	0	0
23690941|F|0-62:A>G-62:A>G	TGCAGAGATCGCATGAAGACGGAGATCAGTCTGTCTATGTAACTGGGGTTGTTGCTGCACGCAGACTTC	TGCAGAGATCGCATGAAGACGGAGATCAGTCTGTCTATGTAACTGGGGTTGTTGCTGCACGCAGACTTC		0	0	9.99e+02	62:A>G	62	0.418773	0.956897	0.043103	0.956897	0.043103	0.000000	0.082491	0.082491	0.082491	15.14388	10.00000	1.000000	23690941	23690941-62	0	0	0	0	0	0	0	0	0	0	0	0	0	0	0	0	0	0	0	0	0	0	0	0	0	0	0
23697682|F|0-10:T>C-10:T>C	TGCAGAGATGTGGGAGGACTAGGAATAAAAATTGCAGGCCACTTGGCTGAGCAGCATATGGGTGGCAGG	TGCAGAGATGTGGGAGGACTAGGAATAAAAATTGCAGGCCACTTGGCTGAGCAGCATATGGGTGGCAGG		0	0	9.99e+02	10:T>C	10	0.425993	0.932203	0.067797	0.932203	0.067797	0.000000	0.126400	0.126400	0.126400	14.15827	8.12500	1.000000	23697682	23697682-10	0	0	0	0	0	0	0	0	0	0	0	0	0	0	0	0	0	0	0	0	0	0	0	0	0	0	0
23690945|F|0-57:C>T-57:C>T	TGCAGAGCAACAATTCCCAAAGTTCATAGTTTGAGACTCCAGTGGCACCTTTAAGAGCCACAAAGTTTA	TGCAGAGCAACAATTCCCAAAGTTCATAGTTTGAGACTCCAGTGGCACCTTTAAGAGCCACAAAGTTTA		0	0	9.99e+02	57:C>T	57	0.425993	0.940678	0.059322	0.940678	0.059322	0.000000	0.111606	0.111606	0.111606	9.59712	11.00000	1.000000	23690945	23690945-57	0	0	0	0	0	0	0	0	0	0	0	0	0	0	0	0	0	0	0	0	0	0	0	0	0	0	0
23690546|F|0-11:T>C-11:T>C	TGCAGAGGACATGGAGGTCTGTAATTAAATTGCTAGCACTCCTCTTTGCATGAATAATACAACTAGAAA	TGCAGAGGACATGGAGGTCTGTAATTAAATTGCTAGCACTCCTCTTTGCATGAATAATACAACTAGAAA		0	0	9.99e+02	11:T>C	11	0.444043	0.008130	0.991870	0.008130	0.991870	0.000000	0.016128	0.016128	0.016128	6.00000	5.05844	1.000000	23690546	23690546-11	2	2	2	2	NA	2	2	2	2	2	2	2	2	2	NA	2	2	2	NA	2	2	2	2	2	2	2	2
23690546|F|0-12:G>A-12:G>A	TGCAGAGGACACGGAGGTCTGTAATTAAATTGCTAGCACTCCTCTTTGCATGAATAATACAACTAGAAA	TGCAGAGGACACGGAGGTCTGTAATTAAATTGCTAGCACTCCTCTTTGCATGAATAATACAACTAGAAA		0	0	9.99e+02	12:G>A	12	0.660650	0.349727	0.666667	0.333333	0.650273	0.016393	0.454836	0.444444	0.449640	4.18462	5.05844	1.000000	23690546	23690546-12	2	2	2	2	NA	2	2	2	2	2	2	2	2	2	NA	2	1	2	NA	2	2	2	2	2	2	2	2
23697753|F|0-54:A>G-54:A>G	TGCAGAGGCTTTCTAGGTCCCACAGCTTCCTCCTTGCTTGCCCAACAATGCCACACCAGGAGTTTGATG	TGCAGAGGCTTTCTAGGTCCCACAGCTTCCTCCTTGCTTGCCCAACAATGCCACACCAGGAGTTTGATG	NW_015162489.1_scaffold385	1120576	1	7.88e-18	54:A>G	54	0.411552	0.008772	0.991228	0.008772	0.991228	0.000000	0.017390	0.017390	0.017390	10.00000	12.79720	1.000000	23697753	23697753-54	2	2	2	2	2	2	2	2	2	2	2	2	2	2	2	2	2	2	2	2	2	2	2	2	2	2	2
30709133|F|0-35:T>C-35:T>C	TGCAGAGGCTTTGTGAGAGTGAATTGTCAGCACCTTAGCTGATTTTGATTGGCACAACTTAAAAGACAA	TGCAGAGGCTTTGTGAGAGTGAATTGTCAGCACCTTAGCTGATTTTGATTGGCACAACTTAAAAGACAA	NW_015161416.1_scaffold413	135514	2	4.68e-25	35:T>C	35	0.675090	0.764706	0.235294	0.764706	0.235294	0.000000	0.359862	0.359862	0.359862	2.18563	1.65306	1.000000	30709133	30709133-35	0	0	0	0	0	NA	0	0	0	NA	0	0	0	0	NA	0	NA	0	NA	NA	NA	0	0	NA	0	0	0
23690968|F|0-45:G>A-45:G>A	TGCAGAGGGGCACTCGTTGGTGTTAGGGGCAGGGCCTGTCTGTCCGTCTGTCCATCTGTCTCTGGTGGC	TGCAGAGGGGCACTCGTTGGTGTTAGGGGCAGGGCCTGTCTGTCCGTCTGTCCATCTGTCTCTGGTGGC	NW_015169788.1_scaffold505	808811	1	1.01e-21	45:G>A	45	0.411552	0.929825	0.096491	0.903509	0.070175	0.026316	0.130502	0.174361	0.152432	8.51515	6.46154	1.000000	23690968	23690968-45	0	0	1	0	NA	1	0	0	0	0	0	0	0	1	0	0	0	0	0	0	0	0	0	2	0	0	0
30717871|F|0-38:A>C-38:A>C	TGCAGAGGGGCTTGCATGATGCCAAAGACCCCCGGCTCATCCGACCTCCACGCAACGGCATCATTGGGC	TGCAGAGGGGCTTGCATGATGCCAAAGACCCCCGGCTCATCCGACCTCCACGCAACGGCATCATTGGGC	NW_015174272.1_scaffold33	1159142	1	4.68e-25	38:A>C	38	0.407942	0.823009	0.185841	0.814159	0.176991	0.008850	0.291331	0.302608	0.296969	6.38017	4.72727	1.000000	30717871	30717871-38	0	0	0	0	0	0	0	0	0	0	1	0	0	0	0	0	0	0	0	0	0	0	0	0	0	0	0
100574068|F|0-27:C>A-27:C>A	TGCAGAGGTTTCAACGACTTTAAAGGTCTATCAGGGGCATGAGCGGTTCAGCAGGAATGCCGAGACCGA	TGCAGAGGTTTCAACGACTTTAAAGGTCTATCAGGGGCATGAGCGGTTCAGCAGGAATGCCGAGACCGA		0	0	9.99e+02	27:C>A	27	0.971119	1.000000	0.003717	0.996283	0.000000	0.003717	0.000000	0.007407	0.003704	6.77301	4.00000	1.000000	100574068	100574068-27	0	0	0	0	NA	0	0	0	0	0	0	0	0	0	0	0	0	0	0	NA	0	0	0	0	0	0	0
100574198|F|0-10:T>G-10:T>G	TGCAGATAACTTTAATTCTCGGTTATACTCATCCTCCTCTCTGAAAACAAGCTTCTCAAACTCTTCAGG	TGCAGATAACTTTAATTCTCGGTTATACTCATCCTCCTCTCTGAAAACAAGCTTCTCAAACTCTTCAGG	NW_015162475.1_scaffold58	2345839	1	1.01e-21	10:T>G	10	0.462094	0.320312	0.687500	0.312500	0.679688	0.007812	0.435425	0.429688	0.432556	2.06522	1.89796	1.000000	100574198	100574198-10	NA	NA	0	NA	NA	0	NA	NA	NA	NA	0	0	0	0	NA	NA	NA	NA	NA	NA	NA	0	NA	0	NA	NA	NA
23690993|F|0-16:G>A-16:G>A	TGCAGATAATCTGCTTGTGCACCAGTTTGTGCAGGAGCCTTTCACAAGAAAATACATGCTGCAACCAAA	TGCAGATAATCTGCTTGTGCACCAGTTTGTGCAGGAGCCTTTCACAAGAAAATACATGCTGCAACCAAA		0	0	9.99e+02	16:G>A	16	0.404332	0.991071	0.008929	0.991071	0.008929	0.000000	0.017698	0.017698	0.017698	15.75540	15.00000	1.000000	23690993	23690993-16	0	0	0	0	0	0	0	0	0	0	0	0	0	0	0	0	0	0	0	0	0	0	0	0	0	0	0
30718053|F|0-51:A>T-51:A>T	TGCAGATACTTATCTCCCTAAGTGATAATTAATTTCTACCTGCTCCCAGACACCTATGGCTCAAGAATG	TGCAGATACTTATCTCCCTAAGTGATAATTAATTTCTACCTGCTCCCAGACACCTATGGCTCAAGAATG		0	0	9.99e+02	51:A>T	51	0.574007	0.503145	0.503145	0.496855	0.496855	0.006289	0.499980	0.499980	0.499980	2.66667	1.60920	1.000000	30718053	30718053-51	0	0	0	0	NA	0	0	0	0	0	0	0	NA	0	0	0	0	0	0	NA	0	NA	0	0	0	0	0
23693392|F|0-44:C>A-44:C>A	TGCAGATCAGCAAGGTTAAGGCTGCCAGGGAAAAGGGCTTTGCTCTGGTACCTTTTGAAGTTCCTGGCT	TGCAGATCAGCAAGGTTAAGGCTGCCAGGGAAAAGGGCTTTGCTCTGGTACCTTTTGAAGTTCCTGGCT	NW_015175972.1_scaffold69	2126139	1	2.18e-23	44:C>A	44	0.480144	0.646617	0.353383	0.646617	0.353383	0.000000	0.457007	0.457007	0.457007	2.52778	2.10638	1.000000	23693392	23693392-44	0	0	0	0	0	NA	0	0	0	0	0	0	0	0	0	0	0	0	0	NA	0	NA	0	NA	0	0	0
23693392|F|0-50:T>C-50:T>C	TGCAGATCAGCAAGGTTAAGGCTGCCAGGGAAAAGGGCTTTGCTCTGGTATCTTTTGAAGTTCCTGGCT	TGCAGATCAGCAAGGTTAAGGCTGCCAGGGAAAAGGGCTTTGCTCTGGTATCTTTTGAAGTTCCTGGCT	NW_015175972.1_scaffold69	2126139	1	4.68e-25	50:T>C	50	0.534296	0.418919	0.581081	0.418919	0.581081	0.000000	0.486852	0.486852	0.486852	2.01351	2.52778	1.000000	23693392	23693392-50	2	2	2	2	2	NA	2	2	2	2	2	2	2	2	2	2	2	2	2	NA	2	NA	2	NA	2	2	2
30709314|F|0-29:C>T-29:C>T	TGCAGATCCGATGGGAAAAAAATATCACACTAGGAGAACCTCCAGGGTTTTTACATTCATGGTGGTGGT	TGCAGATCCGATGGGAAAAAAATATCACACTAGGAGAACCTCCAGGGTTTTTACATTCATGGTGGTGGT	NW_015177064.1_scaffold1714	127165	1	2.16e-28	29:C>T	29	0.956679	0.988679	0.015094	0.984906	0.011321	0.003774	0.022385	0.029733	0.026059	15.13070	12.75000	1.000000	30709314	30709314-29	0	0	0	0	0	0	0	0	0	0	0	0	0	0	0	0	0	0	0	0	0	0	0	0	0	0	0
30718114|F|0-18:T>C-18:T>C	TGCAGATCGCACTGTTTGTGCATTAACTACAGAGCCAAAACGAGGCGAATTGATCGTTTGACTTTTGGA	TGCAGATCGCACTGTTTGTGCATTAACTACAGAGCCAAAACGAGGCGAATTGATCGTTTGACTTTTGGA	NW_015169174.1_scaffold59	2176186	1	2.16e-28	18:T>C	18	0.996390	0.996377	0.003623	0.996377	0.003623	0.000000	0.007220	0.007220	0.007220	22.59710	19.00000	1.000000	30718114	30718114-18	0	0	0	0	0	0	0	0	0	0	0	0	0	0	0	0	0	0	0	0	0	0	0	0	0	0	0
30718114|F|0-40:C>T-40:C>T	TGCAGATCGCACTGTTTGTGCATTAACTACAGAGCCAAAACGAGGCGAATTGATCGTTTGACTTTTGGA	TGCAGATCGCACTGTTTGTGCATTAACTACAGAGCCAAAACGAGGCGAATTGATCGTTTGACTTTTGGA	NW_015169174.1_scaffold59	2176186	1	2.16e-28	40:C>T	40	1.000000	0.992780	0.010830	0.989170	0.007220	0.003610	0.014336	0.021426	0.017881	22.59710	23.25000	1.000000	30718114	30718114-40	0	0	0	0	0	0	0	0	0	0	0	0	0	0	0	0	0	0	0	0	0	0	0	0	0	0	1
23693946|F|0-12:C>A-12:C>A	TGCAGATCTTGGCGTTATACACTGTATAAAGATGTGCATGAGCGGTTCAGCAGGAATGCCGAGACCGAT	TGCAGATCTTGGCGTTATACACTGTATAAAGATGTGCATGAGCGGTTCAGCAGGAATGCCGAGACCGAT		0	0	9.99e+02	12:C>A	12	0.415162	0.173913	0.921739	0.078261	0.826087	0.095652	0.287335	0.144272	0.215803	20.38235	19.61905	1.000000	23693946	23693946-12	1	2	2	1	1	2	0	0	0	2	1	2	2	2	0	0	1	2	1	0	2	2	1	2	1	0	1
23689652|F|0-22:G>T-22:G>T	TGCAGATGGAGTTGCACATGATGGAATGTTCCTTCCTGCATGAGCGGTTCAGCAGGAATGCCGAGACCG	TGCAGATGGAGTTGCACATGATGGAATGTTCCTTCCTGCATGAGCGGTTCAGCAGGAATGCCGAGACCG		0	0	9.99e+02	22:G>T	22	0.422383	0.957265	0.042735	0.957265	0.042735	0.000000	0.081818	0.081818	0.081818	22.86525	23.80000	1.000000	23689652	23689652-22	0	0	0	0	0	0	0	0	0	0	0	0	0	0	0	0	0	0	0	0	0	0	0	0	0	0	0
30718256|F|0-35:C>T-35:C>T	TGCAGATGTGTATCAGATTTATCTCTCTGCCAACTCGTATAGACAATGCTATATTTCTTAAAGTACTTA	TGCAGATGTGTATCAGATTTATCTCTCTGCCAACTCGTATAGACAATGCTATATTTCTTAAAGTACTTA	NW_015163614.1_scaffold294	822798	1	4.68e-25	35:C>T	35	0.566787	0.509554	0.490446	0.509554	0.490446	0.000000	0.499817	0.499817	0.499817	3.08163	1.85227	1.000000	30718256	30718256-35	0	0	0	0	0	0	0	0	0	0	0	NA	0	0	NA	0	0	0	0	NA	NA	0	0	NA	0	NA	0
100574649|F|0-12:G>T-12:G>T	TGCAGATTTAATGATCAGGAACATTCTTCTGATGCATGAGCGGTTCAGCAGGAATGCCGAGACCGATCT	TGCAGATTTAATGATCAGGAACATTCTTCTGATGCATGAGCGGTTCAGCAGGAATGCCGAGACCGATCT		0	0	9.99e+02	12:G>T	12	1.000000	1.000000	0.003610	0.996390	0.000000	0.003610	0.000000	0.007194	0.003597	23.87283	13.00000	1.000000	100574649	100574649-12	0	0	0	0	0	0	0	0	0	0	0	0	0	0	0	0	0	0	0	0	0	0	0	0	0	0	0
23693991|F|0-43:G>A-43:G>A	TGCAGATTTGGAGTCCTTTCAAGCTCAAGAAAGGAATTCTCCTGCTGTTGGGAGGAACAGCATGAGCGG	TGCAGATTTGGAGTCCTTTCAAGCTCAAGAAAGGAATTCTCCTGCTGTTGGGAGGAACAGCATGAGCGG		0	0	9.99e+02	43:G>A	43	0.422383	0.974359	0.034188	0.965812	0.025641	0.008547	0.049967	0.066038	0.058003	22.92958	19.75000	1.000000	23693991	23693991-43	0	0	0	0	0	0	0	0	0	0	0	0	0	0	0	0	0	0	0	0	0	0	0	0	0	0	0
23693998|F|0-31:T>C-31:T>C	TGCAGCAAAAATCAGATACTTTTGAATCTGGTGGATCCTCTGCATGAGCGGTTCAGCAGGAATGCCGAG	TGCAGCAAAAATCAGATACTTTTGAATCTGGTGGATCCTCTGCATGAGCGGTTCAGCAGGAATGCCGAG		0	0	9.99e+02	31:T>C	31	0.411552	1.000000	0.008772	0.991228	0.000000	0.008772	0.000000	0.017390	0.008695	17.66187	12.00000	1.000000	23693998	23693998-31	0	0	0	0	0	0	0	0	0	0	0	0	0	0	0	0	0	0	0	0	0	0	0	0	0	0	0
100574710|F|0-66:C>T-66:C>T	TGCAGCAAACTTTTAAACAAAAATGCTCAGTGTGCCTGTACATACTTTGCCTACCATATGCTGTGCCGA	TGCAGCAAACTTTTAAACAAAAATGCTCAGTGTGCCTGTACATACTTTGCCTACCATATGCTGTGCCGA	NW_015170293.1_scaffold619	209003	1	2.18e-23	66:C>T	66	0.714801	0.919192	0.085859	0.914141	0.080808	0.005051	0.148556	0.156974	0.152765	2.47847	2.08333	1.000000	100574710	100574710-66	0	0	0	0	0	0	0	0	0	0	0	NA	0	0	0	0	NA	0	NA	NA	0	0	0	0	0	0	0
23697148|F|0-30:T>G-30:T>G	TGCAGCAACTAAGAAATTAGTTCTGGCTGATTCCCAAGAGTAACCTAAAGATTAAGAATGTCTGGGCCA	TGCAGCAACTAAGAAATTAGTTCTGGCTGATTCCCAAGAGTAACCTAAAGATTAAGAATGTCTGGGCCA		0	0	9.99e+02	30:T>G	30	0.783394	0.529954	0.470046	0.529954	0.470046	0.000000	0.498206	0.498206	0.498206	2.12403	3.57600	1.000000	23697148	23697148-30	2	2	2	2	2	2	2	2	2	2	2	2	2	2	NA	2	2	2	2	2	NA	2	2	2	2	2	2
23691050|F|0-65:G>A-65:G>A	TGCAGCAACTCCTGGAACTTGTGGATCGCTATTGGAATGGTTCTGGCTCCCTTCTCCTCAATAAGGATT	TGCAGCAACTCCTGGAACTTGTGGATCGCTATTGGAATGGTTCTGGCTCCCTTCTCCTCAATAAGGATT	NW_015256391.1_scaffold94266	172	2	3.64e-21	65:G>A	65	0.422383	0.965812	0.034188	0.965812	0.034188	0.000000	0.066038	0.066038	0.066038	9.13669	8.25000	1.000000	23691050	23691050-65	0	0	0	0	0	0	0	0	0	0	0	0	0	0	0	0	0	0	0	NA	0	0	0	0	0	0	0
30718423|F|0-25:A>G-25:A>G	TGCAGCAATTAATTTAAATGAAATCATGATTTCAAAGGCAAAGTCTAACACCAAGATATTCAAGTCCAA	TGCAGCAATTAATTTAAATGAAATCATGATTTCAAAGGCAAAGTCTAACACCAAGATATTCAAGTCCAA	NW_015168674.1_scaffold828	163843	1	2.18e-23	25:A>G	25	0.444043	0.617886	0.398374	0.601626	0.382114	0.016260	0.472206	0.479344	0.475775	2.46067	1.64815	1.000000	30718423	30718423-25	0	0	0	0	0	0	0	0	0	0	0	NA	NA	0	NA	0	NA	0	0	0	NA	0	NA	0	0	0	0
100574852|F|0-22:T>G-22:T>G	TGCAGCACAATGGCTGATTTCTTAAGCCTGCCAGTGAACAGAGATTAAACTGATGCACAAAATCTACTT	TGCAGCACAATGGCTGATTTCTTAAGCCTGCCAGTGAACAGAGATTAAACTGATGCACAAAATCTACTT	NW_015160216.1_scaffold241	839187	1	4.68e-25	22:T>G	22	0.906137	0.003984	0.996016	0.003984	0.996016	0.000000	0.007936	0.007936	0.007936	6.00000	3.47987	1.000000	100574852	100574852-22	2	2	2	2	NA	2	2	2	2	2	2	2	2	2	2	2	2	2	2	2	2	2	2	2	2	2	2
23690659|F|0-5:T>C-5:T>C	TGCAGTACAGAGAGTGCTTTGGGGAGAAAAAATAAATGCCATAATAAGACCTGTTTATTACAGGCAATA	TGCAGTACAGAGAGTGCTTTGGGGAGAAAAAATAAATGCCATAATAAGACCTGTTTATTACAGGCAATA	NW_015169785.1_scaffold342	1120187	1	7.94e-13	5:T>C	5	0.761733	0.052133	0.947867	0.052133	0.947867	0.000000	0.098830	0.098830	0.098830	2.92308	2.62605	1.000000	23690659	23690659-5	2	2	2	2	2	2	2	2	2	2	2	2	2	2	NA	2	2	2	2	NA	2	2	2	NA	2	NA	2
30709622|F|0-47:A>G-47:A>G	TGCAGCACAGAGGGAATGACAGCATGATGATCTTTCAGTCGGTTCTCAAAGAATAAAACTAGGTGGGTT	TGCAGCACAGAGGGAATGACAGCATGATGATCTTTCAGTCGGTTCTCAAAGAATAAAACTAGGTGGGTT	NW_015169174.1_scaffold59	611914	1	1.68e-24	47:A>G	47	0.433213	0.058333	0.941667	0.058333	0.941667	0.000000	0.109861	0.109861	0.109861	11.28571	8.21583	1.000000	30709622	30709622-47	2	2	2	2	2	2	2	2	2	2	2	2	2	2	2	2	2	2	NA	2	2	2	2	2	2	2	2
23694042|F|0-9:C>T-9:C>T	TGCAGCACCCACTGCATCATCTAATACCCCTATCTCAAGCATGAGCGGTTCAGCAGGAATGCCGAGACC	TGCAGCACCCACTGCATCATCTAATACCCCTATCTCAAGCATGAGCGGTTCAGCAGGAATGCCGAGACC		0	0	9.99e+02	9:C>T	9	0.418773	0.534483	0.474138	0.525862	0.465517	0.008621	0.497622	0.498662	0.498142	18.58333	19.78689	1.000000	23694042	23694042-9	0	0	0	0	0	0	0	0	0	0	0	0	0	0	0	0	0	0	0	0	0	0	0	0	0	0	0
23693402|F|0-64:C>T-64:C>T	TGCAGCACTTGTAAAACCTTCTTGTTTAGGAAAGATTTTAATGCTGCACTGGCAAGTAGGTGAGCGATT	TGCAGCACTTGTAAAACCTTCTTGTTTAGGAAAGATTTTAATGCTGCACTGGCAAGTAGGTGAGCGATT	NW_015170889.1_scaffold89	1317535	1	1.01e-26	64:C>T	64	0.689531	0.612565	0.387435	0.612565	0.387435	0.000000	0.474658	0.474658	0.474658	2.73846	2.08696	1.000000	23693402	23693402-64	2	2	2	2	NA	2	2	2	2	NA	2	2	2	2	NA	2	NA	2	2	NA	2	NA	2	NA	2	2	2
23696835|F|0-55:G>A-55:G>A	TGCAGCAGAACCAGCTTCTGATGAGGCATGAAATCTTCCCTGAACTGAATGAAGTGCAAAATGAAATAA	TGCAGCAGAACCAGCTTCTGATGAGGCATGAAATCTTCCCTGAACTGAATGAAGTGCAAAATGAAATAA	NW_015164665.1_scaffold24	1582048	1	2.18e-23	55:G>A	55	0.548736	0.125000	0.875000	0.125000	0.875000	0.000000	0.218750	0.218750	0.218750	4.00000	2.57962	1.000000	23696835	23696835-55	NA	NA	NA	NA	NA	NA	NA	NA	NA	NA	0	NA	NA	NA	NA	NA	NA	NA	NA	NA	NA	NA	NA	NA	NA	NA	NA
30709692|F|0-9:A>C-9:A>C	TGCAGCAGAAAACTGTTCCAGGAAATATTGATATGGTAGATTAGCACTTCTGGGAATGGCATAATATGC	TGCAGCAGAAAACTGTTCCAGGAAATATTGATATGGTAGATTAGCACTTCTGGGAATGGCATAATATGC	NW_015167059.1_scaffold74	492584	1	6.05e-24	9:A>C	9	0.537906	0.731544	0.268456	0.731544	0.268456	0.000000	0.392775	0.392775	0.392775	2.35965	2.75439	1.000000	30709692	30709692-9	2	2	2	2	2	2	2	2	2	2	2	2	2	2	NA	2	NA	2	NA	NA	NA	NA	2	2	2	2	2
30718516|F|0-5:C>A-5:C>A	TGCAGCAGACAGCTGACCTTATTTTATTAGTATCTGCTGCTCTCCTTCACAGCATCAAGATAATTTAGA	TGCAGCAGACAGCTGACCTTATTTTATTAGTATCTGCTGCTCTCCTTCACAGCATCAAGATAATTTAGA	NW_015219715.1_scaffold31474	347	2	2.16e-28	5:C>A	5	0.415162	0.991304	0.008696	0.991304	0.008696	0.000000	0.017240	0.017240	0.017240	5.66197	10.00000	1.000000	30718516	30718516-5	0	0	0	0	0	0	0	0	0	0	0	0	0	0	0	0	0	0	0	0	0	0	0	0	0	0	0
30718516|F|0-29:G>C-29:G>C	TGCAGCAGACAGCTGACCTTATTTTATTAGTATCTGCTGCTCTCCTTCACAGCATCAAGATAATTTAGA	TGCAGCAGACAGCTGACCTTATTTTATTAGTATCTGCTGCTCTCCTTCACAGCATCAAGATAATTTAGA	NW_015219715.1_scaffold31474	347	2	2.16e-28	29:G>C	29	0.411552	1.000000	0.008772	0.991228	0.000000	0.008772	0.000000	0.017390	0.008695	5.66197	3.00000	1.000000	30718516	30718516-29	0	0	0	0	0	0	0	0	0	0	0	0	0	0	0	0	0	0	0	0	0	0	0	0	0	0	0
30718516|F|0-33:C>G-33:C>G	TGCAGCAGACAGCTGACCTTATTTTATTAGTATCTGCTGCTCTCCTTCACAGCATCAAGATAATTTAGA	TGCAGCAGACAGCTGACCTTATTTTATTAGTATCTGCTGCTCTCCTTCACAGCATCAAGATAATTTAGA	NW_015219715.1_scaffold31474	347	2	2.16e-28	33:C>G	33	0.512635	0.802817	0.197183	0.802817	0.197183	0.000000	0.316604	0.316604	0.316604	5.66197	1.86207	1.000000	30718516	30718516-33	0	0	0	0	0	0	0	0	0	0	0	0	0	0	0	0	0	0	0	0	0	0	0	0	0	0	0
23694059|F|0-32:T>C-32:T>C	TGCAGCAGAGCATAGGCAAGCTGTGGGTTCTGTAGCAGCATGAGCGGTTCAGCAGGAATGCCGAGACCG	TGCAGCAGAGCATAGGCAAGCTGTGGGTTCTGTAGCAGCATGAGCGGTTCAGCAGGAATGCCGAGACCG		0	0	9.99e+02	32:T>C	32	0.501805	0.884892	0.115108	0.884892	0.115108	0.000000	0.203716	0.203716	0.203716	27.33758	2.87500	1.000000	23694059	23694059-32	0	0	0	0	0	0	0	0	0	0	0	0	0	0	0	0	0	0	0	0	0	0	0	0	0	0	0
30718551|F|0-7:G>A-7:G>A	TGCAGCAGCAACAAATGCTAATAGGAATGTCCCATTTCTTGGAAACTGATTTCTGGGCCACTTCTTTGG	TGCAGCAGCAACAAATGCTAATAGGAATGTCCCATTTCTTGGAAACTGATTTCTGGGCCACTTCTTTGG	NW_015163095.1_scaffold115	1105103	1	3.64e-21	7:G>A	7	0.469314	0.461538	0.538462	0.461538	0.538462	0.000000	0.497041	0.497041	0.497041	2.18182	1.62963	1.000000	30718551	30718551-7	0	0	0	0	NA	NA	0	0	0	0	0	0	0	0	NA	0	0	0	NA	0	0	NA	0	0	0	0	0
23694068|F|0-13:C>G-13:C>G	TGCAGCAGCCCACCACACTGTATCAGAACTCCAAAGGTGCCAGCATGAGCGGTTCAGCAGGAATGCCGA	TGCAGCAGCCCACCACACTGTATCAGAACTCCAAAGGTGCCAGCATGAGCGGTTCAGCAGGAATGCCGA		0	0	9.99e+02	13:C>G	13	0.415162	0.965217	0.034783	0.965217	0.034783	0.000000	0.067146	0.067146	0.067146	18.77143	16.75000	1.000000	23694068	23694068-13	0	0	0	0	0	0	0	0	0	0	0	0	0	0	0	0	0	0	0	0	0	0	0	0	0	0	0
23694068|F|0-18:A>T-18:A>T	TGCAGCAGCCCACCACACAGTATCAGAACTCCAAAGGTGCCAGCATGAGCGGTTCAGCAGGAATGCCGA	TGCAGCAGCCCACCACACAGTATCAGAACTCCAAAGGTGCCAGCATGAGCGGTTCAGCAGGAATGCCGA		0	0	9.99e+02	18:A>T	18	0.404332	0.017857	0.991071	0.008929	0.982143	0.008929	0.035077	0.017698	0.026387	19.00000	18.77143	1.000000	23694068	23694068-18	2	2	2	2	2	2	2	2	2	2	2	2	2	2	2	2	2	2	2	2	2	2	2	2	2	2	2
23693045|F|0-7:G>T-7:G>T	TGCAGCAGCGTCAGGAAGACGAAGTGGTAGCGGCTGATGAGAAACTTCAGCAGGATGTTCAGCGAGCCC	TGCAGCAGCGTCAGGAAGACGAAGTGGTAGCGGCTGATGAGAAACTTCAGCAGGATGTTCAGCGAGCCC		0	0	9.99e+02	7:G>T	7	0.981949	0.437500	0.566176	0.433824	0.562500	0.003676	0.492188	0.491241	0.491714	7.85714	4.84211	1.000000	23693045	23693045-7	0	0	0	0	0	0	0	0	0	0	0	0	0	0	0	0	NA	0	0	0	0	0	0	0	0	0	0
30709740|F|0-8:C>T-8:C>T	TGCAGCATCGTCAGGAAGACGAAGTGGTAGCGGCTGATGAGAAACTTCAGCAGGATGTTCAGAGAGCCC	TGCAGCATCGTCAGGAAGACGAAGTGGTAGCGGCTGATGAGAAACTTCAGCAGGATGTTCAGAGAGCCC		0	0	9.99e+02	8:C>T	8	0.566787	0.980892	0.019108	0.980892	0.019108	0.000000	0.037486	0.037486	0.037486	4.84211	6.50000	1.000000	30709740	30709740-8	NA	NA	NA	NA	NA	NA	NA	NA	NA	NA	NA	NA	NA	NA	NA	NA	NA	NA	2	NA	NA	NA	NA	NA	NA	NA	NA
23695159|F|0-20:G>T-20:G>T	TGCAGCAGCTGCTTAACCCTGGTGGTGCCAAACAAACAGCAACACTTAATGCATGAGCGGTTCAGCAGG	TGCAGCAGCTGCTTAACCCTGGTGGTGCCAAACAAACAGCAACACTTAATGCATGAGCGGTTCAGCAGG		0	0	9.99e+02	20:G>T	20	0.429603	0.008403	0.991597	0.008403	0.991597	0.000000	0.016665	0.016665	0.016665	36.00000	29.32215	1.000000	23695159	23695159-20	2	2	2	2	2	2	2	2	2	2	2	2	2	2	2	2	2	2	2	2	2	2	2	2	2	2	2
23691821|F|0-52:A>G-52:A>G	TGCAGCAGTCCCACCCTCAGAACGCCTCTCAGATCCATGTGAAACGGGAAGAACTGATTGCAAACTGGG	TGCAGCAGTCCCACCCTCAGAACGCCTCTCAGATCCATGTGAAACGGGAAGAACTGATTGCAAACTGGG	NW_015176004.1_scaffold1064	275327	1	4.68e-25	52:A>G	52	0.422383	0.923077	0.076923	0.923077	0.076923	0.000000	0.142012	0.142012	0.142012	6.43796	6.77778	1.000000	23691821	23691821-52	0	0	0	0	0	0	0	0	0	0	0	0	0	0	0	0	0	0	0	0	NA	0	0	0	0	0	0
23696847|F|0-53:C>T-53:C>T	TGCAGCATCCCGACATGCTGGTAACCAAAGCTGTAGTATATCGAGAAACAGAACCATCTCCAGAGGAAA	TGCAGCATCCCGACATGCTGGTAACCAAAGCTGTAGTATATCGAGAAACAGAACCATCTCCAGAGGAAA	NW_015167530.1_scaffold79	1752627	1	1.01e-26	53:C>T	53	0.906137	0.601594	0.410359	0.589641	0.398406	0.011952	0.479357	0.483929	0.481643	4.49462	5.37500	0.974576	23696847	23696847-53	2	2	2	2	2	2	2	2	1	2	2	2	2	2	2	2	NA	2	NA	2	2	2	2	2	2	2	2
30718724|F|0-6:A>G-6:A>G	TGCAGCATCCTGCCGGTTCCCCATCATCCCTGGAGGTCCTTGTAAAGTGACATACTGGGCCTTTGATGC	TGCAGCATCCTGCCGGTTCCCCATCATCCCTGGAGGTCCTTGTAAAGTGACATACTGGGCCTTTGATGC		0	0	9.99e+02	6:A>G	6	0.454874	0.634921	0.365079	0.634921	0.365079	0.000000	0.463593	0.463593	0.463593	2.65347	1.66667	1.000000	30718724	30718724-6	0	0	0	0	NA	0	0	0	0	0	0	0	0	0	NA	0	NA	0	NA	0	NA	0	0	NA	0	0	0
23689411|F|0-46:G>A-46:G>A	TGCAGCATGAAACACAAGTCACATACAGGGATTCCTGGAGCAGTAGGATAAAACACCAATGCAGAGCTT	TGCAGCATGAAACACAAGTCACATACAGGGATTCCTGGAGCAGTAGGATAAAACACCAATGCAGAGCTT	NW_015160208.1_scaffold57	2149768	1	1.01e-21	46:G>A	46	0.411552	0.991228	0.035088	0.964912	0.008772	0.026316	0.017390	0.067713	0.042552	9.39716	6.50000	1.000000	23689411	23689411-46	0	0	0	0	0	0	0	0	0	0	0	0	0	0	0	0	0	0	0	0	0	0	0	0	0	0	0
100575301|F|0-5:T>C-5:T>C	TGCAGTATGATTTTTAACAAAGTGGCCATTACTCTGGGAGACGTTTGGATCTTCTTGTCCATCCTCAAG	TGCAGTATGATTTTTAACAAAGTGGCCATTACTCTGGGAGACGTTTGGATCTTCTTGTCCATCCTCAAG		0	0	9.99e+02	5:T>C	5	0.714801	0.010101	0.989899	0.010101	0.989899	0.000000	0.019998	0.019998	0.019998	7.50000	6.36402	1.000000	100575301	100575301-5	2	2	2	2	2	2	2	2	2	2	2	2	2	2	2	2	2	2	2	2	NA	2	2	2	2	2	2
23693197|F|0-17:G>A-17:G>A	TGCAGCATGGTTGGTTTGTAAAGGAGATGGAATTCTGCAAACCATTTAAGTGGATTACAGTTAATCTCT	TGCAGCATGGTTGGTTTGTAAAGGAGATGGAATTCTGCAAACCATTTAAGTGGATTACAGTTAATCTCT	NW_015164193.1_scaffold383	798089	1	1.31e-20	17:G>A	17	0.693141	0.046875	0.953125	0.046875	0.953125	0.000000	0.089355	0.089355	0.089355	4.60000	3.37327	1.000000	23693197	23693197-17	2	2	2	2	2	2	2	2	2	2	2	2	2	2	NA	2	2	2	2	2	2	2	2	2	2	2	2
30718788|F|0-48:C>T-48:C>T	TGCAGCATTTCAGAGTCAGGTCACAGCTTTTGCCTGGCCATCCAAACACAGTCTATCATCCTGATGGTC	TGCAGCATTTCAGAGTCAGGTCACAGCTTTTGCCTGGCCATCCAAACACAGTCTATCATCCTGATGGTC	NW_015173186.1_scaffold1712	293578	1	1.30e-25	48:C>T	48	0.415162	0.756522	0.243478	0.756522	0.243478	0.000000	0.368393	0.368393	0.368393	9.82456	8.65517	1.000000	30718788	30718788-48	0	0	0	0	0	0	0	0	0	0	0	0	0	0	0	0	0	0	0	0	0	0	0	0	0	0	0
100575374|F|0-31:A>G-31:A>G	TGCAGCATTTTACACCCCATAAACAGTTACAACCGTCATTTTCTTTTATGGCTGTGCACGGCTCTGAAT	TGCAGCATTTTACACCCCATAAACAGTTACAACCGTCATTTTCTTTTATGGCTGTGCACGGCTCTGAAT	NW_015170898.1_scaffold341	1215488	1	1.68e-24	31:A>G	31	0.797834	0.004525	0.995475	0.004525	0.995475	0.000000	0.009009	0.009009	0.009009	10.00000	3.57143	1.000000	100575374	100575374-31	2	2	2	2	NA	2	2	2	2	2	2	2	2	2	2	2	NA	2	2	2	2	2	2	2	2	2	2
30718804|F|0-42:T>C-42:T>C	TGCAGCCAAAATTTGTTATATCTCTGGCATGGCTTTCTATGATGATTTGTACATTTTGCATTTTCCAGT	TGCAGCCAAAATTTGTTATATCTCTGGCATGGCTTTCTATGATGATTTGTACATTTTGCATTTTCCAGT		0	0	9.99e+02	42:T>C	42	0.501805	0.589928	0.410072	0.589928	0.410072	0.000000	0.483826	0.483826	0.483826	2.66337	1.59322	1.000000	30718804	30718804-42	0	0	0	0	0	0	0	0	0	0	0	0	NA	0	NA	0	0	0	0	0	NA	0	0	0	0	0	0
23693609|F|0-44:G>T-44:G>T	TGCAGCCAAAGACTAACAAAATTTGTGGTAGGGAATGGGCTTTTGTAAGTCATGGCTCACTTCTTTGGA	TGCAGCCAAAGACTAACAAAATTTGTGGTAGGGAATGGGCTTTTGTAAGTCATGGCTCACTTCTTTGGA	NW_015172014.1_scaffold336	973258	6	2.86e-12	44:G>T	44	0.407942	0.902655	0.106195	0.893805	0.097345	0.008850	0.175738	0.189835	0.182786	13.37209	15.23077	1.000000	23693609	23693609-44	0	0	0	0	0	0	0	0	0	0	0	0	0	0	0	0	0	0	0	0	0	0	0	0	0	0	0
23694130|F|0-34:G>A-34:G>A	TGCAGCCAACATCTGTGAGGTGTATTTGATGCTTGGCCATTGGTACCAAAGAACTAACCATCTTGTCTG	TGCAGCCAACATCTGTGAGGTGTATTTGATGCTTGGCCATTGGTACCAAAGAACTAACCATCTTGTCTG		0	0	9.99e+02	34:G>A	34	0.411552	0.833333	0.184211	0.815789	0.166667	0.017544	0.277778	0.300554	0.289166	14.92683	10.77273	1.000000	23694130	23694130-34	0	0	0	0	0	0	0	0	0	0	2	0	0	0	0	0	0	0	0	0	0	0	0	0	0	0	0
100575422|F|0-5:T>C-5:T>C	TGCAGTCGACATGCAATTTCCACTTTAAATCAATGCAAAGAACATTTCTTTTTCTTGTAAGCCAAAGCA	TGCAGTCGACATGCAATTTCCACTTTAAATCAATGCAAAGAACATTTCTTTTTCTTGTAAGCCAAAGCA		0	0	9.99e+02	5:T>C	5	0.490975	0.227941	0.779412	0.220588	0.772059	0.007353	0.351968	0.343858	0.347913	2.72549	1.88393	0.979167	100575422	100575422-5	0	1	0	0	0	0	0	0	0	0	0	0	NA	0	NA	0	0	0	0	0	0	NA	0	0	0	0	0
23697166|F|0-18:C>T-18:C>T	TGCAGCCACATGGAAAACCGCTTTTGAAGGCAAAGGCATTTCAAAAATACTTTATAGTATGACATTACA	TGCAGCCACATGGAAAACCGCTTTTGAAGGCAAAGGCATTTCAAAAATACTTTATAGTATGACATTACA	NW_015168653.1_scaffold52	653960	1	4.68e-25	18:C>T	18	0.657040	0.461538	0.554945	0.445055	0.538462	0.016484	0.497041	0.493962	0.495502	3.01031	3.18898	1.000000	23697166	23697166-18	2	2	2	2	2	2	2	2	2	2	2	2	2	2	NA	2	NA	2	2	NA	NA	2	2	2	2	2	2
100575459|F|0-17:T>G-17:T>G	TGCAGCCACCCACCCACTAGTTCTCCTTTGCTAATCAGATTAGTGACAAATAAAATTAAACCATTAAGG	TGCAGCCACCCACCCACTAGTTCTCCTTTGCTAATCAGATTAGTGACAAATAAAATTAAACCATTAAGG	NW_015170889.1_scaffold89	615740	1	4.68e-25	17:T>G	17	0.851986	0.012712	0.991525	0.008475	0.987288	0.004237	0.025101	0.016806	0.020953	4.33333	3.58099	1.000000	100575459	100575459-17	2	2	2	2	NA	2	2	2	2	2	2	2	2	2	NA	2	NA	2	2	2	NA	2	2	2	2	2	2
100575461|F|0-28:C>T-28:C>T	TGCAGCCACCCACCCACGAGTTCTCCTTCGCTAATCAGATTAGTGACAAATAAAATTAAACCATTAAGG	TGCAGCCACCCACCCACGAGTTCTCCTTCGCTAATCAGATTAGTGACAAATAAAATTAAACCATTAAGG	NW_015170889.1_scaffold89	615740	1	1.01e-21	28:C>T	28	0.848375	0.004255	0.995745	0.004255	0.995745	0.000000	0.008474	0.008474	0.008474	4.00000	3.58099	1.000000	100575461	100575461-28	2	2	2	2	NA	2	2	2	2	2	2	2	2	2	NA	2	NA	2	2	2	NA	2	2	2	2	2	2
23690216|F|0-50:G>T-50:G>T	TGCAGCCCACCCCAACTCTAGTTAAAACAAGTAAACAAAATAATTGGTGTGGCTTAATAGGCCTCCCTT	TGCAGCCCACCCCAACTCTAGTTAAAACAAGTAAACAAAATAATTGGTGTGGCTTAATAGGCCTCCCTT		0	0	9.99e+02	50:G>T	50	0.415162	0.930435	0.069565	0.930435	0.069565	0.000000	0.129452	0.129452	0.129452	12.59559	12.37500	1.000000	23690216	23690216-50	0	0	0	0	NA	0	0	0	0	0	0	0	0	0	0	0	0	0	0	0	0	0	0	0	0	0	0
30710049|F|0-13:G>A-13:G>A	TGCAGCCCAGTCAGCAGAAGCTGGCCGAGAAGCTGACCATCCTCAACGACCGCGGCGTCGGCATGAGCG	TGCAGCCCAGTCAGCAGAAGCTGGCCGAGAAGCTGACCATCCTCAACGACCGCGGCGTCGGCATGAGCG	NW_015162499.1_scaffold683	196792	1	3.62e-26	13:G>A	13	0.956679	1.000000	0.003774	0.996226	0.000000	0.003774	0.000000	0.007519	0.003759	9.30462	4.00000	1.000000	30710049	30710049-13	NA	NA	0	0	0	0	0	0	0	0	0	0	0	0	0	NA	0	0	0	0	0	0	0	0	0	NA	NA
30710049|F|0-34:G>C-34:G>C	TGCAGCCCAGTCAGCAGAAGCTGGCCGAGAAGCTGACCATCCTCAACGACCGCGGCGTCGGCATGAGCG	TGCAGCCCAGTCAGCAGAAGCTGGCCGAGAAGCTGACCATCCTCAACGACCGCGGCGTCGGCATGAGCG	NW_015162499.1_scaffold683	196792	1	3.62e-26	34:G>C	34	0.963899	0.992509	0.011236	0.988764	0.007491	0.003745	0.014869	0.022219	0.018544	9.30462	8.33333	1.000000	30710049	30710049-34	NA	NA	0	0	0	0	0	0	0	0	0	0	0	0	0	NA	0	0	0	0	0	0	0	0	0	NA	NA
30710049|F|0-43:C>T-43:C>T	TGCAGCCCAGTCAGCAGAAGCTGGCCGAGAAGCTGACCATCCTCAACGACCGCGGCGTCGGCATGAGCG	TGCAGCCCAGTCAGCAGAAGCTGGCCGAGAAGCTGACCATCCTCAACGACCGCGGCGTCGGCATGAGCG	NW_015162499.1_scaffold683	196792	1	3.62e-26	43:C>T	43	0.963899	0.992509	0.022472	0.977528	0.007491	0.014981	0.014869	0.043934	0.029401	9.30462	7.55556	1.000000	30710049	30710049-43	2	NA	0	0	1	0	0	0	1	0	0	0	0	0	0	NA	0	0	0	0	0	0	0	0	0	NA	NA
30719136|F|0-22:C>T-22:C>T	TGCAGCCTGACAATAAACAGTCCTCCAATCACCAGAGTTCTGTACTCTGTTTATAACTCTAATCCACAT	TGCAGCCTGACAATAAACAGTCCTCCAATCACCAGAGTTCTGTACTCTGTTTATAACTCTAATCCACAT		0	0	9.99e+02	22:C>T	22	0.487365	0.874074	0.125926	0.874074	0.125926	0.000000	0.220137	0.220137	0.220137	2.16912	1.70588	1.000000	30719136	30719136-22	0	0	0	0	NA	0	0	0	0	0	0	0	0	0	NA	0	0	0	NA	NA	0	NA	0	0	0	0	0
30702691|F|0-36:A>G-36:A>G	TGCAGCCTTGTACCCCCTGATGAATTTGGGAGGTGCAGACAGGCATGAGCGGTTCAGCAGGAATGCCGA	TGCAGCCTTGTACCCCCTGATGAATTTGGGAGGTGCAGACAGGCATGAGCGGTTCAGCAGGAATGCCGA		0	0	9.99e+02	36:A>G	36	0.422383	0.299145	0.743590	0.256410	0.700855	0.042735	0.419315	0.381328	0.400321	18.79487	17.61404	1.000000	30702691	30702691-36	2	2	2	2	2	1	2	2	2	2	2	2	1	0	2	2	2	2	2	2	2	2	2	2	2	2	2
30710224|F|0-11:T>C-11:T>C	TGCAGCCTTTGTTGGCCTGGCTGGCTGTCATGGAGCTGGCACATGTCAACCTGGCAAGGTAAGGAGGGG	TGCAGCCTTTGTTGGCCTGGCTGGCTGTCATGGAGCTGGCACATGTCAACCTGGCAAGGTAAGGAGGGG		0	0	9.99e+02	11:T>C	11	0.465704	0.248062	0.759690	0.240310	0.751938	0.007752	0.373055	0.365122	0.369088	3.92453	2.83168	1.000000	30710224	30710224-11	0	0	0	0	0	0	0	0	0	0	0	0	0	0	0	0	NA	0	0	NA	0	NA	0	0	0	0	0
23689717|F|0-39:G>A-39:G>A	TGCAGCGGGTGGGTTGGCCATGGTTCTTACTTCGACAAGGTGCTGCTTCTTTATAGAGCTCACGGCTGG	TGCAGCGGGTGGGTTGGCCATGGTTCTTACTTCGACAAGGTGCTGCTTCTTTATAGAGCTCACGGCTGG		0	0	9.99e+02	39:G>A	39	0.429603	0.991597	0.008403	0.991597	0.008403	0.000000	0.016665	0.016665	0.016665	17.34014	14.00000	1.000000	23689717	23689717-39	0	0	0	0	0	0	0	0	0	0	0	0	0	0	0	0	0	0	0	0	0	0	0	0	0	0	0
30723014|F|0-10:T>C-10:T>C	TGCAGCGTAATGCTGCTAAACCCAAGCAAAAACAACAAAGGATGCCCGCCACAGCAAAAGAAACCATCT	TGCAGCGTAATGCTGCTAAACCCAAGCAAAAACAACAAAGGATGCCCGCCACAGCAAAAGAAACCATCT	NW_015171511.1_scaffold307	916555	1	1.01e-26	10:T>C	10	0.545126	0.529801	0.470199	0.529801	0.470199	0.000000	0.498224	0.498224	0.498224	2.48936	1.60811	1.000000	30723014	30723014-10	0	0	0	0	0	0	0	0	0	0	0	0	0	0	NA	0	0	NA	NA	0	NA	NA	0	NA	0	0	0
100576114|F|0-63:G>A-63:G>A	TGCAGCTAAAGATAAATATTAAATAAGCCTATCTGCTCCTGGTTGAAAATTAATTTCTGCTACGGCAAA	TGCAGCTAAAGATAAATATTAAATAAGCCTATCTGCTCCTGGTTGAAAATTAATTTCTGCTACGGCAAA	NW_015172557.1_scaffold213	1082035	1	1.01e-26	63:G>A	63	0.931408	0.996124	0.007752	0.992248	0.003876	0.003876	0.007722	0.015384	0.011553	5.07911	3.00000	1.000000	100576114	100576114-63	0	0	0	0	NA	0	0	0	0	0	0	0	0	0	NA	0	0	0	0	0	0	NA	0	0	0	0	0
30702734|F|0-36:A>G-36:A>G	TGCAGCTAAATGTCCATTAATGGTGAGTAAGATTAGAATGACCATTCTCTCAGCCTCACCTACCTCACA	TGCAGCTAAATGTCCATTAATGGTGAGTAAGATTAGAATGACCATTCTCTCAGCCTCACCTACCTCACA		0	0	9.99e+02	36:A>G	36	0.469314	0.584615	0.415385	0.584615	0.415385	0.000000	0.485680	0.485680	0.485680	3.02020	1.71186	1.000000	30702734	30702734-36	0	0	0	0	0	0	0	0	0	0	0	0	0	0	0	0	0	0	0	NA	NA	0	0	0	0	0	0
23694250|F|0-54:G>A-54:G>A	TGCAGCTAGAGAAAAGAAACTCACAGGTTGGTCACTTACATAGATAACTGCTGCGAGCTCCTGGCGTGC	TGCAGCTAGAGAAAAGAAACTCACAGGTTGGTCACTTACATAGATAACTGCTGCGAGCTCCTGGCGTGC		0	0	9.99e+02	54:G>A	54	0.415162	0.791304	0.217391	0.782609	0.208696	0.008696	0.330284	0.340265	0.335274	12.16379	11.89286	1.000000	23694250	23694250-54	0	0	0	0	0	0	0	0	0	0	0	0	0	0	0	0	0	0	0	0	1	0	0	0	0	0	0
23689722|F|0-24:G>A-24:G>A	TGCAGCTATAAAATGCATCTTGGGGCTCCAGTAAAGAAATAAAAGACTAGCAGAACAGTGTTTGTAGGT	TGCAGCTATAAAATGCATCTTGGGGCTCCAGTAAAGAAATAAAAGACTAGCAGAACAGTGTTTGTAGGT		0	0	9.99e+02	24:G>A	24	0.422383	0.974359	0.076923	0.923077	0.025641	0.051282	0.049967	0.142012	0.095989	11.87857	10.52941	1.000000	23689722	23689722-24	2	0	0	2	0	0	0	0	0	1	0	0	0	0	0	1	0	1	0	1	0	0	0	0	0	0	0
23689722|F|0-36:A>G-36:A>G	TGCAGCTATAAAATGCATCTTGGGGCTCCAGTAAAGAAATAAAAGACTAGCAGAACAGTGTTTGTAGGT	TGCAGCTATAAAATGCATCTTGGGGCTCCAGTAAAGAAATAAAAGACTAGCAGAACAGTGTTTGTAGGT		0	0	9.99e+02	36:A>G	36	0.415162	0.991304	0.017391	0.982609	0.008696	0.008696	0.017240	0.034178	0.025709	11.87857	16.50000	1.000000	23689722	23689722-36	NA	0	0	NA	0	0	0	0	0	0	0	0	0	0	0	0	0	0	0	0	0	0	0	0	0	0	0
100576304|F|0-32:C>T-32:C>T	TGCAGCTCTACTTCATCCTTTGGAATAAAGCACATTTTATACGCATGAGCGGTTCAGCAGGAATGCCGA	TGCAGCTCTACTTCATCCTTTGGAATAAAGCACATTTTATACGCATGAGCGGTTCAGCAGGAATGCCGA		0	0	9.99e+02	32:C>T	32	0.797834	0.018100	0.990950	0.009050	0.981900	0.009050	0.035544	0.017936	0.026740	16.75000	16.48496	1.000000	100576304	100576304-32	NA	NA	NA	NA	NA	NA	NA	NA	NA	NA	NA	NA	NA	NA	NA	NA	NA	NA	NA	NA	NA	NA	NA	NA	NA	NA	NA
23693063|F|0-41:T>C-41:T>C	TGCAGCTCTACTTCATCCTTTGGAATAAAGCATATTTTATATGCATGAGCGGTTCAGCAGGAATGCCGA	TGCAGCTCTACTTCATCCTTTGGAATAAAGCATATTTTATATGCATGAGCGGTTCAGCAGGAATGCCGA		0	0	9.99e+02	41:T>C	41	0.985560	0.205128	0.802198	0.197802	0.794872	0.007326	0.326101	0.317353	0.321727	27.37975	16.48496	1.000000	23693063	23693063-41	0	0	0	0	0	0	0	0	0	0	0	0	0	0	0	0	0	0	0	0	0	0	0	0	0	0	0
30710417|F|0-22:C>G-22:C>G	TGCAGCTCTTGGAAAGGGGCCACTGGCACGCGCACTCTAACCTGCTCCTTTCCTTTTCCTGTCCTCTCT	TGCAGCTCTTGGAAAGGGGCCACTGGCACGCGCACTCTAACCTGCTCCTTTCCTTTTCCTGTCCTCTCT	NW_015160839.1_scaffold150	962734	1	3.62e-26	22:C>G	22	0.758123	0.457143	0.542857	0.457143	0.542857	0.000000	0.496327	0.496327	0.496327	3.27826	1.93077	1.000000	30710417	30710417-22	0	0	0	0	NA	NA	0	0	0	0	0	0	0	0	0	0	NA	0	0	0	0	0	0	NA	0	0	0
23698232|F|0-16:G>A-16:G>A	TGCAGCTGCAATACATGTGAACTGACCTACCTTTCTGTGCATGAGCGGTTCAGCAGGAATGCCGAGACC	TGCAGCTGCAATACATGTGAACTGACCTACCTTTCTGTGCATGAGCGGTTCAGCAGGAATGCCGAGACC		0	0	9.99e+02	16:G>A	16	0.415162	0.947826	0.052174	0.947826	0.052174	0.000000	0.098904	0.098904	0.098904	30.72464	16.20000	1.000000	23698232	23698232-16	0	0	0	0	0	0	0	0	0	0	0	0	0	0	0	0	0	0	0	0	0	0	0	0	0	0	0
30719497|F|0-32:A>G-32:A>G	TGCAGCTGCTCAAGGCACTCGGCCAGTTTCACATGGCCCCGGGACCGGGCAATAGCCAGGGGCAACCTC	TGCAGCTGCTCAAGGCACTCGGCCAGTTTCACATGGCCCCGGGACCGGGCAATAGCCAGGGGCAACCTC	NW_015164668.1_scaffold98	1028411	1	1.01e-26	32:A>G	32	0.444043	0.780488	0.219512	0.780488	0.219512	0.000000	0.342653	0.342653	0.342653	2.03571	1.59259	1.000000	30719497	30719497-32	0	0	0	0	0	0	0	0	0	0	0	0	0	0	NA	0	NA	0	0	NA	NA	0	NA	0	NA	0	0
23696902|F|0-52:G>A-52:G>A	TGCAGCTGCTCAGTTTGCTATTGTACCTGAACAGATAGGCAATAATCTGCTGGGAAAATTGAACTAATT	TGCAGCTGCTCAGTTTGCTATTGTACCTGAACAGATAGGCAATAATCTGCTGGGAAAATTGAACTAATT		0	0	9.99e+02	52:G>A	52	0.805054	0.080717	0.928251	0.071749	0.919283	0.008969	0.148404	0.133202	0.140803	2.38095	3.74590	0.986842	23696902	23696902-52	2	2	2	2	2	2	1	2	2	2	2	2	NA	2	2	2	2	2	NA	2	2	2	2	2	2	2	2
30710504|F|0-44:A>G-44:A>G	TGCAGCTGGCTTGTCAAAATTTAACACAAAATTTAGCAGAAGGTAAAACATGTTGAAGCTTCATTCCAG	TGCAGCTGGCTTGTCAAAATTTAACACAAAATTTAGCAGAAGGTAAAACATGTTGAAGCTTCATTCCAG		0	0	9.99e+02	44:A>G	44	0.462094	0.593750	0.406250	0.593750	0.406250	0.000000	0.482422	0.482422	0.482422	2.36264	1.57407	1.000000	30710504	30710504-44	0	0	0	0	0	0	0	0	0	0	0	0	0	0	NA	0	NA	0	0	NA	NA	0	0	NA	0	0	0
23694316|F|0-22:T>C-22:T>C	TGCAGCTGGTTTAAGCCAGCTGTCAAAGCCAATGCAAAGCATGAGCGGTTCAGCAGGAATGCCGAGACC	TGCAGCTGGTTTAAGCCAGCTGTCAAAGCCAATGCAAAGCATGAGCGGTTCAGCAGGAATGCCGAGACC		0	0	9.99e+02	22:T>C	22	0.425993	0.966102	0.042373	0.957627	0.033898	0.008475	0.065498	0.081155	0.073327	22.89583	14.80000	1.000000	23694316	23694316-22	0	0	0	0	0	0	0	0	0	0	0	0	0	0	0	0	0	0	0	0	0	0	0	0	0	0	0
23702366|F|0-43:A>C-43:A>C	TGCAGCTGTGCGAGGACCTCTTTTCCCGAATCAATGACACAACAAATGATAACATGTCCTACTCAGTAG	TGCAGCTGTGCGAGGACCTCTTTTCCCGAATCAATGACACAACAAATGATAACATGTCCTACTCAGTAG	NW_015176452.1_scaffold14	1489907	1	6.09e-19	43:A>C	43	0.433213	0.966667	0.033333	0.966667	0.033333	0.000000	0.064444	0.064444	0.064444	8.18750	4.00000	1.000000	23702366	23702366-43	0	0	0	0	0	0	0	0	0	0	0	0	0	0	NA	0	0	0	0	0	0	0	0	0	0	0	0
23693071|F|0-14:A>G-14:A>G	TGCAGCTGTGTGCTAGAAGACTGAAGTTTTTATCATTGACTAAATTAAACAAAAAAAATGTTCAGCATG	TGCAGCTGTGTGCTAGAAGACTGAAGTTTTTATCATTGACTAAATTAAACAAAAAAAATGTTCAGCATG		0	0	9.99e+02	14:A>G	14	0.617329	0.005848	1.000000	0.000000	0.994152	0.005848	0.011628	0.000000	0.005814	12.00000	9.56345	1.000000	23693071	23693071-14	NA	2	NA	2	2	2	2	NA	2	2	NA	2	NA	2	2	NA	NA	2	2	NA	2	NA	2	2	2	NA	2
23693071|F|0-61:T>A-61:T>A	TGCAGCTGTGTGCTGGAAGACTGAAGTTTTTATCATTGACTAAATTAAACAAAAAAAATGTTCAGCATG	TGCAGCTGTGTGCTGGAAGACTGAAGTTTTTATCATTGACTAAATTAAACAAAAAAAATGTTCAGCATG	NW_015173144.1_scaffold693	266044	1	1.02e-16	61:T>A	61	0.620939	0.994186	0.005814	0.994186	0.005814	0.000000	0.011560	0.011560	0.011560	9.56345	7.00000	1.000000	23693071	23693071-61	NA	0	NA	0	0	0	0	NA	0	0	NA	0	NA	0	0	NA	NA	0	0	NA	0	NA	0	0	0	NA	0
23694320|F|0-21:A>G-21:A>G	TGCAGCTGTTCCTGTAGGATGATCCCATTCCATATCTAGCTTAAAATGCATGAGCGGTTCAGCAGGAAT	TGCAGCTGTTCCTGTAGGATGATCCCATTCCATATCTAGCTTAAAATGCATGAGCGGTTCAGCAGGAAT		0	0	9.99e+02	21:A>G	21	0.415162	0.704348	0.295652	0.704348	0.295652	0.000000	0.416484	0.416484	0.416484	31.00943	26.72222	1.000000	23694320	23694320-21	0	0	0	0	0	0	0	0	0	0	0	0	0	0	0	0	0	0	0	0	0	0	0	0	0	0	0
23694327|F|0-11:C>T-11:C>T	TGCAGCTTCTTCTGGTCAGCCAAGCATTTTAATACTAAACCATTCAGTCGCTCTAGTTCAGCCTGCACC	TGCAGCTTCTTCTGGTCAGCCAAGCATTTTAATACTAAACCATTCAGTCGCTCTAGTTCAGCCTGCACC	NW_015172034.1_scaffold1050	392537	1	6.05e-24	11:C>T	11	0.418773	0.982759	0.017241	0.982759	0.017241	0.000000	0.033888	0.033888	0.033888	17.14685	15.00000	1.000000	23694327	23694327-11	0	0	0	0	0	0	0	0	0	0	0	0	0	0	0	0	0	0	0	0	0	0	0	0	0	0	0
30705082|F|0-59:G>C-59:G>C	TGCAGCTTTATATGTGCTCCAAGTTATCTTCAAATTGATACCACCTGGGGTATATTTTAGTGCCTTGTT	TGCAGCTTTATATGTGCTCCAAGTTATCTTCAAATTGATACCACCTGGGGTATATTTTAGTGCCTTGTT	NW_015168666.1_scaffold519	760755	1	1.30e-25	59:G>C	59	0.530686	0.428571	0.571429	0.428571	0.571429	0.000000	0.489796	0.489796	0.489796	2.42424	1.71429	1.000000	30705082	30705082-59	NA	NA	NA	NA	NA	0	NA	NA	NA	NA	0	NA	NA	0	NA	NA	NA	NA	NA	NA	NA	0	NA	NA	NA	NA	NA
23693073|F|0-12:C>T-12:C>T	TGCAGCTTTGACCTGCCATCTAAATATTGCTGCATGAGCGGTTCAGCAGGAATGCCGAGACCGATCTCG	TGCAGCTTTGACCTGCCATCTAAATATTGCTGCATGAGCGGTTCAGCAGGAATGCCGAGACCGATCTCG		0	0	9.99e+02	12:C>T	12	0.671480	0.989247	0.010753	0.989247	0.010753	0.000000	0.021274	0.021274	0.021274	23.73750	12.50000	1.000000	23693073	23693073-12	0	0	0	0	0	0	0	0	0	0	0	0	0	0	0	0	0	0	0	0	0	0	0	0	0	0	0
23693073|F|0-18:T>C-18:T>C	TGCAGCTTTGACCTGCCATCTAAATATTGCTGCATGAGCGGTTCAGCAGGAATGCCGAGACCGATCTCG	TGCAGCTTTGACCTGCCATCTAAATATTGCTGCATGAGCGGTTCAGCAGGAATGCCGAGACCGATCTCG		0	0	9.99e+02	18:T>C	18	0.664260	1.000000	0.005435	0.994565	0.000000	0.005435	0.000000	0.010810	0.005405	23.73750	6.50000	1.000000	23693073	23693073-18	0	0	0	0	0	0	0	0	0	0	0	0	0	0	0	0	0	0	0	0	0	0	0	0	0	0	0
30710708|F|0-27:G>A-27:G>A	TGCAGGAACCTCTTGTCCTAGCCATGGGCCCACCTCCTGGGAGGAAGCTCTGACTCAGCTGTTTGGTTC	TGCAGGAACCTCTTGTCCTAGCCATGGGCCCACCTCCTGGGAGGAAGCTCTGACTCAGCTGTTTGGTTC	NW_015177021.1_scaffold487	146633	1	2.84e-17	27:G>A	27	0.537906	0.489933	0.510067	0.489933	0.510067	0.000000	0.499797	0.499797	0.499797	2.15663	1.53659	1.000000	30710708	30710708-27	0	0	0	0	NA	0	0	0	0	0	0	NA	0	0	NA	0	NA	0	NA	NA	NA	0	NA	NA	0	0	NA
100576927|F|0-33:G>T-33:G>T	TGCAGGAATACAAAAATTGTGAAAGCCCAGGCAGCACTACAGAGGAGCAGTGCCATTCACTCACAAAGA	TGCAGGAATACAAAAATTGTGAAAGCCCAGGCAGCACTACAGAGGAGCAGTGCCATTCACTCACAAAGA	NW_015164725.1_scaffold2105	280764	1	2.16e-28	33:G>T	33	0.974729	1.000000	0.003704	0.996296	0.000000	0.003704	0.000000	0.007380	0.003690	6.95808	5.00000	1.000000	100576927	100576927-33	0	0	0	0	0	0	0	0	0	0	0	0	0	0	0	0	0	0	0	0	0	0	0	0	0	0	0
100576927|F|0-44:G>A-44:G>A	TGCAGGAATACAAAAATTGTGAAAGCCCAGGCAGCACTACAGAGGAGCAGTGCCATTCACTCACAAAGA	TGCAGGAATACAAAAATTGTGAAAGCCCAGGCAGCACTACAGAGGAGCAGTGCCATTCACTCACAAAGA	NW_015164725.1_scaffold2105	280764	1	2.16e-28	44:G>A	44	0.978339	0.996310	0.003690	0.996310	0.003690	0.000000	0.007353	0.007353	0.007353	6.95808	5.00000	1.000000	100576927	100576927-44	0	0	0	0	0	0	0	0	0	0	0	0	0	0	0	0	0	0	0	0	0	0	0	0	0	0	0
30719873|F|0-20:C>T-20:C>T	TGCAGGACTCTCTACGTTTACAGAATCCCAGGCTCTGGGATTCTAAATTGCTGACTGAATTGCTCCTTC	TGCAGGACTCTCTACGTTTACAGAATCCCAGGCTCTGGGATTCTAAATTGCTGACTGAATTGCTCCTTC		0	0	9.99e+02	20:C>T	20	0.675090	0.240642	0.764706	0.235294	0.759358	0.005348	0.365467	0.359862	0.362664	2.65574	1.84667	1.000000	30719873	30719873-20	0	0	0	0	0	NA	0	0	0	0	0	NA	0	0	NA	0	0	0	NA	0	NA	0	0	NA	0	0	0
30161854|F|0-45:C>T-45:C>T	TGCAGGAGCAAAGGGAAATTAATTAAGTATTGGACGCTGGTATGGCGCCGTGGAAAGAATACACAATCT	TGCAGGAGCAAAGGGAAATTAATTAAGTATTGGACGCTGGTATGGCGCCGTGGAAAGAATACACAATCT	NW_015166438.1_scaffold497	358409	1	2.16e-28	45:C>T	45	0.981949	0.996324	0.003676	0.996324	0.003676	0.000000	0.007326	0.007326	0.007326	12.92082	12.00000	1.000000	30161854	30161854-45	0	0	0	0	0	0	0	0	0	0	0	0	0	0	0	0	0	0	0	0	0	0	0	0	0	0	0
30714035|F|0-64:C>T-64:C>T	TGCAGGAGCATTATTCCTAATTGCCTACCCCGGCTTCATTTGTCTTGGGACCTAAAATTTCCTCCGCCG	TGCAGGAGCATTATTCCTAATTGCCTACCCCGGCTTCATTTGTCTTGGGACCTAAAATTTCCTCCGCCG	NW_015173730.1_scaffold1979	287608	1	3.64e-21	64:C>T	64	0.465704	0.069767	0.930233	0.069767	0.930233	0.000000	0.129800	0.129800	0.129800	2.77778	2.06618	1.000000	30714035	30714035-64	2	2	2	2	2	2	2	2	2	2	2	NA	NA	2	NA	2	NA	2	NA	2	NA	2	2	NA	2	2	2
30723085|F|0-36:T>C-36:T>C	TGCAGGAGGGACTGAAGACCAACTCCTGGAGCTCACTACCTGCATCTCTTTGGCTTGGAATATACAGGT	TGCAGGAGGGACTGAAGACCAACTCCTGGAGCTCACTACCTGCATCTCTTTGGCTTGGAATATACAGGT	NW_015168665.1_scaffold514	786390	1	4.68e-25	36:T>C	36	0.458484	0.598425	0.401575	0.598425	0.401575	0.000000	0.480625	0.480625	0.480625	2.30851	1.81132	1.000000	30723085	30723085-36	0	0	0	0	NA	0	0	0	0	0	0	NA	0	0	0	0	NA	0	NA	0	0	NA	0	0	0	0	0
23691296|F|0-5:G>A-5:G>A	TGCAGGAGGGATCTTTCCATCCAAGGAGTCTCCAGAGGGGTTTAGATTTAAGCATGAGCGGTTCAGCAG	TGCAGGAGGGATCTTTCCATCCAAGGAGTCTCCAGAGGGGTTTAGATTTAAGCATGAGCGGTTCAGCAG		0	0	9.99e+02	5:G>A	5	0.411552	0.991228	0.008772	0.991228	0.008772	0.000000	0.017390	0.017390	0.017390	27.69718	24.00000	1.000000	23691296	23691296-5	0	0	0	0	0	0	0	0	0	0	0	0	0	0	NA	0	0	0	0	0	0	0	0	0	0	0	0
30710921|F|0-14:T>A-14:T>A	TGCAGGATACAATTTTATCCTACATAACTGGCCTTCACTAGAACAGGGAACCAACTTTATTTCCTTCTT	TGCAGGATACAATTTTATCCTACATAACTGGCCTTCACTAGAACAGGGAACCAACTTTATTTCCTTCTT		0	0	9.99e+02	14:T>A	14	0.458484	0.354331	0.645669	0.354331	0.645669	0.000000	0.457561	0.457561	0.457561	2.33871	1.55682	1.000000	30710921	30710921-14	0	0	0	NA	0	0	0	0	0	NA	0	0	0	0	NA	0	NA	0	0	0	NA	0	NA	NA	0	0	0
23696646|F|0-25:C>T-25:C>T	TGCAGGATGATGCCCGTCAGCTGTTCGTATTGGCTGGAAGTGCAGAGGAAGGAGTTATGACTCCTGAGC	TGCAGGATGATGCCCGTCAGCTGTTCGTATTGGCTGGAAGTGCAGAGGAAGGAGTTATGACTCCTGAGC		0	0	9.99e+02	25:C>T	25	0.924188	0.597656	0.414062	0.585938	0.402344	0.011719	0.480927	0.485229	0.483078	9.82540	11.06015	1.000000	23696646	23696646-25	2	2	2	2	2	2	2	2	2	2	2	2	2	2	2	2	2	2	2	2	2	2	2	2	2	2	2
23696646|F|0-37:A>G-37:A>G	TGCAGGATGATGCCCGTCAGCTGTTTGTATTGGCTGGAAGTGCAGAGGAAGGAGTTATGACTCCTGAGC	TGCAGGATGATGCCCGTCAGCTGTTTGTATTGGCTGGAAGTGCAGAGGAAGGAGTTATGACTCCTGAGC	NW_015173792.1_scaffold3595	137784	2	1.01e-26	37:A>G	37	0.407942	0.938053	0.061947	0.938053	0.061947	0.000000	0.116219	0.116219	0.116219	11.06015	11.00000	1.000000	23696646	23696646-37	0	0	0	0	0	0	0	0	0	0	0	0	0	0	0	0	0	0	0	0	0	0	0	0	0	0	0
23693438|F|0-39:A>G-39:A>G	TGCAGGATTCTGTCCACCATCAAGGCAAGGAAGAAATTGACCATCAGGACTTGAGTGATCACTAGCTTA	TGCAGGATTCTGTCCACCATCAAGGCAAGGAAGAAATTGACCATCAGGACTTGAGTGATCACTAGCTTA		0	0	9.99e+02	39:A>G	39	0.570397	0.398734	0.607595	0.392405	0.601266	0.006329	0.479490	0.476847	0.478169	4.92771	2.11765	0.979167	23693438	23693438-39	0	0	0	0	0	0	0	1	0	0	0	0	0	0	0	0	NA	0	0	NA	0	0	0	0	0	0	0
23691312|F|0-66:G>T-66:G>T	TGCAGGATTTACTTACACATCCACACCAGTATGTAAAGTACTGTGCCAGTTCACTGGAAGGAATTCGAC	TGCAGGATTTACTTACACATCCACACCAGTATGTAAAGTACTGTGCCAGTTCACTGGAAGGAATTCGAC	NW_015160936.1_scaffold3300	123572	1	6.05e-24	66:G>T	66	0.404332	0.758929	0.241071	0.758929	0.241071	0.000000	0.365912	0.365912	0.365912	15.99091	15.96774	1.000000	23691312	23691312-66	0	0	0	0	0	0	0	0	0	0	0	0	0	0	0	0	0	0	0	0	0	0	0	0	0	0	0
30710999|F|0-15:T>A-15:T>A	TGCAGGCACAATTGGTGAAAATAATTGAACCAGAAGCTATAAAAAGCAACCTGAATCCATTGAACCTTG	TGCAGGCACAATTGGTGAAAATAATTGAACCAGAAGCTATAAAAAGCAACCTGAATCCATTGAACCTTG		0	0	9.99e+02	15:T>A	15	0.577617	0.531250	0.468750	0.531250	0.468750	0.000000	0.498047	0.498047	0.498047	2.51376	1.72727	1.000000	30710999	30710999-15	0	0	0	0	0	0	0	0	0	0	0	NA	NA	0	NA	0	0	0	0	0	NA	0	0	0	0	0	0
30720157|F|0-19:A>G-19:A>G	TGCAGGCAGGCTTATTTAAACGGCACAAAGAAATCATAATTTGCCTTGGGATAAATACCCTTGCTTTTG	TGCAGGCAGGCTTATTTAAACGGCACAAAGAAATCATAATTTGCCTTGGGATAAATACCCTTGCTTTTG	NW_015163608.1_scaffold189	849415	1	1.01e-26	19:A>G	19	0.480144	0.466165	0.541353	0.458647	0.533835	0.007519	0.497710	0.496580	0.497145	3.01190	1.78205	1.000000	30720157	30720157-19	0	0	NA	0	0	NA	0	0	0	0	NA	NA	NA	NA	NA	0	0	0	0	NA	0	0	0	NA	0	0	0
100577533|F|0-46:C>T-46:C>T	TGCAGGCCTCCTAAAGCAGCTGATTAACAATTAAAAACATTTATCACGGCAAGTCTAATTTAGTCCCTA	TGCAGGCCTCCTAAAGCAGCTGATTAACAATTAAAAACATTTATCACGGCAAGTCTAATTTAGTCCCTA	NW_015162517.1_scaffold1231	207103	1	7.94e-13	46:C>T	46	0.404332	0.080357	0.919643	0.080357	0.919643	0.000000	0.147800	0.147800	0.147800	20.55556	16.53788	1.000000	100577533	100577533-46	2	2	2	2	2	2	2	2	2	2	2	2	2	2	NA	2	2	2	2	2	2	2	2	2	2	2	2
23694463|F|0-6:C>T-6:C>T	TGCAGGCGTTTGTGTGTGTTTTCCTCTGAGGGTGGCAAGTCTGAAACTCTTCATGGGCTGCCAGCTCTA	TGCAGGCGTTTGTGTGTGTTTTCCTCTGAGGGTGGCAAGTCTGAAACTCTTCATGGGCTGCCAGCTCTA	NW_015173676.1_scaffold117	1884870	1	1.30e-25	6:C>T	6	0.415162	0.956522	0.069565	0.930435	0.043478	0.026087	0.083176	0.129452	0.106314	21.05839	16.18182	1.000000	23694463	23694463-6	0	0	1	0	0	2	0	0	0	0	0	1	2	2	0	0	0	0	0	0	1	2	0	0	0	0	0
30720286|F|0-24:G>A-24:G>A	TGCAGGCTAGGAAGCTCGATCCCCGTTCCCTTGAAGTTCACAGCAAAGATCCCATTAACTGAAATGGGA	TGCAGGCTAGGAAGCTCGATCCCCGTTCCCTTGAAGTTCACAGCAAAGATCCCATTAACTGAAATGGGA	NW_015174844.1_scaffold26	535446	1	1.01e-21	24:G>A	24	0.624549	0.433526	0.578035	0.421965	0.566474	0.011561	0.491162	0.487821	0.489492	2.32258	1.73394	1.000000	30720286	30720286-24	0	0	0	0	NA	0	0	0	0	0	0	NA	0	0	NA	0	NA	0	0	NA	NA	0	0	0	0	0	0
23691347|F|0-11:A>T-11:A>T	TGCAGGCTCCAAGTACTATATGTATGCACTGTTGTGCATGAGCGGTTCAGCAGGAATGCCGAGACCGAT	TGCAGGCTCCAAGTACTATATGTATGCACTGTTGTGCATGAGCGGTTCAGCAGGAATGCCGAGACCGAT		0	0	9.99e+02	11:A>T	11	0.418773	0.974138	0.025862	0.974138	0.025862	0.000000	0.050386	0.050386	0.050386	26.00000	19.00000	1.000000	23691347	23691347-11	0	0	0	0	0	0	0	0	0	0	0	0	0	0	0	0	0	0	0	0	0	0	0	0	0	0	0
23691347|F|0-14:G>A-14:G>A	TGCAGGCTCCAAGTGCTATATGTATGCACTGTTGTGCATGAGCGGTTCAGCAGGAATGCCGAGACCGAT	TGCAGGCTCCAAGTGCTATATGTATGCACTGTTGTGCATGAGCGGTTCAGCAGGAATGCCGAGACCGAT		0	0	9.99e+02	14:G>A	14	0.411552	0.008772	0.991228	0.008772	0.991228	0.000000	0.017390	0.017390	0.017390	24.00000	26.00000	1.000000	23691347	23691347-14	2	2	2	2	2	2	2	2	2	2	2	2	2	2	2	2	2	2	2	2	2	2	2	2	2	2	2
23690496|F|0-14:C>T-14:C>T	TGCAGGCTCCAGCACCAAGCCATCGGACAGAGCGGCATGAGCGGTTCAGCAGGAATGCCGAGACCGATC	TGCAGGCTCCAGCACCAAGCCATCGGACAGAGCGGCATGAGCGGTTCAGCAGGAATGCCGAGACCGATC		0	0	9.99e+02	14:C>T	14	0.978339	0.955720	0.044280	0.955720	0.044280	0.000000	0.084639	0.084639	0.084639	13.16923	11.86667	1.000000	23690496	23690496-14	0	0	0	0	0	0	0	0	0	0	0	0	0	0	0	0	0	0	0	0	0	0	0	0	0	0	0
23690496|F|0-26:A>G-26:A>G	TGCAGGCTCCAGCACCAAGCCATCGGACAGAGCGGCATGAGCGGTTCAGCAGGAATGCCGAGACCGATC	TGCAGGCTCCAGCACCAAGCCATCGGACAGAGCGGCATGAGCGGTTCAGCAGGAATGCCGAGACCGATC		0	0	9.99e+02	26:A>G	26	0.942238	0.992337	0.007663	0.992337	0.007663	0.000000	0.015208	0.015208	0.015208	13.16923	7.50000	1.000000	23690496	23690496-26	0	0	0	0	0	0	0	0	0	0	0	0	0	0	0	0	0	0	0	0	0	0	0	0	0	0	0
100577738|F|0-24:C>T-24:C>T	TGCAGGCTTTTCAGATGAAAAACACTCATTGCCATGCCTTCCTGTGATCTTGTGCATGAGCGGTTCAGC	TGCAGGCTTTTCAGATGAAAAACACTCATTGCCATGCCTTCCTGTGATCTTGTGCATGAGCGGTTCAGC	NW_015176017.1_scaffold1511	327423	1	1.31e-20	24:C>T	24	0.584838	0.055556	0.969136	0.030864	0.944444	0.024691	0.104938	0.059823	0.082381	25.00000	24.65657	1.000000	100577738	100577738-24	NA	NA	NA	NA	NA	NA	NA	NA	NA	NA	NA	NA	NA	NA	NA	NA	NA	NA	NA	NA	NA	NA	NA	NA	NA	NA	NA
23693092|F|0-27:G>A-27:G>A	TGCAGGCTTTTCAGATGAAAAACATTCGTTGCCATGCCTTCCTGTGATCTTGTGCATGAGCGGTTCAGC	TGCAGGCTTTTCAGATGAAAAACATTCGTTGCCATGCCTTCCTGTGATCTTGTGCATGAGCGGTTCAGC	NW_015176017.1_scaffold1511	327423	1	1.31e-20	27:G>A	27	0.953069	0.412879	0.594697	0.405303	0.587121	0.007576	0.484820	0.482065	0.483442	30.72464	24.65657	1.000000	23693092	23693092-27	0	0	0	0	0	0	0	0	0	0	0	0	0	0	0	0	0	0	0	0	0	0	0	0	0	0	0
30720369|F|0-36:T>C-36:T>C	TGCAGGCTTTTCAGATGAAAAACATTCATTGCCATGTCTTCCTGTGATCTTGTGCATGAGCGGTTCAGC	TGCAGGCTTTTCAGATGAAAAACATTCATTGCCATGTCTTCCTGTGATCTTGTGCATGAGCGGTTCAGC	NW_015176017.1_scaffold1511	327423	1	1.31e-20	36:T>C	36	0.602888	0.053892	0.946108	0.053892	0.946108	0.000000	0.101976	0.101976	0.101976	32.33333	24.53769	1.000000	30720369	30720369-36	NA	NA	NA	NA	NA	NA	NA	NA	NA	NA	NA	NA	NA	NA	NA	NA	NA	NA	NA	NA	NA	NA	NA	NA	NA	NA	NA
100577756|F|0-49:G>A-49:G>A	TGCAGGGAAATGGGACATACACTAGAAAAATCAGTACTAGAGGGATATTGTACCCTAGCATTCCTCTTC	TGCAGGGAAATGGGACATACACTAGAAAAATCAGTACTAGAGGGATATTGTACCCTAGCATTCCTCTTC		0	0	9.99e+02	49:G>A	49	0.902527	0.992000	0.008000	0.992000	0.008000	0.000000	0.015872	0.015872	0.015872	6.75163	3.50000	1.000000	100577756	100577756-49	0	0	0	0	NA	0	0	0	0	0	0	0	0	0	NA	0	NA	0	0	0	0	0	0	0	0	0	0
23693263|F|0-56:T>C-56:T>C	TGCAGGGAATGAGTCAAAAGGAGAGCTCCAAATCTTCAATCATGTATATCCAGGAGTTGAAATCTGGCC	TGCAGGGAATGAGTCAAAAGGAGAGCTCCAAATCTTCAATCATGTATATCCAGGAGTTGAAATCTGGCC		0	0	9.99e+02	56:T>C	56	0.794224	0.086364	0.918182	0.081818	0.913636	0.004545	0.157810	0.150248	0.154029	3.45000	3.21008	1.000000	23693263	23693263-56	2	2	2	2	NA	NA	2	2	2	2	0	2	2	2	NA	2	2	2	2	NA	NA	2	2	NA	2	2	2
30711287|F|0-15:G>C-15:G>C	TGCAGGGATCATTTGGTTGCATGAGCGGTTCAGCAGGAATGCCGAGACCGATCTCGTATGCCGTCTTCT	TGCAGGGATCATTTGGTTGCATGAGCGGTTCAGCAGGAATGCCGAGACCGATCTCGTATGCCGTCTTCT		0	0	9.99e+02	15:G>C	15	0.953069	1.000000	0.003788	0.996212	0.000000	0.003788	0.000000	0.007547	0.003774	19.59639	22.00000	1.000000	30711287	30711287-15	0	0	0	0	0	0	0	0	0	0	0	0	0	0	0	0	0	0	0	0	0	0	0	0	0	0	0
23691393|F|0-29:A>C-29:A>C	TGCAGGGGCCCAAAATGCAGCTCTGAGAGAGAGGCATGAGCGGTTCAGCAGGAATGCCGAGACCGATCT	TGCAGGGGCCCAAAATGCAGCTCTGAGAGAGAGGCATGAGCGGTTCAGCAGGAATGCCGAGACCGATCT		0	0	9.99e+02	29:A>C	29	0.415162	1.000000	0.008696	0.991304	0.000000	0.008696	0.000000	0.017240	0.008620	19.08392	15.00000	1.000000	23691393	23691393-29	0	0	0	0	NA	0	0	0	0	0	0	0	0	0	0	0	NA	0	0	0	0	0	0	0	0	0	0
100578190|F|0-44:A>G-44:A>G	TGCAGGGTACAGAAGGGACAACTAGACAGAAAGATGAAGTTTAAATTAATTCGTAAAGGAGATGTCATT	TGCAGGGTACAGAAGGGACAACTAGACAGAAAGATGAAGTTTAAATTAATTCGTAAAGGAGATGTCATT	NW_015176455.1_scaffold141	95530	1	4.68e-25	44:A>G	44	0.913357	0.996047	0.003953	0.996047	0.003953	0.000000	0.007874	0.007874	0.007874	5.42105	4.00000	1.000000	100578190	100578190-44	0	0	0	0	0	0	0	0	0	0	0	0	0	0	0	0	NA	0	0	0	0	0	0	0	0	0	0
30714078|F|0-22:A>C-22:A>C	TGCAGGGTTTTCAAGGCAAAAGACTAACAGAGATGGTTTGCCATTGCTTTCCTCTGCATCATGACCCTG	TGCAGGGTTTTCAAGGCAAAAGACTAACAGAGATGGTTTGCCATTGCTTTCCTCTGCATCATGACCCTG	NW_015174272.1_scaffold33	1729190	11	7.88e-18	22:A>C	22	0.530686	0.455782	0.544218	0.455782	0.544218	0.000000	0.496090	0.496090	0.496090	2.44444	1.62222	1.000000	30714078	30714078-22	0	0	NA	0	NA	NA	0	0	NA	NA	0	NA	NA	NA	NA	0	NA	NA	NA	0	NA	NA	NA	NA	NA	NA	0
23698567|F|0-16:G>A-16:G>A	TGCAGGTAAAATCCTTGCAGGTTTCTGGGGACAATTAAGGCAAAGATGTAGAGCATGAGCGGTTCAGCA	TGCAGGTAAAATCCTTGCAGGTTTCTGGGGACAATTAAGGCAAAGATGTAGAGCATGAGCGGTTCAGCA		0	0	9.99e+02	16:G>A	16	0.400722	0.981982	0.018018	0.981982	0.018018	0.000000	0.035387	0.035387	0.035387	14.14815	12.00000	1.000000	23698567	23698567-16	0	0	0	0	0	0	0	0	0	0	0	0	0	0	0	0	0	0	NA	0	0	0	0	0	0	0	0
30703574|F|0-67:C>T-67:C>T	TGCAGGTAAACCTCAGAACATCATATAAAGAAGCTTGCTGTAGATTTGGGGGACTTCAGATTAATATCA	TGCAGGTAAACCTCAGAACATCATATAAAGAAGCTTGCTGTAGATTTGGGGGACTTCAGATTAATATCA		0	0	9.99e+02	67:C>T	67	0.429603	0.605042	0.394958	0.605042	0.394958	0.000000	0.477932	0.477932	0.477932	2.56522	1.51923	1.000000	30703574	30703574-67	0	0	0	0	NA	0	0	0	0	0	0	0	0	0	0	0	0	0	NA	NA	0	0	0	NA	0	0	0
30711533|F|0-29:A>C-29:A>C	TGCAGGTAACCATTTCCCTTGGAACAAATAGGGAAGAAATCAGGTTATAGTGAGGGCACCCAGCAGGAC	TGCAGGTAACCATTTCCCTTGGAACAAATAGGGAAGAAATCAGGTTATAGTGAGGGCACCCAGCAGGAC	NW_015171710.1_scaffold6762	14631	1	1.01e-26	29:A>C	29	0.436823	0.983471	0.016529	0.983471	0.016529	0.000000	0.032511	0.032511	0.032511	6.62416	3.00000	1.000000	30711533	30711533-29	0	0	0	0	0	0	0	0	0	0	0	0	0	0	0	0	0	0	0	0	0	0	0	0	0	0	0
30711533|F|0-36:A>G-36:A>G	TGCAGGTAACCATTTCCCTTGGAACAAATAGGGAAGAAATCAGGTTATAGTGAGGGCACCCAGCAGGAC	TGCAGGTAACCATTTCCCTTGGAACAAATAGGGAAGAAATCAGGTTATAGTGAGGGCACCCAGCAGGAC	NW_015171710.1_scaffold6762	14631	1	1.01e-26	36:A>G	36	0.447653	0.959677	0.040323	0.959677	0.040323	0.000000	0.077393	0.077393	0.077393	6.62416	9.00000	1.000000	30711533	30711533-36	0	0	0	0	0	0	0	0	0	0	0	0	0	0	0	0	0	0	0	0	0	0	0	0	0	0	0
30720759|F|0-31:G>A-31:G>A	TGCAGGTAAGGCATAGGGAGGTTCTACAAGAGAAACAGAAAGGGACTTGCTAACTAAAAGGCAGGTTAT	TGCAGGTAAGGCATAGGGAGGTTCTACAAGAGAAACAGAAAGGGACTTGCTAACTAAAAGGCAGGTTAT		0	0	9.99e+02	31:G>A	31	0.411552	0.982456	0.017544	0.982456	0.017544	0.000000	0.034472	0.034472	0.034472	8.89209	9.00000	1.000000	30720759	30720759-31	0	0	0	0	0	0	0	0	0	0	0	0	0	0	0	0	0	0	0	NA	0	0	0	0	0	0	0
30720760|F|0-46:G>T-46:G>T	TGCAGGTAAGGCATAGGGAGGTTCTACAAGAGAAACAGAAAGGGACGAGCTAACTAAAAGGCAGGTTAT	TGCAGGTAAGGCATAGGGAGGTTCTACAAGAGAAACAGAAAGGGACGAGCTAACTAAAAGGCAGGTTAT		0	0	9.99e+02	46:G>T	46	0.418773	0.034483	0.965517	0.034483	0.965517	0.000000	0.066587	0.066587	0.066587	12.00000	8.89209	1.000000	30720760	30720760-46	2	2	2	2	2	2	2	2	2	2	2	2	2	2	2	2	2	2	2	NA	2	2	2	2	2	2	2
30720759|F|0-68:T>C-68:T>C	TGCAGGTAAGGCATAGGGAGGTTCTACAAGAGAAACAGAAAGGGACTTGCTAACTAAAAGGCAGGTTAT	TGCAGGTAAGGCATAGGGAGGTTCTACAAGAGAAACAGAAAGGGACTTGCTAACTAAAAGGCAGGTTAT		0	0	9.99e+02	68:T>C	68	0.404332	1.000000	0.008929	0.991071	0.000000	0.008929	0.000000	0.017698	0.008849	8.89209	7.00000	1.000000	30720759	30720759-68	0	0	0	0	0	0	0	0	0	0	0	0	0	0	0	0	0	0	0	NA	0	0	0	0	0	0	0
23694593|F|0-27:C>A-27:C>A	TGCAGGTAGCCACAGTATGATAAACAGCATAAGGGTCTCTACCTGAATCTCCATGTCCCTGATGATGCA	TGCAGGTAGCCACAGTATGATAAACAGCATAAGGGTCTCTACCTGAATCTCCATGTCCCTGATGATGCA	NW_015172068.1_scaffold2110	111057	1	2.19e-18	27:C>A	27	0.415162	0.965217	0.034783	0.965217	0.034783	0.000000	0.067146	0.067146	0.067146	21.13669	16.00000	1.000000	23694593	23694593-27	0	0	0	0	0	0	0	0	0	0	0	0	0	0	0	0	0	0	0	0	0	0	0	0	0	0	0
30720858|F|0-18:G>A-18:G>A	TGCAGGTGAAAAAGAATAGAAGTAAGAAATGTGCTCTAAGAGTCCTTGAGTGCTGCTGTCATACATTTG	TGCAGGTGAAAAAGAATAGAAGTAAGAAATGTGCTCTAAGAGTCCTTGAGTGCTGCTGTCATACATTTG		0	0	9.99e+02	18:G>A	18	0.642599	0.387640	0.617978	0.382022	0.612360	0.005618	0.474751	0.472163	0.473457	2.04651	1.68908	1.000000	30720858	30720858-18	0	0	0	0	0	NA	0	0	0	0	0	NA	NA	0	0	0	0	0	NA	NA	0	NA	0	NA	0	0	0
30720867|F|0-29:G>T-29:G>T	TGCAGGTGAGCACTAACAGTGTGCAGAGTGCAAAAGGAGAAAGGCAGCACCAGTTTGGCTTAATGCACC	TGCAGGTGAGCACTAACAGTGTGCAGAGTGCAAAAGGAGAAAGGCAGCACCAGTTTGGCTTAATGCACC	NW_015172036.1_scaffold1095	10330	1	1.01e-26	29:G>T	29	0.909747	0.996032	0.003968	0.996032	0.003968	0.000000	0.007905	0.007905	0.007905	5.48860	11.00000	1.000000	30720867	30720867-29	0	0	0	0	0	0	0	0	0	0	0	0	0	0	0	0	0	0	0	0	0	0	0	0	0	0	0
30720867|F|0-43:G>A-43:G>A	TGCAGGTGAGCACTAACAGTGTGCAGAGTGCAAAAGGAGAAAGGCAGCACCAGTTTGGCTTAATGCACC	TGCAGGTGAGCACTAACAGTGTGCAGAGTGCAAAAGGAGAAAGGCAGCACCAGTTTGGCTTAATGCACC	NW_015172036.1_scaffold1095	10330	1	1.01e-26	43:G>A	43	0.949458	0.954373	0.045627	0.954373	0.045627	0.000000	0.087091	0.087091	0.087091	5.48860	4.75000	1.000000	30720867	30720867-43	0	0	0	0	0	0	0	0	0	0	0	0	0	0	0	0	0	0	0	0	0	0	0	0	0	0	0
100578470|F|0-25:A>G-25:A>G	TGCAGGTGATTAAAATGATTAAGTGATTGTAATTTATATGATTAACCAATTAAACCATTCTCTAGTGAG	TGCAGGTGATTAAAATGATTAAGTGATTGTAATTTATATGATTAACCAATTAAACCATTCTCTAGTGAG	NW_015162477.1_scaffold126	915060	1	2.16e-28	25:A>G	25	0.981949	0.992647	0.011029	0.988971	0.007353	0.003676	0.014598	0.021816	0.018207	8.31437	4.33333	1.000000	100578470	100578470-25	0	0	0	0	0	0	0	0	0	0	0	0	0	0	0	0	0	0	NA	0	0	0	0	0	0	0	0
23694644|F|0-19:G>C-19:G>C	TGCAGGTGGTCTTCACTAAGCTCCTTCCAAAGGTTCTTTGCATGAGCGGTTCAGCAGGAATGCCGAGAC	TGCAGGTGGTCTTCACTAAGCTCCTTCCAAAGGTTCTTTGCATGAGCGGTTCAGCAGGAATGCCGAGAC		0	0	9.99e+02	19:G>C	19	0.444043	0.943089	0.097561	0.902439	0.056911	0.040650	0.107344	0.176086	0.141715	24.61268	22.61538	1.000000	23694644	23694644-19	0	0	NA	NA	0	NA	0	0	0	0	2	0	0	0	0	0	0	0	NA	0	NA	0	0	0	0	NA	0
23694648|F|0-16:A>G-16:A>G	TGCAGGTGTGTTCTGGAAATCAGTGCCTCCCAGGCATGAGCGGTTCAGCAGGAATGCCGAGACCGATCT	TGCAGGTGTGTTCTGGAAATCAGTGCCTCCCAGGCATGAGCGGTTCAGCAGGAATGCCGAGACCGATCT		0	0	9.99e+02	16:A>G	16	0.425993	0.288136	0.711864	0.288136	0.711864	0.000000	0.410227	0.410227	0.410227	24.40351	20.98889	1.000000	23694648	23694648-16	0	0	0	0	0	0	0	0	0	0	0	0	0	0	0	0	0	0	0	0	0	0	0	0	0	0	0
100578701|F|0-38:G>C-38:G>C	TGCAGGTTTTACAAGCTCCATGAGCGCAAATGTGAACCGATCATCATGACAGTGCCAAGGAAGGTGAGT	TGCAGGTTTTACAAGCTCCATGAGCGCAAATGTGAACCGATCATCATGACAGTGCCAAGGAAGGTGAGT		0	0	9.99e+02	38:G>C	38	0.444043	0.032520	0.967480	0.032520	0.967480	0.000000	0.062926	0.062926	0.062926	4.00000	3.25175	1.000000	100578701	100578701-38	2	2	2	2	2	2	2	2	2	2	2	2	2	2	NA	2	2	2	2	2	2	NA	2	2	2	2	2
100578700|F|0-50:A>C-50:A>C	TGCAGGTTTTACAAGCTCCATGAGCGCAAATGTGAACCCATCATCATGACAGTGCCAAGGAAGGTGAGT	TGCAGGTTTTACAAGCTCCATGAGCGCAAATGTGAACCCATCATCATGACAGTGCCAAGGAAGGTGAGT		0	0	9.99e+02	50:A>C	50	0.465704	0.922481	0.077519	0.922481	0.077519	0.000000	0.143020	0.143020	0.143020	3.25175	2.40000	1.000000	100578700	100578700-50	0	0	0	0	0	0	0	0	0	0	0	0	0	0	NA	0	0	0	0	0	0	NA	0	0	0	0	0
30711744|F|0-56:C>T-56:C>T	TGCAGGTTTTGCAGTGATTTCAGTCCTACCTGGAGGTTAGGTTTCAGAAGGTGGTGCTCAGTCCCTTGA	TGCAGGTTTTGCAGTGATTTCAGTCCTACCTGGAGGTTAGGTTTCAGAAGGTGGTGCTCAGTCCCTTGA		0	0	9.99e+02	56:C>T	56	0.444043	0.756098	0.243902	0.756098	0.243902	0.000000	0.368828	0.368828	0.368828	3.76991	2.50000	1.000000	30711744	30711744-56	0	0	0	0	0	0	0	0	NA	0	NA	NA	0	0	0	0	0	0	0	0	0	NA	0	0	0	0	0
23691482|F|0-16:C>T-16:C>T	TGCAGTAAGGTCGATACAGTAGCTGATCCCACCAATATTTTACCCAGTAAGGATCAGCTCCAAGAAAAA	TGCAGTAAGGTCGATACAGTAGCTGATCCCACCAATATTTTACCCAGTAAGGATCAGCTCCAAGAAAAA	NW_015166457.1_scaffold1155	396445	1	2.18e-23	16:C>T	16	0.407942	0.964602	0.044248	0.955752	0.035398	0.008850	0.068290	0.084580	0.076435	11.78102	9.83333	1.000000	23691482	23691482-16	0	0	0	0	0	0	0	0	0	0	0	0	0	0	0	0	0	0	0	0	0	0	0	0	0	0	0
23691482|F|0-49:A>C-49:A>C	TGCAGTAAGGTCGATACAGTAGCTGATCCCACCAATATTTTACCCAGTAAGGATCAGCTCCAAGAAAAA	TGCAGTAAGGTCGATACAGTAGCTGATCCCACCAATATTTTACCCAGTAAGGATCAGCTCCAAGAAAAA	NW_015166457.1_scaffold1155	396445	1	2.18e-23	49:A>C	49	0.407942	0.964602	0.035398	0.964602	0.035398	0.000000	0.068290	0.068290	0.068290	11.78102	15.50000	1.000000	23691482	23691482-49	0	0	0	0	0	0	0	0	0	0	0	0	0	0	0	0	0	0	0	0	0	0	0	0	0	0	0
30703753|F|0-9:A>G-9:A>G	TGCAGTAATAACAGCATAGACTCAACAGAAAACCCATGTTATCTTTGAAAGGAACATGCTTTGTGATGC	TGCAGTAATAACAGCATAGACTCAACAGAAAACCCATGTTATCTTTGAAAGGAACATGCTTTGTGATGC		0	0	9.99e+02	9:A>G	9	0.425993	0.983051	0.016949	0.983051	0.016949	0.000000	0.033324	0.033324	0.033324	6.64085	4.66667	1.000000	30703753	30703753-9	0	0	0	0	0	0	0	0	0	0	0	0	0	0	0	0	0	0	0	0	0	0	0	0	0	0	0
100579160|F|0-56:T>C-56:T>C	TGCAGTACTGTCAAACATTGTTTTTAGGAACTGTTGTAACATAGCACTGATGGGATTTTTCCTGCACAG	TGCAGTACTGTCAAACATTGTTTTTAGGAACTGTTGTAACATAGCACTGATGGGATTTTTCCTGCACAG		0	0	9.99e+02	56:T>C	56	0.498195	0.101449	0.905797	0.094203	0.898551	0.007246	0.182315	0.170657	0.176486	2.00000	1.93878	1.000000	100579160	100579160-56	2	2	2	2	2	NA	2	2	2	2	2	NA	2	2	NA	2	2	2	2	2	2	2	2	NA	2	2	2
30711891|F|0-64:T>C-64:T>C	TGCAGTAATGTCAAACATTGTTTTTAGGAACTGTTGTAACATAGCACTGATGGGATCTTTCCTGTACAG	TGCAGTAATGTCAAACATTGTTTTTAGGAACTGTTGTAACATAGCACTGATGGGATCTTTCCTGTACAG		0	0	9.99e+02	64:T>C	64	0.512635	0.119718	0.880282	0.119718	0.880282	0.000000	0.210772	0.210772	0.210772	2.47059	1.93878	1.000000	30711891	30711891-64	2	2	2	2	2	NA	2	2	2	2	2	NA	2	2	NA	2	2	2	2	2	2	2	2	NA	2	2	2
23694704|F|0-8:C>T-8:C>T	TGCAGTAGCAGAACAAGCAGGGTTGAATCTGACACAATGAAGAGAAAAAGTTGGCATGAGCGGTTCAGC	TGCAGTAGCAGAACAAGCAGGGTTGAATCTGACACAATGAAGAGAAAAAGTTGGCATGAGCGGTTCAGC		0	0	9.99e+02	8:C>T	8	0.404332	0.919643	0.089286	0.910714	0.080357	0.008929	0.147800	0.162628	0.155214	23.54688	18.84615	1.000000	23694704	23694704-8	0	0	2	0	0	2	0	0	0	0	0	2	2	2	0	0	0	0	0	0	2	2	0	2	0	0	0
30721266|F|0-29:C>T-29:C>T	TGCAGTAGTGGTGAAGGGTGGTTTATGATCTAAAAATAAGGGATGCATTTCTCTGAAATAGTGTGAATT	TGCAGTAGTGGTGAAGGGTGGTTTATGATCTAAAAATAAGGGATGCATTTCTCTGAAATAGTGTGAATT		0	0	9.99e+02	29:C>T	29	0.407942	0.300885	0.699115	0.300885	0.699115	0.000000	0.420706	0.420706	0.420706	16.66667	11.53333	1.000000	30721266	30721266-29	2	2	2	2	2	2	2	2	2	2	2	2	2	2	2	2	2	2	2	2	2	2	2	2	2	2	2
30711950|F|0-39:A>G-39:A>G	TGCAGTAGTGTCTGAGGAAACAGACATGGTCACTTTGGCAATCTTAACTGTATTTTTAATACACCTTTC	TGCAGTAGTGTCTGAGGAAACAGACATGGTCACTTTGGCAATCTTAACTGTATTTTTAATACACCTTTC	NW_015173816.1_scaffold4255	62449	1	2.16e-28	39:A>G	39	0.884477	0.024490	0.979592	0.020408	0.975510	0.004082	0.047780	0.039983	0.043882	5.16667	3.31047	1.000000	30711950	30711950-39	2	2	2	2	NA	2	2	2	2	2	2	2	2	2	2	2	2	2	2	2	2	2	2	2	2	2	2
23691528|F|0-7:T>C-7:T>C	TGCAGTATTTCTGTCTAGAGAAGCATATTCTCCTGCATGAGCGGTTCAGCAGGAATGCCGAGACCGATC	TGCAGTATTTCTGTCTAGAGAAGCATATTCTCCTGCATGAGCGGTTCAGCAGGAATGCCGAGACCGATC		0	0	9.99e+02	7:T>C	7	0.407942	1.000000	0.008850	0.991150	0.000000	0.008850	0.000000	0.017542	0.008771	25.09859	21.00000	1.000000	23691528	23691528-7	0	0	0	0	0	0	0	0	0	0	0	0	0	0	0	0	0	0	0	0	0	0	0	0	0	0	0
23691536|F|0-30:T>G-30:T>G	TGCAGTCACACATGCTAAAGAATCCACTTCTAATCCACTTTAAATGCACTTTAATCCACTTTAAATGCA	TGCAGTCACACATGCTAAAGAATCCACTTCTAATCCACTTTAAATGCACTTTAATCCACTTTAAATGCA		0	0	9.99e+02	30:T>G	30	0.407942	0.946903	0.053097	0.946903	0.053097	0.000000	0.100556	0.100556	0.100556	31.77941	38.00000	1.000000	23691536	23691536-30	0	0	0	0	0	0	0	0	0	0	0	0	0	0	0	0	0	0	0	0	0	0	0	0	0	0	0
100579539|F|0-39:A>T-39:A>T	TGCAGTCACTCCTCCTCCCTCCCCACCACAGGAAGAATGATTTCCAAGGCCTTACCCTTCTTGTCTTGG	TGCAGTCACTCCTCCTCCCTCCCCACCACAGGAAGAATGATTTCCAAGGCCTTACCCTTCTTGTCTTGG	NW_015161419.1_scaffold485	210373	1	1.01e-26	39:A>T	39	0.949458	0.996198	0.003802	0.996198	0.003802	0.000000	0.007576	0.007576	0.007576	6.46440	4.00000	1.000000	100579539	100579539-39	0	0	0	0	0	0	0	0	0	0	0	0	0	0	0	0	0	0	0	0	0	0	0	0	0	0	0
23691539|F|0-31:G>A-31:G>A	TGCAGTCAGACAGCAAGTTTGTGTCAGGCCTGGCTTTTTCATGGCTTTTAGTTCTGTAGCATGAGCGGT	TGCAGTCAGACAGCAAGTTTGTGTCAGGCCTGGCTTTTTCATGGCTTTTAGTTCTGTAGCATGAGCGGT		0	0	9.99e+02	31:G>A	31	0.411552	0.956140	0.043860	0.956140	0.043860	0.000000	0.083872	0.083872	0.083872	25.70803	31.80000	1.000000	23691539	23691539-31	0	0	0	0	0	0	0	0	0	0	0	0	0	0	0	0	0	0	0	0	0	0	0	0	0	0	0
23691539|F|0-43:G>A-43:G>A	TGCAGTCAGACAGCAAGTTTGTGTCAGGCCTGGCTTTTTCATGGCTTTTAGTTCTGTAGCATGAGCGGT	TGCAGTCAGACAGCAAGTTTGTGTCAGGCCTGGCTTTTTCATGGCTTTTAGTTCTGTAGCATGAGCGGT		0	0	9.99e+02	43:G>A	43	0.415162	0.947826	0.052174	0.947826	0.052174	0.000000	0.098904	0.098904	0.098904	25.70803	26.00000	1.000000	23691539	23691539-43	0	0	0	0	0	0	0	0	0	0	0	0	0	0	0	0	0	0	0	0	0	0	0	0	0	0	0
30164551|F|0-14:G>A-14:G>A	TGCAGTCAGCTGATGGCTTGTGGTTCTGTTTGGATGCATGTGGGGAAGGGATGCACAGATTTTAAATGC	TGCAGTCAGCTGATGGCTTGTGGTTCTGTTTGGATGCATGTGGGGAAGGGATGCACAGATTTTAAATGC	NW_015168047.1_scaffold80	1343755	1	1.01e-26	14:G>A	14	0.862816	0.845188	0.192469	0.807531	0.154812	0.037657	0.261690	0.310849	0.286269	3.81092	5.79104	1.000000	30164551	30164551-14	2	2	2	2	2	NA	2	2	2	1	1	2	2	2	2	2	NA	2	NA	2	NA	2	2	2	2	2	2
23694759|F|0-7:G>A-7:G>A	TGCAGTCGGTATATCATCATGCATCACTAAGGATTACTGGCATGAGCGGTTCAGCAGGAATGCCGAGAC	TGCAGTCGGTATATCATCATGCATCACTAAGGATTACTGGCATGAGCGGTTCAGCAGGAATGCCGAGAC		0	0	9.99e+02	7:G>A	7	0.418773	0.068966	0.931034	0.068966	0.931034	0.000000	0.128419	0.128419	0.128419	19.37500	22.77941	1.000000	23694759	23694759-7	2	2	2	2	2	2	2	2	2	2	2	2	2	2	2	2	2	2	2	2	2	2	2	2	2	2	2
23694763|F|0-12:A>T-12:A>T	TGCAGTCATCATAGAACTGCATGAGCGGTTCAGCAGGAATGCCGAGACCGATCTCGTATGCCGTCTTCT	TGCAGTCATCATAGAACTGCATGAGCGGTTCAGCAGGAATGCCGAGACCGATCTCGTATGCCGTCTTCT		0	0	9.99e+02	12:A>T	12	0.444043	0.959350	0.040650	0.959350	0.040650	0.000000	0.077996	0.077996	0.077996	27.18367	11.40000	1.000000	23694763	23694763-12	0	0	0	0	0	0	0	0	0	0	0	0	0	0	0	0	0	0	0	0	0	0	0	0	0	0	0
23696686|F|0-15:G>A-15:G>A	TGCAGTCATGTCTTCGGTGCAACGCCCAACAAACACCTTCCTGCTACGCAAAGGCTCATCTGGACTTTG	TGCAGTCATGTCTTCGGTGCAACGCCCAACAAACACCTTCCTGCTACGCAAAGGCTCATCTGGACTTTG		0	0	9.99e+02	15:G>A	15	0.494585	0.919708	0.080292	0.919708	0.080292	0.000000	0.147690	0.147690	0.147690	6.34356	5.30769	1.000000	23696686	23696686-15	0	0	0	0	0	0	0	0	0	0	0	0	0	0	0	0	0	0	0	0	0	0	0	0	0	0	0
23694787|F|0-20:A>C-20:A>C	TGCAGTCGACTTGGTCTACCACTAGGTGACATTGCTAAATTTAGAGAATATGGAAGCATGAGCGGTTCA	TGCAGTCGACTTGGTCTACCACTAGGTGACATTGCTAAATTTAGAGAATATGGAAGCATGAGCGGTTCA		0	0	9.99e+02	20:A>C	20	0.418773	0.982759	0.017241	0.982759	0.017241	0.000000	0.033888	0.033888	0.033888	24.58156	20.50000	1.000000	23694787	23694787-20	0	0	0	0	0	0	0	0	0	0	0	0	0	0	0	0	0	0	0	0	0	0	0	0	0	0	0
30712208|F|0-33:C>A-33:C>A	TGCAGTCTAATATTTGTATCTATTTATTTATATCAGGTTCATCTTCAGCAGACTGATCTTTCAGAAGTG	TGCAGTCTAATATTTGTATCTATTTATTTATATCAGGTTCATCTTCAGCAGACTGATCTTTCAGAAGTG		0	0	9.99e+02	33:C>A	33	0.548736	0.953947	0.046053	0.953947	0.046053	0.000000	0.087864	0.087864	0.087864	5.47222	6.71429	1.000000	30712208	30712208-33	0	0	0	0	0	0	0	0	0	0	0	0	0	0	NA	0	0	0	0	0	0	0	0	0	0	0	0
30712221|F|0-37:T>C-37:T>C	TGCAGTCTCTAAAGATAAAGGACAGTTGAATATATAATGGATAACCAAAATATGTGTGAATTTTTTGTT	TGCAGTCTCTAAAGATAAAGGACAGTTGAATATATAATGGATAACCAAAATATGTGTGAATTTTTTGTT	NW_015164667.1_scaffold71	1177962	1	3.64e-21	37:T>C	37	0.404332	0.830357	0.169643	0.830357	0.169643	0.000000	0.281728	0.281728	0.281728	5.16102	2.00000	1.000000	30712221	30712221-37	0	0	0	0	0	0	0	0	0	0	0	0	0	0	0	0	0	0	0	0	NA	NA	0	0	0	0	0
30721571|F|0-49:A>G-49:A>G	TGCAGTCTCTGTATGTGCTACCAAAGTACATGCTCTTTGGACCATGCTCATGGACCAAGAAATCCCTGC	TGCAGTCTCTGTATGTGCTACCAAAGTACATGCTCTTTGGACCATGCTCATGGACCAAGAAATCCCTGC	NW_015165830.1_scaffold15	1679574	1	1.01e-21	49:A>G	49	0.415162	0.121739	0.886957	0.113043	0.878261	0.008696	0.213837	0.200529	0.207183	3.80000	2.88372	1.000000	30721571	30721571-49	2	2	2	2	NA	NA	2	2	2	2	2	2	NA	2	NA	2	2	2	NA	2	NA	NA	2	2	2	2	2
30721649|F|0-52:C>A-52:C>A	TGCAGTCTTTGTTCTTTGAGTAATTTATCATGTTAACTTTGCCATAACACAACTGCCATAACACAACAT	TGCAGTCTTTGTTCTTTGAGTAATTTATCATGTTAACTTTGCCATAACACAACTGCCATAACACAACAT	NW_015163628.1_scaffold910	211331	1	1.01e-21	52:C>A	52	0.606498	0.642857	0.357143	0.642857	0.357143	0.000000	0.459184	0.459184	0.459184	2.09167	2.75309	1.000000	30721649	30721649-52	2	2	2	2	2	NA	2	2	2	2	2	2	2	2	NA	2	2	2	2	2	2	2	NA	2	2	2	2
23689850|F|0-61:T>C-61:T>C	TGCAGTGAAATTATTCAGAAAGCTTCATTTGTGAAGGGAGAGGAGCTTTTACGTATTGTAATGCTGACT	TGCAGTGAAATTATTCAGAAAGCTTCATTTGTGAAGGGAGAGGAGCTTTTACGTATTGTAATGCTGACT		0	0	9.99e+02	61:T>C	61	0.400722	0.972973	0.027027	0.972973	0.027027	0.000000	0.052593	0.052593	0.052593	18.45255	13.33333	1.000000	23689850	23689850-61	0	0	0	0	0	0	0	0	0	0	0	0	0	0	0	0	0	0	0	0	0	0	0	0	0	0	0
23694835|F|0-33:C>T-33:C>T	TGCAGTGAGAGAGGGAATTGCCAGAAATCATTGCCCTCCCTCTTCTGCAAACAGAAGTGCTATTCTGTT	TGCAGTGAGAGAGGGAATTGCCAGAAATCATTGCCCTCCCTCTTCTGCAAACAGAAGTGCTATTCTGTT		0	0	9.99e+02	33:C>T	33	0.418773	0.956897	0.043103	0.956897	0.043103	0.000000	0.082491	0.082491	0.082491	16.93525	19.80000	1.000000	23694835	23694835-33	0	0	0	0	0	0	0	0	0	0	0	0	0	0	0	0	0	0	0	0	0	0	0	0	0	0	0
23691598|F|0-33:T>C-33:T>C	TGCAGTGATACCAAGAGAGAAATGTGACTGGCCTAATGTCACTCAGCATGAGCGGTTCAGCAGGAATGC	TGCAGTGATACCAAGAGAGAAATGTGACTGGCCTAATGTCACTCAGCATGAGCGGTTCAGCAGGAATGC		0	0	9.99e+02	33:T>C	33	0.425993	0.635593	0.364407	0.635593	0.364407	0.000000	0.463229	0.463229	0.463229	32.34314	28.68889	1.000000	23691598	23691598-33	0	0	0	0	0	0	0	0	0	0	0	0	0	0	0	0	0	0	0	0	0	0	0	0	0	0	0
23698869|F|0-12:C>A-12:C>A	TGCAGTGATCTACAGCAGCAACCAGATGAGGCAAGTTCATGCTCTGGTGCTTCAGGGTTAAAACCAGGA	TGCAGTGATCTACAGCAGCAACCAGATGAGGCAAGTTCATGCTCTGGTGCTTCAGGGTTAAAACCAGGA		0	0	9.99e+02	12:C>A	12	0.407942	0.017699	0.982301	0.017699	0.982301	0.000000	0.034772	0.034772	0.034772	27.50000	26.10949	1.000000	23698869	23698869-12	2	2	2	2	2	2	2	2	2	2	2	2	2	2	2	2	2	2	2	2	2	2	2	2	2	2	2
23698869|F|0-49:C>T-49:C>T	TGCAGTGATCTAAAGCAGCAACCAGATGAGGCAAGTTCATGCTCTGGTGCTTCAGGGTTAAAACCAGGA	TGCAGTGATCTAAAGCAGCAACCAGATGAGGCAAGTTCATGCTCTGGTGCTTCAGGGTTAAAACCAGGA	NW_015319967.1_scaffold160252	2	2	3.64e-21	49:C>T	49	0.411552	0.973684	0.035088	0.964912	0.026316	0.008772	0.051247	0.067713	0.059480	26.10949	6.60000	1.000000	23698869	23698869-49	0	0	0	0	0	0	0	0	0	0	0	0	0	0	0	0	0	0	0	0	0	0	0	0	0	0	0
30712338|F|0-52:T>C-52:T>C	TGCAGTGATCTAAAGCAGCAACCAGATGAGGCAAGTTCATGCTCTGGTGCTTTAGGGTTAAAACCAGGA	TGCAGTGATCTAAAGCAGCAACCAGATGAGGCAAGTTCATGCTCTGGTGCTTTAGGGTTAAAACCAGGA	NW_015319967.1_scaffold160252	2	2	1.69e-19	52:T>C	52	0.415162	0.034783	0.965217	0.034783	0.965217	0.000000	0.067146	0.067146	0.067146	20.00000	26.10949	1.000000	30712338	30712338-52	2	2	2	2	2	2	2	2	2	2	2	2	2	2	2	2	2	2	2	2	2	2	2	2	2	2	2
30732815|F|0-12:A>T-12:A>T	TGCAGTGATGGCAGGCCTCCTCCCTTTAACTCTCCAGGAAATGTGCCAGGTTACAGCTTTCTAAAAGGC	TGCAGTGATGGCAGGCCTCCTCCCTTTAACTCTCCAGGAAATGTGCCAGGTTACAGCTTTCTAAAAGGC	NW_015172044.1_scaffold1322	99659	1	7.83e-23	12:A>T	12	0.447653	0.467742	0.532258	0.467742	0.532258	0.000000	0.497919	0.497919	0.497919	2.00000	1.52113	1.000000	30732815	30732815-12	0	0	0	0	0	NA	0	0	0	0	0	NA	NA	0	NA	0	NA	NA	0	0	NA	0	NA	0	0	0	0
30704129|F|0-14:G>T-14:G>T	TGCAGTGCAACATGGTTAACTTTTGCTTCTGTCCCATTTCACCCATCTTGCAGGAACCAGGAGGGGTTG	TGCAGTGCAACATGGTTAACTTTTGCTTCTGTCCCATTTCACCCATCTTGCAGGAACCAGGAGGGGTTG	NW_015168653.1_scaffold52	1705372	1	1.01e-26	14:G>T	14	0.981949	0.022059	0.981618	0.018382	0.977941	0.003676	0.043144	0.036089	0.039617	13.66667	8.95441	1.000000	30704129	30704129-14	2	2	2	2	2	2	2	2	2	2	2	2	2	2	2	2	2	2	2	2	2	2	2	2	2	2	2
23698888|F|0-10:A>G-10:A>G	TGCAGTGCAGAATGCAGAATTGTATATAAGATATTTGAGTGTCTAAAACGATGTATGATAAATGAAGTA	TGCAGTGCAGAATGCAGAATTGTATATAAGATATTTGAGTGTCTAAAACGATGTATGATAAATGAAGTA	NW_015170295.1_scaffold708	324912	1	1.68e-24	10:A>G	10	0.530686	0.802721	0.224490	0.775510	0.197279	0.027211	0.316720	0.348188	0.332454	12.60274	6.35556	0.986486	23698888	23698888-10	0	0	0	0	0	1	0	0	0	0	0	0	0	0	0	0	0	0	0	NA	0	0	0	0	0	0	0
23698888|F|0-44:A>G-44:A>G	TGCAGTGCAGAATGCAGAATTGTATATAAGATATTTGAGTGTCTAAAACGATGTATGATAAATGAAGTA	TGCAGTGCAGAATGCAGAATTGTATATAAGATATTTGAGTGTCTAAAACGATGTATGATAAATGAAGTA	NW_015170295.1_scaffold708	324912	1	1.68e-24	44:A>G	44	0.425993	1.000000	0.008475	0.991525	0.000000	0.008475	0.000000	0.016806	0.008403	12.60274	9.00000	1.000000	23698888	23698888-44	0	0	0	0	0	0	0	0	0	0	0	0	0	0	0	0	0	0	0	NA	0	0	0	0	0	0	0
30712374|F|0-5:A>T-5:A>T	TGCAGAGCAGTTTAACTTGGGCTGTAGGAAAAGCTGTCCCAGTCAAGATCTGCATGAGCGGTTCAGCAG	TGCAGAGCAGTTTAACTTGGGCTGTAGGAAAAGCTGTCCCAGTCAAGATCTGCATGAGCGGTTCAGCAG		0	0	9.99e+02	5:A>T	5	0.400722	0.081081	0.918919	0.081081	0.918919	0.000000	0.149014	0.149014	0.149014	19.88889	18.92366	1.000000	30712374	30712374-5	2	2	2	2	2	2	2	2	2	2	2	2	2	2	2	2	2	2	2	2	2	2	2	2	2	2	2
23693325|F|0-35:C>A-35:C>A	TGCAGTGCTCACCAGGGTGACCCTACAAGGTGCTCCGCTTGGCAGCAAGCAGGCATTGAGAATGGGATG	TGCAGTGCTCACCAGGGTGACCCTACAAGGTGCTCCGCTTGGCAGCAAGCAGGCATTGAGAATGGGATG	NW_015252156.1_scaffold88080	61	2	7.88e-18	35:C>A	35	0.617329	0.076023	0.929825	0.070175	0.923977	0.005848	0.140488	0.130502	0.135495	2.23077	2.10615	1.000000	23693325	23693325-35	2	2	2	2	NA	2	2	2	2	2	1	2	NA	2	2	2	2	2	2	NA	NA	NA	2	2	2	2	2
100580290|F|0-5:C>T-5:C>T	TGCAGCGCTTACGAGTCCTTCTACGAAAGCACTTCTCCTGAGTGTGCCAGCCCTCAGTTTGAAGGTCCC	TGCAGCGCTTACGAGTCCTTCTACGAAAGCACTTCTCCTGAGTGTGCCAGCCCTCAGTTTGAAGGTCCC	NW_015162475.1_scaffold58	1573323	1	4.68e-25	5:C>T	5	0.942238	0.007663	0.992337	0.007663	0.992337	0.000000	0.015208	0.015208	0.015208	6.00000	4.63107	1.000000	100580290	100580290-5	2	2	2	2	2	2	2	2	2	2	2	2	2	2	NA	2	2	2	2	NA	2	2	2	2	2	2	2
23691616|F|0-22:T>G-22:T>G	TGCAGTGGAATGCTTAGGGCTGTTTCCAAGTAGGAGTGGCATGAGCGGTTCAGCAGGAATGCCGAGACC	TGCAGTGGAATGCTTAGGGCTGTTTCCAAGTAGGAGTGGCATGAGCGGTTCAGCAGGAATGCCGAGACC		0	0	9.99e+02	22:T>G	22	0.418773	0.870690	0.137931	0.862069	0.129310	0.008621	0.225178	0.237812	0.231495	15.29688	14.23529	1.000000	23691616	23691616-22	0	0	0	0	0	0	0	0	0	0	0	0	0	0	0	0	0	0	0	NA	0	0	0	0	0	0	0
30704200|F|0-35:G>A-35:G>A	TGCAGTGGCTACTGTGACACAGCCAAATGCTCTGTGGAGTACCTTGTATTTTCAACTGGAAATATCATT	TGCAGTGGCTACTGTGACACAGCCAAATGCTCTGTGGAGTACCTTGTATTTTCAACTGGAAATATCATT		0	0	9.99e+02	35:G>A	35	0.483755	0.604478	0.395522	0.604478	0.395522	0.000000	0.478169	0.478169	0.478169	2.96970	1.75000	1.000000	30704200	30704200-35	0	0	0	0	NA	0	0	0	0	0	0	0	0	0	0	0	0	0	0	NA	NA	NA	0	0	0	0	0
30712522|F|0-45:C>T-45:C>T	TGCAGTGTAGTAGTCTTCTTGAATTGAACCTTAATGTCAAAGGTTCACTTTAAGAGAGAGCTAGAGATA	TGCAGTGTAGTAGTCTTCTTGAATTGAACCTTAATGTCAAAGGTTCACTTTAAGAGAGAGCTAGAGATA	NW_015175358.1_scaffold2	1340533	1	7.88e-18	45:C>T	45	0.490975	0.316176	0.683824	0.316176	0.683824	0.000000	0.432418	0.432418	0.432418	2.04545	2.48760	1.000000	30712522	30712522-45	2	2	2	2	2	2	2	2	2	2	2	2	2	2	NA	2	2	2	NA	2	NA	NA	2	NA	2	2	2
23694908|F|0-51:C>A-51:C>A	TGCAGTGTCTTGCTTCCATCACTGAGATGCAAGGCTAGCATGGCTTCAGGTCCTAGCCCTTGCACCCAG	TGCAGTGTCTTGCTTCCATCACTGAGATGCAAGGCTAGCATGGCTTCAGGTCCTAGCCCTTGCACCCAG		0	0	9.99e+02	51:C>A	51	0.415162	0.991304	0.008696	0.991304	0.008696	0.000000	0.017240	0.017240	0.017240	13.90071	11.00000	1.000000	23694908	23694908-51	0	0	0	0	NA	0	0	0	0	0	0	0	0	0	0	0	0	0	0	0	0	0	0	0	0	0	0
23691634|F|0-35:G>A-35:G>A	TGCAGTGTGAAGCCAATATTTCTGTCACTATTATCGTTGAACCTCTCAGTTCTGACATTCTGCTAGCAT	TGCAGTGTGAAGCCAATATTTCTGTCACTATTATCGTTGAACCTCTCAGTTCTGACATTCTGCTAGCAT		0	0	9.99e+02	35:G>A	35	0.415162	0.530435	0.469565	0.530435	0.469565	0.000000	0.498147	0.498147	0.498147	23.14925	25.90909	1.000000	23691634	23691634-35	2	2	2	2	2	2	2	2	2	2	2	2	2	2	2	2	2	2	2	2	2	2	2	2	2	2	2
30722722|F|0-9:T>C-9:T>C	TGCAGTGTGTACTGTGAACTCCACAGTGCACATAAAACTAGAGAAAACATATTTTAAAAGAAAAACATA	TGCAGTGTGTACTGTGAACTCCACAGTGCACATAAAACTAGAGAAAACATATTTTAAAAGAAAAACATA	NW_015169799.1_scaffold814	307263	1	3.64e-21	9:T>C	9	0.566787	0.528662	0.471338	0.528662	0.471338	0.000000	0.498357	0.498357	0.498357	2.57576	1.56962	1.000000	30722722	30722722-9	0	0	0	0	NA	NA	0	0	0	0	0	0	NA	0	NA	0	0	0	0	NA	0	0	0	NA	NA	NA	0
23693340|F|0-55:A>C-55:A>C	TGCAGTGTGTCCCGTAAGGTGATACACAAGTTCTGGTTCGCACCTGCGACCCTTGACCACAAGTGACTG	TGCAGTGTGTCCCGTAAGGTGATACACAAGTTCTGGTTCGCACCTGCGACCCTTGACCACAAGTGACTG	NW_015162483.1_scaffold260	1059450	1	1.01e-26	55:A>C	55	0.451264	0.936000	0.072000	0.928000	0.064000	0.008000	0.119808	0.133632	0.126720	4.49306	5.33333	1.000000	23693340	23693340-55	0	0	0	0	0	0	0	0	0	0	0	0	0	0	0	0	0	0	0	0	0	0	0	0	0	0	0
23693340|F|0-64:G>A-64:G>A	TGCAGTGTGTCCCGTAAGGTGATACACAAGTTCTGGTTCGCACCTGCGACCCTTGACCACAAGTGACTG	TGCAGTGTGTCCCGTAAGGTGATACACAAGTTCTGGTTCGCACCTGCGACCCTTGACCACAAGTGACTG	NW_015162483.1_scaffold260	1059450	1	1.01e-26	64:G>A	64	0.877256	0.481481	0.518519	0.481481	0.518519	0.000000	0.499314	0.499314	0.499314	4.49306	2.82781	1.000000	23693340	23693340-64	0	0	0	0	0	0	0	0	0	0	0	0	0	0	0	0	0	0	0	0	0	0	0	0	0	0	0
23694917|F|0-9:C>T-9:C>T	TGCAGTGTTCAGCAGCATTTGGACAGAGTCATGCATGAGCGGTTCAGCAGGAATGCCGAGACCGATCTC	TGCAGTGTTCAGCAGCATTTGGACAGAGTCATGCATGAGCGGTTCAGCAGGAATGCCGAGACCGATCTC		0	0	9.99e+02	9:C>T	9	0.422383	0.948718	0.051282	0.948718	0.051282	0.000000	0.097304	0.097304	0.097304	33.30000	35.66667	1.000000	23694917	23694917-9	0	0	0	0	0	0	0	0	0	0	0	0	0	0	0	0	0	0	0	0	0	0	0	0	0	0	0
23691640|F|0-27:G>A-27:G>A	TGCAGTTAAAGAAATCTGCCCTATTCTGGAGAGATTGTAAAGGAAGCATTTGGTAGTCATTTCCGCTGC	TGCAGTTAAAGAAATCTGCCCTATTCTGGAGAGATTGTAAAGGAAGCATTTGGTAGTCATTTCCGCTGC	NW_015165843.1_scaffold450	516655	1	1.30e-25	27:G>A	27	0.407942	0.823009	0.212389	0.787611	0.176991	0.035398	0.291331	0.334560	0.312945	8.47115	10.04545	1.000000	23691640	23691640-27	2	2	0	2	1	0	2	2	2	2	2	0	0	0	2	2	1	2	2	2	0	0	0	0	1	2	2
30704324|F|0-10:T>C-10:T>C	TGCAGTTATATTATCCAGAGGTAGTTGTCATGAGCATTATTCTCGCAAGATAATGTGACCATGAGGATT	TGCAGTTATATTATCCAGAGGTAGTTGTCATGAGCATTATTCTCGCAAGATAATGTGACCATGAGGATT	NW_015177064.1_scaffold1714	341024	1	1.01e-26	10:T>C	10	0.447653	1.000000	0.008065	0.991935	0.000000	0.008065	0.000000	0.015999	0.007999	6.83333	7.00000	1.000000	30704324	30704324-10	0	0	0	0	0	0	0	0	0	0	0	0	0	0	0	0	0	0	0	0	0	0	0	0	0	0	0
30704324|F|0-38:A>G-38:A>G	TGCAGTTATATTATCCAGAGGTAGTTGTCATGAGCATTATTCTCGCAAGATAATGTGACCATGAGGATT	TGCAGTTATATTATCCAGAGGTAGTTGTCATGAGCATTATTCTCGCAAGATAATGTGACCATGAGGATT	NW_015177064.1_scaffold1714	341024	1	1.01e-26	38:A>G	38	0.472924	0.946565	0.061069	0.938931	0.053435	0.007634	0.101160	0.114679	0.107919	6.83333	8.75000	1.000000	30704324	30704324-38	0	0	0	0	0	0	0	0	0	0	0	0	0	0	0	0	0	0	0	0	0	0	0	0	0	0	0
100580786|F|0-32:G>A-32:G>A	TGCAGTTCAAACTAGATACAGAATATTTTCCTGGAACTTAAAGGAAAGGTATCCAGATGTCTAAACATT	TGCAGTTCAAACTAGATACAGAATATTTTCCTGGAACTTAAAGGAAAGGTATCCAGATGTCTAAACATT	NW_015163115.1_scaffold956	82926	1	2.16e-28	32:G>A	32	0.978339	0.992620	0.011070	0.988930	0.007380	0.003690	0.014651	0.021895	0.018273	7.45536	3.66667	1.000000	100580786	100580786-32	0	0	0	0	0	0	0	0	0	0	0	0	0	0	0	0	0	0	0	0	0	0	0	0	0	0	0
30712667|F|0-18:C>T-18:C>T	TGCAGTTCAGCGTCGCTTCCCCTCCTCCTCTGCCGCCAGCAGCAGCTCCTGGCCGAGGCCGGCGTGCCC	TGCAGTTCAGCGTCGCTTCCCCTCCTCCTCTGCCGCCAGCAGCAGCTCCTGGCCGAGGCCGGCGTGCCC	NW_015172007.1_scaffold134	1766778	1	2.18e-23	18:C>T	18	0.577617	0.506250	0.500000	0.500000	0.493750	0.006250	0.499922	0.500000	0.499961	2.35789	1.67033	1.000000	30712667	30712667-18	0	0	0	0	NA	NA	0	0	0	0	0	0	0	0	NA	0	NA	0	0	0	NA	0	0	0	0	0	0
30722134|F|0-14:C>T-14:C>T	TGCAGTTCATCCAGCAGTGGCAAAACAAAGGAGTCGTAGTCCTTATCCCAGCGCCGAGACAGTTCTTTG	TGCAGTTCATCCAGCAGTGGCAAAACAAAGGAGTCGTAGTCCTTATCCCAGCGCCGAGACAGTTCTTTG	NW_015172087.1_scaffold2634	76636	1	4.68e-25	14:C>T	14	0.552347	0.738562	0.261438	0.738562	0.261438	0.000000	0.386176	0.386176	0.386176	2.74194	3.14815	1.000000	30722134	30722134-14	2	NA	2	NA	2	NA	NA	NA	2	2	2	2	2	2	NA	2	NA	2	NA	2	2	NA	2	2	2	NA	2
30712680|F|0-11:C>T-11:C>T	TGCAGTTCCAGCCATTTGGCAAGTTGCCTGTTCTCAGAGACTTTGTTTGAGGGTGGATTGGACTGATTT	TGCAGTTCCAGCCATTTGGCAAGTTGCCTGTTCTCAGAGACTTTGTTTGAGGGTGGATTGGACTGATTT		0	0	9.99e+02	11:C>T	11	0.581227	0.055901	0.944099	0.055901	0.944099	0.000000	0.105551	0.105551	0.105551	3.88889	1.89881	1.000000	30712680	30712680-11	2	2	2	2	2	NA	2	2	2	2	2	NA	2	2	2	2	NA	2	NA	NA	NA	NA	2	NA	2	2	2
100580846|F|0-29:A>C-29:A>C	TGCAGTTCCATCTTTTATCATTTGAACCCAAAGAACTGATACTGCTTTAAGAATGTATGAGTTCCTGTG	TGCAGTTCCATCTTTTATCATTTGAACCCAAAGAACTGATACTGCTTTAAGAATGTATGAGTTCCTGTG	NW_015167558.1_scaffold680	817696	1	7.83e-23	29:A>C	29	0.584838	0.456790	0.543210	0.456790	0.543210	0.000000	0.496266	0.496266	0.496266	2.08235	1.57609	1.000000	100580846	100580846-29	0	0	0	0	NA	0	0	0	0	0	0	NA	0	0	NA	0	0	NA	NA	0	NA	0	0	0	0	0	0
30713813|F|0-18:A>G-18:A>G	TGCAGTTCCCTTGCTTAGATAATTAAAGTCCTATGATTGATAAGGTGACACAGTGTAGGAGAGATTTAG	TGCAGTTCCCTTGCTTAGATAATTAAAGTCCTATGATTGATAAGGTGACACAGTGTAGGAGAGATTTAG		0	0	9.99e+02	18:A>G	18	0.577617	0.462500	0.537500	0.462500	0.537500	0.000000	0.497188	0.497188	0.497188	2.56180	1.59341	1.000000	30713813	30713813-18	0	0	0	0	0	0	0	0	0	0	0	0	0	0	NA	0	0	0	NA	0	0	0	NA	NA	0	0	0
23691664|F|0-68:A>C-68:A>C	TGCAGTTCTACATACTACTGTCATAGTAACTGAACAGAGCACTAATTCATTGTCTTTGCCTTTGTGCTA	TGCAGTTCTACATACTACTGTCATAGTAACTGAACAGAGCACTAATTCATTGTCTTTGCCTTTGTGCTA	NW_015170283.1_scaffold302	616796	1	1.31e-20	68:A>C	68	0.411552	0.956140	0.043860	0.956140	0.043860	0.000000	0.083872	0.083872	0.083872	10.43796	10.60000	1.000000	23691664	23691664-68	0	0	0	0	0	0	0	0	0	0	0	0	0	0	0	0	0	0	0	0	0	0	0	0	0	0	0
30712729|F|0-60:A>G-60:A>G	TGCAGTTCTTCATCAATCTGACACAGCTTGTTCTGGTCTGTAATTGGGACCCAGCTGCCAAGGGTCCCT	TGCAGTTCTTCATCAATCTGACACAGCTTGTTCTGGTCTGTAATTGGGACCCAGCTGCCAAGGGTCCCT		0	0	9.99e+02	60:A>G	60	0.787004	0.821101	0.220183	0.779817	0.178899	0.041284	0.293788	0.343405	0.318597	3.91549	2.53704	0.986842	30712729	30712729-60	0	0	0	NA	0	0	NA	NA	0	NA	NA	0	0	NA	NA	NA	0	0	NA	NA	0	0	0	0	0	NA	NA
23694786|F|0-6:T>C-6:T>C	TGCAGTTGACCCAGTAGCCACAATTGCTATCTTCAATGCCCTTAATGTGGATCCTGTACTTAACATGTT	TGCAGTTGACCCAGTAGCCACAATTGCTATCTTCAATGCCCTTAATGTGGATCCTGTACTTAACATGTT		0	0	9.99e+02	6:T>C	6	0.400722	0.531532	0.468468	0.531532	0.468468	0.000000	0.498012	0.498012	0.498012	9.20238	9.39286	1.000000	23694786	23694786-6	0	0	0	0	0	0	0	0	0	0	0	0	0	0	0	0	0	0	0	0	0	0	0	0	0	0	0
23694984|F|0-20:C>T-20:C>T	TGCAGTTGCAGGTCTCTATTCCTCCCTTAACAATGACAGATTTATATTCTCTGACCATCAAGCTGCTCT	TGCAGTTGCAGGTCTCTATTCCTCCCTTAACAATGACAGATTTATATTCTCTGACCATCAAGCTGCTCT		0	0	9.99e+02	20:C>T	20	0.400722	0.900901	0.099099	0.900901	0.099099	0.000000	0.178557	0.178557	0.178557	8.73810	7.38462	1.000000	23694984	23694984-20	0	0	0	0	0	0	0	0	0	0	0	0	0	0	0	0	0	0	0	NA	0	0	0	0	0	0	0
23699051|F|0-38:G>C-38:G>C	TGCAGTTGCCTCTGGTACTAGGCAGAGCACAGCAATAAGTCGGAGTATGCAGCATATCTGATTAACCGA	TGCAGTTGCCTCTGGTACTAGGCAGAGCACAGCAATAAGTCGGAGTATGCAGCATATCTGATTAACCGA		0	0	9.99e+02	38:G>C	38	0.425993	0.822034	0.186441	0.813559	0.177966	0.008475	0.292588	0.303361	0.297975	28.84000	23.95833	1.000000	23699051	23699051-38	0	0	0	0	0	0	0	0	0	0	1	0	0	0	0	0	0	0	0	0	0	0	0	0	0	0	0
30704416|F|0-11:T>C-11:T>C	TGCAGTTGTAGTGTGCCCTAGAATCCCCTGGAATGCACTGGGGGCATGAGCGGTTCAGCAGGAATGCCG	TGCAGTTGTAGTGTGCCCTAGAATCCCCTGGAATGCACTGGGGGCATGAGCGGTTCAGCAGGAATGCCG		0	0	9.99e+02	11:T>C	11	0.447653	0.024194	0.975806	0.024194	0.975806	0.000000	0.047216	0.047216	0.047216	7.33333	4.61905	1.000000	30704416	30704416-11	2	2	2	2	2	2	2	2	2	2	2	2	2	2	2	2	2	2	2	2	2	2	2	2	2	2	2
100581021|F|0-14:G>C-14:G>C	TGCAGTTGTAGCATGCCCTAGAATCCCCTGGAATGCACTGGGGGCATGAGCGGTTCAGCAGGAATGCCG	TGCAGTTGTAGCATGCCCTAGAATCCCCTGGAATGCACTGGGGGCATGAGCGGTTCAGCAGGAATGCCG		0	0	9.99e+02	14:G>C	14	0.440433	0.991803	0.008197	0.991803	0.008197	0.000000	0.016259	0.016259	0.016259	4.61905	4.50000	1.000000	100581021	100581021-14	0	0	0	0	0	0	0	0	0	0	0	0	0	0	0	0	0	0	0	0	0	0	0	0	0	0	0
100581022|F|0-41:A>G-41:A>G	TGCAGTTGTAGCATGCCCTAGAATCCCCTGGAATGCACTGGAGGCATGAGCGGTTCAGCAGGAATGCCG	TGCAGTTGTAGCATGCCCTAGAATCCCCTGGAATGCACTGGAGGCATGAGCGGTTCAGCAGGAATGCCG		0	0	9.99e+02	41:A>G	41	0.444043	0.016260	0.983740	0.016260	0.983740	0.000000	0.031992	0.031992	0.031992	7.00000	4.61905	1.000000	100581022	100581022-41	2	2	2	2	2	2	2	2	2	2	2	2	2	2	2	2	2	2	2	2	2	2	2	2	2	2	2
30722275|F|0-51:C>T-51:C>T	TGCAGTTGTCCCTCCAGCAAGCAGCTCCACCAAAGGTAATGGGGAGGAATACGCACACACTTCTGACAG	TGCAGTTGTCCCTCCAGCAAGCAGCTCCACCAAAGGTAATGGGGAGGAATACGCACACACTTCTGACAG	NW_015166456.1_scaffold1122	413750	1	1.68e-24	51:C>T	51	0.581227	0.509317	0.490683	0.509317	0.490683	0.000000	0.499826	0.499826	0.499826	2.56436	2.04598	1.000000	30722275	30722275-51	0	0	0	0	0	0	0	0	0	0	0	0	NA	0	0	0	0	0	NA	NA	NA	NA	0	NA	0	0	0
30714330|F|0-14:T>C-14:T>C	TGCAGTTGTTCTTTTTGTATTTCTACTGGGAAGATATGTAACTCCCAGAATTATTATATTTTTCTTTGA	TGCAGTTGTTCTTTTTGTATTTCTACTGGGAAGATATGTAACTCCCAGAATTATTATATTTTTCTTTGA		0	0	9.99e+02	14:T>C	14	0.487365	0.562963	0.437037	0.562963	0.437037	0.000000	0.492071	0.492071	0.492071	2.21739	1.72581	1.000000	30714330	30714330-14	0	0	0	0	0	0	NA	0	0	0	0	0	0	0	NA	0	0	0	NA	NA	NA	0	NA	0	0	0	0
23695002|F|0-28:T>C-28:T>C	TGCAGTTTAAAGTGATAGAATCCAGGAATGGTTTTACTGCATGAGCGGTTCAGCAGGAATGCCGAGACC	TGCAGTTTAAAGTGATAGAATCCAGGAATGGTTTTACTGCATGAGCGGTTCAGCAGGAATGCCGAGACC		0	0	9.99e+02	28:T>C	28	0.411552	0.807018	0.228070	0.771930	0.192982	0.035088	0.311480	0.352108	0.331794	25.78992	26.46429	1.000000	23695002	23695002-28	0	0	0	0	0	0	0	0	0	0	0	0	0	0	0	0	0	0	0	0	0	0	0	0	0	0	0
30704429|F|0-15:A>G-15:A>G	TGCAGTTTAATTTCTATAAAATTGTCCAACTTTTTTCTTTCAGAATGCAAGCAACAATGATATTGGACA	TGCAGTTTAATTTCTATAAAATTGTCCAACTTTTTTCTTTCAGAATGCAAGCAACAATGATATTGGACA		0	0	9.99e+02	15:A>G	15	0.407942	0.035398	0.964602	0.035398	0.964602	0.000000	0.068290	0.068290	0.068290	23.50000	19.67883	1.000000	30704429	30704429-15	2	2	2	2	2	2	2	2	2	2	2	2	2	2	2	2	2	2	2	2	2	2	2	2	2	2	2
30712806|F|0-20:T>A-20:T>A	TGCAGTTTAGAAATCTGAACTAACCTCTGTGAGATGCCTTCTTACAATTATCCTTCCCTGATTTCTCAT	TGCAGTTTAGAAATCTGAACTAACCTCTGTGAGATGCCTTCTTACAATTATCCTTCCCTGATTTCTCAT		0	0	9.99e+02	20:T>A	20	0.548736	0.171053	0.835526	0.164474	0.828947	0.006579	0.283587	0.274844	0.279216	2.52381	1.77273	0.973684	30712806	30712806-20	0	0	0	0	NA	NA	0	0	0	0	1	NA	NA	0	NA	0	NA	0	0	0	NA	0	0	0	0	NA	0
23691699|F|0-12:C>T-12:C>T	TGCAGTTTCCAGCTCAGCTTGGTGCTCCTCTGCATGAGCGGTTCAGCAGGAATGCCGAGACCGATCTCG	TGCAGTTTCCAGCTCAGCTTGGTGCTCCTCTGCATGAGCGGTTCAGCAGGAATGCCGAGACCGATCTCG		0	0	9.99e+02	12:C>T	12	0.404332	0.705357	0.294643	0.705357	0.294643	0.000000	0.415657	0.415657	0.415657	30.43396	26.34286	1.000000	23691699	23691699-12	0	0	0	0	0	0	0	0	0	0	0	0	0	0	0	0	0	0	0	0	0	0	0	0	0	0	0
30714332|F|0-8:C>T-8:C>T	TGCAGTTTCGAACCTTATCCAAAAGATGGTGCTGTTACGGTATAGAGCAGGGGTGGGTGGAAGACAGAG	TGCAGTTTCGAACCTTATCCAAAAGATGGTGCTGTTACGGTATAGAGCAGGGGTGGGTGGAAGACAGAG	NW_015161947.1_scaffold12	1337297	1	3.62e-26	8:C>T	8	0.552347	0.496732	0.503268	0.496732	0.503268	0.000000	0.499979	0.499979	0.499979	2.01099	1.51807	1.000000	30714332	30714332-8	0	0	0	0	0	0	0	0	0	0	0	0	NA	0	0	0	0	0	NA	0	NA	0	NA	0	NA	0	0
23693361|F|0-8:G>C-8:G>C	TGCAGTTTGCCCCATAATCTGCATTTATCACATCCAACACAATCCATTATACGGGATATGTTCTTGAAA	TGCAGTTTGCCCCATAATCTGCATTTATCACATCCAACACAATCCATTATACGGGATATGTTCTTGAAA	NW_015237494.1_scaffold66890	578	2	2.16e-28	8:G>C	8	0.425993	0.983051	0.016949	0.983051	0.016949	0.000000	0.033324	0.033324	0.033324	6.02113	8.00000	1.000000	23693361	23693361-8	0	0	0	0	0	0	0	0	0	0	0	0	0	0	NA	0	0	0	0	NA	0	0	0	0	0	0	0
23693361|F|0-51:C>T-51:C>T	TGCAGTTTGCCCCATAATCTGCATTTATCACATCCAACACAATCCATTATACGGGATATGTTCTTGAAA	TGCAGTTTGCCCCATAATCTGCATTTATCACATCCAACACAATCCATTATACGGGATATGTTCTTGAAA	NW_015237494.1_scaffold66890	578	2	2.16e-28	51:C>T	51	0.873646	0.479339	0.520661	0.479339	0.520661	0.000000	0.499146	0.499146	0.499146	6.02113	3.19079	1.000000	23693361	23693361-51	0	0	0	0	0	0	0	0	0	0	0	0	0	0	NA	0	0	0	0	NA	0	0	0	0	0	0	0
30704479|F|0-54:C>A-54:C>A	TGCAGTTTTATGCAGACTTGAATTAAATCCTAGCACAGTCAGTGCAACTTAGATCTGAATAAAGATACA	TGCAGTTTTATGCAGACTTGAATTAAATCCTAGCACAGTCAGTGCAACTTAGATCTGAATAAAGATACA		0	0	9.99e+02	54:C>A	54	0.411552	0.991228	0.017544	0.982456	0.008772	0.008772	0.017390	0.034472	0.025931	7.59574	7.00000	1.000000	30704479	30704479-54	0	0	0	0	0	0	0	0	0	0	0	NA	0	0	0	0	0	0	0	0	0	0	0	0	0	0	0
23689902|F|0-24:C>A-24:C>A	TGCAGTTTTTGAAAGCCTTGAGTCCCAAATTGTTATACCAGTTATAAAAGTGCATGAGCGGTTCAGCAG	TGCAGTTTTTGAAAGCCTTGAGTCCCAAATTGTTATACCAGTTATAAAAGTGCATGAGCGGTTCAGCAG		0	0	9.99e+02	24:C>A	24	0.425993	0.991525	0.008475	0.991525	0.008475	0.000000	0.016806	0.016806	0.016806	20.93151	25.00000	1.000000	23689902	23689902-24	0	0	0	0	0	0	0	0	0	0	0	0	0	0	0	0	0	0	0	0	0	0	0	0	0	0	0
23690735|F|0-19:G>A-19:G>A	TGCAGCACTGAAGTTATCTGAACTATTTCTACAGCCCAATCGCTGTAATAGCCAGGTGCTGAAATCACT	TGCAGCACTGAAGTTATCTGAACTATTTCTACAGCCCAATCGCTGTAATAGCCAGGTGCTGAAATCACT	NW_015174288.1_scaffold442	148884	1	1.01e-26	19:G>A	19	0.602888	0.395210	0.604790	0.395210	0.604790	0.000000	0.478038	0.478038	0.478038	4.20482	2.26316	1.000000	23690735	23690735-19	0	NA	NA	0	0	NA	0	0	0	0	0	NA	NA	NA	NA	0	NA	0	NA	0	NA	NA	0	NA	0	0	0
23697289|F|0-48:T>C-48:T>C	TGCAGCCAAGTTCTATTTTACAAAACACACATGGAGGCAAGTGCATGTTTGCATGCATGCATGAGCGGT	TGCAGCCAAGTTCTATTTTACAAAACACACATGGAGGCAAGTGCATGTTTGCATGCATGCATGAGCGGT	NW_015173676.1_scaffold117	1744381	1	2.18e-23	48:T>C	48	0.606498	0.166667	0.839286	0.160714	0.833333	0.005952	0.277778	0.269770	0.273774	2.82500	1.73684	1.000000	23697289	23697289-48	1	0	0	0	0	NA	0	0	0	0	0	0	NA	0	0	0	NA	0	0	NA	0	0	NA	0	0	0	0
30723533|F|0-23:G>A-23:G>A	TGCAGCCTCCTGGCTCATGGGGTGAAATGGGCTGATAAACTGAAGGTATGGATCTTAATCAGTGTTTGC	TGCAGCCTCCTGGCTCATGGGGTGAAATGGGCTGATAAACTGAAGGTATGGATCTTAATCAGTGTTTGC		0	0	9.99e+02	23:G>A	23	0.447653	0.532258	0.467742	0.532258	0.467742	0.000000	0.497919	0.497919	0.497919	2.14103	1.51613	1.000000	30723533	30723533-23	0	0	0	0	0	NA	0	0	0	0	NA	0	NA	0	NA	NA	NA	NA	NA	NA	0	NA	0	NA	0	0	0
30702711|F|0-21:T>G-21:T>G	TGCAGCGCTGCCAATTTTTGCTGCTGCCTTCTGCTCCTGCTTTCAGCATGGTAAGGAAGAATACTATCC	TGCAGCGCTGCCAATTTTTGCTGCTGCCTTCTGCTCCTGCTTTCAGCATGGTAAGGAAGAATACTATCC	NW_015165840.1_scaffold335	394437	1	1.71e-14	21:T>G	21	0.685921	0.510526	0.489474	0.510526	0.489474	0.000000	0.499778	0.499778	0.499778	2.16981	2.76991	1.000000	30702711	30702711-21	2	2	NA	2	2	NA	2	2	2	2	2	2	2	2	NA	2	2	2	2	NA	2	2	NA	NA	2	2	2
23690485|F|0-16:A>G-16:A>G	TGCAGCTCTGGCGCCAAGGCAAGGGCGACTTCTTCCTGGGCTGCATGAGCGGTTCAGCAGGAATGCCGA	TGCAGCTCTGGCGCCAAGGCAAGGGCGACTTCTTCCTGGGCTGCATGAGCGGTTCAGCAGGAATGCCGA		0	0	9.99e+02	16:A>G	16	0.682310	0.989418	0.010582	0.989418	0.010582	0.000000	0.020940	0.020940	0.020940	18.18776	11.50000	1.000000	23690485	23690485-16	0	0	0	0	0	0	0	0	0	0	0	0	0	0	0	0	0	0	0	0	0	0	0	0	0	0	0
30710813|F|0-35:A>T-35:A>T	TGCAGGACGATGAAGAAGACTCAAGTAGACAAGAGACAGATGAGAAGATACACTTGGATCCAAACAGTG	TGCAGGACGATGAAGAAGACTCAAGTAGACAAGAGACAGATGAGAAGATACACTTGGATCCAAACAGTG	NW_015161404.1_scaffold31	1490383	1	6.05e-24	35:A>T	35	0.516245	0.559441	0.440559	0.559441	0.440559	0.000000	0.492934	0.492934	0.492934	2.20833	1.68750	1.000000	30710813	30710813-35	0	0	0	0	0	NA	0	0	0	0	0	0	NA	0	NA	0	0	0	NA	0	NA	0	NA	NA	0	0	0
30711167|F|0-10:T>C-10:T>C	TGCAGGCTCCTTGTTCTGAAGGCTGCATCAGCAGCAGTCAAGGGACACATCAGCAAAAATGTGACCTTT	TGCAGGCTCCTTGTTCTGAAGGCTGCATCAGCAGCAGTCAAGGGACACATCAGCAAAAATGTGACCTTT	NW_015177096.1_scaffold2614	33811	1	4.68e-25	10:T>C	10	0.891697	0.020243	0.979757	0.020243	0.979757	0.000000	0.039666	0.039666	0.039666	7.80000	3.83390	1.000000	30711167	30711167-10	2	2	2	2	2	2	2	2	2	2	2	2	2	2	2	2	2	2	2	2	2	2	2	NA	2	2	2
30711301|F|0-18:G>C-18:G>C	TGCAGGGCAAAATTAGCAGGCTCTCATTTGGTATCAGAGAAAAACACAAAGGCTCCTGCCTTCTGCTTG	TGCAGGGCAAAATTAGCAGGCTCTCATTTGGTATCAGAGAAAAACACAAAGGCTCCTGCCTTCTGCTTG		0	0	9.99e+02	18:G>C	18	0.512635	0.126761	0.873239	0.126761	0.873239	0.000000	0.221385	0.221385	0.221385	2.22222	1.52143	1.000000	30711301	30711301-18	2	2	NA	2	2	NA	2	2	NA	2	2	2	NA	2	NA	2	2	2	NA	2	NA	NA	2	NA	2	2	2
30730217|F|0-16:A>T-16:A>T	TGCAGGTGATGGCACAATTTTGAAACAGCTGGAATGCTTACTTATTCAAAAAATGCTCCAAAATGCAAT	TGCAGGTGATGGCACAATTTTGAAACAGCTGGAATGCTTACTTATTCAAAAAATGCTCCAAAATGCAAT	NW_015172004.1_scaffold51	565766	1	4.68e-25	16:A>T	16	0.714801	0.575758	0.424242	0.575758	0.424242	0.000000	0.488522	0.488522	0.488522	2.33071	3.49515	1.000000	30730217	30730217-16	2	2	2	2	2	2	2	2	2	2	2	2	NA	2	NA	2	2	2	2	NA	NA	2	2	NA	2	2	2
23690508|F|0-18:A>G-18:A>G	TGCAGTACTGTGTTGCCGAATGGCCCCTCTGCAGAAAGCACAGGTGCGTGGTGCATGAGCGGTTCAGCA	TGCAGTACTGTGTTGCCGAATGGCCCCTCTGCAGAAAGCACAGGTGCGTGGTGCATGAGCGGTTCAGCA	NW_015170304.1_scaffold954	608667	1	4.71e-20	18:A>G	18	0.548736	0.388158	0.611842	0.388158	0.611842	0.000000	0.474983	0.474983	0.474983	3.61765	2.86916	1.000000	23690508	23690508-18	NA	0	NA	NA	0	0	NA	0	0	0	0	NA	NA	0	0	0	0	0	NA	NA	0	NA	NA	0	0	0	NA
100583713|F|0-52:A>G-52:A>G	TGCAGTCAAGCTGATGAGAGCTCTGACATTTAGTCGGGCTGGATCAAGCTCCATCTTTTCAGAGTCAGT	TGCAGTCAAGCTGATGAGAGCTCTGACATTTAGTCGGGCTGGATCAAGCTCCATCTTTTCAGAGTCAGT		0	0	9.99e+02	52:A>G	52	0.487365	0.696296	0.303704	0.696296	0.303704	0.000000	0.422936	0.422936	0.422936	2.05000	1.69388	1.000000	100583713	100583713-52	NA	2	2	2	2	2	NA	2	2	2	2	NA	2	2	NA	2	2	NA	NA	2	NA	2	2	2	2	2	2
23694772|F|0-31:G>A-31:G>A	TGCAGTCCACAAGGCCAGAATGCAGAAGGGAGAAATGCCAAGACTTATTATCACCTCAGCACTGACAGA	TGCAGTCCACAAGGCCAGAATGCAGAAGGGAGAAATGCCAAGACTTATTATCACCTCAGCACTGACAGA	NW_015175982.1_scaffold405	645640	1	6.05e-24	31:G>A	31	0.404332	0.982143	0.017857	0.982143	0.017857	0.000000	0.035077	0.035077	0.035077	9.39130	5.50000	1.000000	23694772	23694772-31	0	0	0	0	0	0	0	0	0	0	0	0	0	0	0	0	0	0	0	0	0	0	0	0	0	0	0
23694772|F|0-58:C>G-58:C>G	TGCAGTCCACAAGGCCAGAATGCAGAAGGGAGAAATGCCAAGACTTATTATCACCTCACCACTGACAGA	TGCAGTCCACAAGGCCAGAATGCAGAAGGGAGAAATGCCAAGACTTATTATCACCTCACCACTGACAGA	NW_015175982.1_scaffold405	645640	1	2.82e-22	58:C>G	58	0.400722	0.009009	0.990991	0.009009	0.990991	0.000000	0.017856	0.017856	0.017856	11.00000	9.39130	1.000000	23694772	23694772-58	2	2	2	2	2	2	2	2	2	2	2	2	2	2	2	2	2	2	2	2	2	2	2	2	2	2	2
30712212|F|0-35:C>A-35:C>A	TGCAGTCTACCATTAAGAACTGGCTCTGTGGATGTCATTGTGACAGATATGCCATTTGGAAAGAGGTAG	TGCAGTCTACCATTAAGAACTGGCTCTGTGGATGTCATTGTGACAGATATGCCATTTGGAAAGAGGTAG	NW_015175358.1_scaffold2	826883	1	3.62e-26	35:C>A	35	0.545126	0.589404	0.417219	0.582781	0.410596	0.006623	0.484014	0.486294	0.485154	2.71028	1.73846	1.000000	30712212	30712212-35	0	0	0	0	0	0	0	0	0	0	0	NA	0	0	NA	0	0	0	0	NA	NA	0	0	0	0	0	0
30721814|F|0-5:T>G-5:T>G	TGCAGTGCCTGTCCTGATATTACACAGACGTGTATCTACAATTCTATCAGGAAATGCACACACACATGG	TGCAGTGCCTGTCCTGATATTACACAGACGTGTATCTACAATTCTATCAGGAAATGCACACACACATGG	NW_015170929.1_scaffold1466	60185	1	2.82e-22	5:T>G	5	0.444043	0.731707	0.268293	0.731707	0.268293	0.000000	0.392623	0.392623	0.392623	4.32174	1.60606	1.000000	30721814	30721814-5	0	0	0	0	0	0	0	0	0	0	0	0	0	0	NA	0	0	0	0	0	0	0	0	0	0	0	0
30722113|F|0-30:C>T-30:C>T	TGCAGTTATGAGGAATAATTACAGCAGGTCCGGTGTGCACACAGGGTAGCGTTACCTTAAAAAAAGGTT	TGCAGTTATGAGGAATAATTACAGCAGGTCCGGTGTGCACACAGGGTAGCGTTACCTTAAAAAAAGGTT	NW_015164387.1_scaffold5865	24397	1	1.01e-21	30:C>T	30	0.653430	0.552486	0.447514	0.552486	0.447514	0.000000	0.494490	0.494490	0.494490	2.26852	2.96970	1.000000	30722113	30722113-30	2	2	2	2	2	NA	2	2	2	2	2	2	2	2	NA	2	2	2	2	2	2	NA	2	2	2	2	2
23697084|F|0-22:C>T-22:C>T	TGCAGTTCCAGGAAGATGCCTTCGGGAAACACGTTGCCAATCCTGCCTTCACAAAATTCCCTGTGAGTA	TGCAGTTCCAGGAAGATGCCTTCGGGAAACACGTTGCCAATCCTGCCTTCACAAAATTCCCTGTGAGTA		0	0	9.99e+02	22:C>T	22	0.501805	0.870504	0.151079	0.848921	0.129496	0.021583	0.225454	0.256508	0.240981	3.14286	1.95652	1.000000	23697084	23697084-22	0	NA	NA	2	2	NA	NA	NA	NA	2	2	NA	NA	NA	NA	NA	2	NA	NA	NA	2	NA	NA	NA	NA	NA	NA
23697084|F|0-40:T>C-40:T>C	TGCAGTTCCAGGAAGATGCCTTCGGGAAACACGTTGCCAATCCTGCCTTCACAAAATTCCCTGTGAGTA	TGCAGTTCCAGGAAGATGCCTTCGGGAAACACGTTGCCAATCCTGCCTTCACAAAATTCCCTGTGAGTA		0	0	9.99e+02	40:T>C	40	0.498195	0.876812	0.152174	0.847826	0.123188	0.028986	0.216026	0.258034	0.237030	3.14286	2.56667	1.000000	23697084	23697084-40	0	NA	NA	NA	NA	NA	NA	NA	NA	NA	NA	NA	NA	NA	NA	NA	NA	NA	NA	NA	NA	NA	NA	NA	NA	NA	NA
30712877|F|0-19:T>C-19:T>C	TGCAGTTTTCCAACAATTATAGGATACATCATCTGTTAGTCTAATTGTATAGTTCCCATCACATCATGT	TGCAGTTTTCCAACAATTATAGGATACATCATCTGTTAGTCTAATTGTATAGTTCCCATCACATCATGT	NW_015170947.1_scaffold1957	163558	1	1.31e-20	19:T>C	19	0.501805	0.482014	0.517986	0.482014	0.517986	0.000000	0.499353	0.499353	0.499353	2.41975	1.73077	1.000000	30712877	30712877-19	0	0	0	0	0	NA	0	0	0	0	0	NA	0	0	NA	0	0	0	NA	0	NA	0	0	NA	0	0	0
30716856|F|0-5:A>G-5:A>G	TGCAGAAAGGCTAGCTAAGTGCCTTATTTTCTTCACTCCACTTGTTAAATTATTCCCGATGTGTTAAGC	TGCAGAAAGGCTAGCTAAGTGCCTTATTTTCTTCACTCCACTTGTTAAATTATTCCCGATGTGTTAAGC	NW_015167578.1_scaffold1392	311967	1	4.68e-25	5:A>G	5	0.559567	0.387097	0.619355	0.380645	0.612903	0.006452	0.474506	0.471509	0.473007	2.82143	1.56436	0.980769	30716856	30716856-5	0	0	0	0	NA	0	0	0	0	0	0	0	0	0	NA	0	NA	0	0	0	NA	0	0	NA	0	0	0
30717012|F|0-17:A>C-17:A>C	TGCAGAAGAACTAGCACAAGCATGAAAATGTGCTTTGTCACATACCATCTGGCCTAATTAAAAGCAAGC	TGCAGAAGAACTAGCACAAGCATGAAAATGTGCTTTGTCACATACCATCTGGCCTAATTAAAAGCAAGC	NW_015171510.1_scaffold276	180642	1	4.68e-25	17:A>C	17	0.483755	0.552239	0.447761	0.552239	0.447761	0.000000	0.494542	0.494542	0.494542	2.52174	1.71875	1.000000	30717012	30717012-17	0	0	0	0	NA	0	0	0	0	0	0	NA	0	0	NA	0	0	0	NA	NA	0	NA	NA	NA	0	0	0
100584630|F|0-11:G>T-11:G>T	TGCAGAAGAATGCCAGAAGCTTCAGATAGACTGTGAGAACCAGACTGCCAATGAGATGAAGGCTCTCCT	TGCAGAAGAATGCCAGAAGCTTCAGATAGACTGTGAGAACCAGACTGCCAATGAGATGAAGGCTCTCCT		0	0	9.99e+02	11:G>T	11	0.433213	0.925000	0.075000	0.925000	0.075000	0.000000	0.138750	0.138750	0.138750	2.77778	1.55556	1.000000	100584630	100584630-11	0	0	0	0	NA	NA	0	0	0	0	0	0	NA	0	NA	0	NA	0	NA	0	0	0	0	NA	0	0	0
23697538|F|0-39:C>T-39:C>T	TGCAGAAGTGTGGATGGATGAATACAAAGATCTTTATTACCATAGAAATCCGCATGAGCGGTTCAGCAG	TGCAGAAGTGTGGATGGATGAATACAAAGATCTTTATTACCATAGAAATCCGCATGAGCGGTTCAGCAG	NW_015165312.1_scaffold2277	223449	1	7.88e-18	39:C>T	39	0.545126	0.443709	0.556291	0.443709	0.556291	0.000000	0.493663	0.493663	0.493663	3.30000	4.08247	1.000000	23697538	23697538-39	2	2	2	2	NA	2	2	2	2	NA	2	2	2	2	2	2	NA	2	NA	NA	2	NA	2	2	2	2	2
23693016|F|0-11:C>A-11:C>A	TGCAGAAGTTTCAGTGTAGCATGAGCGGTTCAGCAGGAATGCCGAGACCGATCTCGTATGCCGTCTTCT	TGCAGAAGTTTCAGTGTAGCATGAGCGGTTCAGCAGGAATGCCGAGACCGATCTCGTATGCCGTCTTCT		0	0	9.99e+02	11:C>A	11	0.555957	0.928571	0.071429	0.928571	0.071429	0.000000	0.132653	0.132653	0.132653	14.08772	17.83333	1.000000	23693016	23693016-11	NA	NA	NA	NA	NA	NA	NA	NA	NA	0	2	NA	NA	NA	NA	NA	NA	NA	NA	NA	NA	NA	NA	NA	NA	NA	0
23693016|F|0-15:G>A-15:G>A	TGCAGAAGTTTCAGTGTAGCATGAGCGGTTCAGCAGGAATGCCGAGACCGATCTCGTATGCCGTCTTCT	TGCAGAAGTTTCAGTGTAGCATGAGCGGTTCAGCAGGAATGCCGAGACCGATCTCGTATGCCGTCTTCT		0	0	9.99e+02	15:G>A	15	0.718412	0.718593	0.291457	0.708543	0.281407	0.010050	0.404434	0.413020	0.408727	14.08772	20.35938	1.000000	23693016	23693016-15	NA	NA	NA	NA	NA	NA	NA	NA	NA	0	NA	NA	NA	NA	NA	NA	NA	NA	NA	NA	NA	NA	NA	NA	NA	NA	0
23696757|F|0-16:C>T-16:C>T	TGCAGAATGCACATCACGATCCCCTATTAACAGGAGTTTCTTCAAGTACAAATCCATTTAGACCTCCAA	TGCAGAATGCACATCACGATCCCCTATTAACAGGAGTTTCTTCAAGTACAAATCCATTTAGACCTCCAA		0	0	9.99e+02	16:C>T	16	0.747292	0.487923	0.521739	0.478261	0.512077	0.009662	0.499708	0.499055	0.499382	3.33846	2.14876	0.963415	23696757	23696757-16	0	0	0	0	NA	0	1	0	0	0	0	0	0	0	0	0	0	0	0	0	NA	NA	0	0	0	0	0
100585016|F|0-10:G>A-10:G>A	TGCAGAGAACGTTGTTGAAAAAGCAGGGAAAGAGTTTGTTCATTAAAAGAGGTAGACTGGAGCTATTTT	TGCAGAGAACGTTGTTGAAAAAGCAGGGAAAGAGTTTGTTCATTAAAAGAGGTAGACTGGAGCTATTTT		0	0	9.99e+02	10:G>A	10	0.447653	0.508065	0.500000	0.500000	0.491935	0.008065	0.499870	0.500000	0.499935	2.21053	1.52941	0.950000	100585016	100585016-10	0	0	0	0	NA	NA	0	0	0	0	0	0	0	0	NA	0	NA	0	0	0	NA	0	0	0	1	0	0
100585888|F|0-28:G>C-28:G>C	TGCAGCAGCTGCGCCAGGCGGCCAACGTGCGCGAGCGGCGGCGCATGAGCGGTTCAGCAGGAATGCCGA	TGCAGCAGCTGCGCCAGGCGGCCAACGTGCGCGAGCGGCGGCGCATGAGCGGTTCAGCAGGAATGCCGA		0	0	9.99e+02	28:G>C	28	0.935018	1.000000	0.003861	0.996139	0.000000	0.003861	0.000000	0.007692	0.003846	13.90654	13.00000	1.000000	100585888	100585888-28	0	0	0	0	NA	0	0	0	0	0	0	0	0	0	0	0	0	0	0	0	0	0	0	0	0	0	0
100585888|F|0-31:C>G-31:C>G	TGCAGCAGCTGCGCCAGGCGGCCAACGTGCGCGAGCGGCGGCGCATGAGCGGTTCAGCAGGAATGCCGA	TGCAGCAGCTGCGCCAGGCGGCCAACGTGCGCGAGCGGCGGCGCATGAGCGGTTCAGCAGGAATGCCGA		0	0	9.99e+02	31:C>G	31	0.942238	0.992337	0.011494	0.988506	0.007663	0.003831	0.015208	0.022724	0.018966	13.90654	7.66667	1.000000	100585888	100585888-31	0	0	0	0	NA	0	0	0	0	0	0	0	0	0	0	0	0	0	0	0	0	0	0	0	0	0	0
100585888|F|0-34:G>A-34:G>A	TGCAGCAGCTGCGCCAGGCGGCCAACGTGCGCGAGCGGCGGCGCATGAGCGGTTCAGCAGGAATGCCGA	TGCAGCAGCTGCGCCAGGCGGCCAACGTGCGCGAGCGGCGGCGCATGAGCGGTTCAGCAGGAATGCCGA		0	0	9.99e+02	34:G>A	34	0.938628	0.996154	0.007692	0.992308	0.003846	0.003846	0.007663	0.015266	0.011464	13.90654	9.00000	1.000000	100585888	100585888-34	0	0	0	0	NA	0	0	0	0	0	0	0	0	0	0	0	0	0	0	0	0	0	0	0	0	0	0
23693234|F|0-45:A>G-45:A>G	TGCAGCTTTATTAAAGGGTTTCATAAACAAAATCTCATTAGATGAAAACTCTGCTGTAATCCATCATGC	TGCAGCTTTATTAAAGGGTTTCATAAACAAAATCTCATTAGATGAAAACTCTGCTGTAATCCATCATGC	NW_015171506.1_scaffold133	347783	1	4.68e-25	45:A>G	45	0.577617	0.300000	0.706250	0.293750	0.700000	0.006250	0.420000	0.414922	0.417461	2.16000	2.28058	1.000000	23693234	23693234-45	2	2	2	2	NA	2	2	2	2	2	2	2	2	2	NA	2	2	2	2	2	NA	NA	2	2	2	2	2
23693234|F|0-46:A>C-46:A>C	TGCAGCTTTATTAAAGGGTTTCATAAACAAAATCTCATTAGATGAGAACTCTGCTGTAATCCATCATGC	TGCAGCTTTATTAAAGGGTTTCATAAACAAAATCTCATTAGATGAGAACTCTGCTGTAATCCATCATGC	NW_015171506.1_scaffold133	347783	1	1.01e-26	46:A>C	46	0.469314	0.869231	0.130769	0.869231	0.130769	0.000000	0.227337	0.227337	0.227337	2.28058	2.17647	1.000000	23693234	23693234-46	0	0	0	0	NA	0	0	0	0	0	0	0	0	0	NA	0	0	0	0	0	NA	NA	0	0	0	0	0
30711154|F|0-29:T>C-29:T>C	TGCAGGCTAGGCCAGGCCGGGCAGGCAGCTGGCCCCAGAGAGGGAGTCACGTCAGGCCTACACAGAGAT	TGCAGGCTAGGCCAGGCCGGGCAGGCAGCTGGCCCCAGAGAGGGAGTCACGTCAGGCCTACACAGAGAT	NW_015173676.1_scaffold117	1619351	1	1.01e-26	29:T>C	29	0.584838	0.191358	0.808642	0.191358	0.808642	0.000000	0.309480	0.309480	0.309480	3.53125	2.73418	1.000000	30711154	30711154-29	2	2	2	2	NA	2	2	2	2	2	2	2	2	2	NA	2	NA	2	2	2	2	2	2	2	2	2	2
30711154|F|0-66:G>T-66:G>T	TGCAGGCTAGGCCAGGCCGGGCAGGCAGCCGGCCCCAGAGAGGGAGTCACGTCAGGCCTACACAGAGAT	TGCAGGCTAGGCCAGGCCGGGCAGGCAGCCGGCCCCAGAGAGGGAGTCACGTCAGGCCTACACAGAGAT	NW_015173676.1_scaffold117	1619351	1	2.16e-28	66:G>T	66	0.509025	0.929078	0.070922	0.929078	0.070922	0.000000	0.131784	0.131784	0.131784	2.73418	1.56250	1.000000	30711154	30711154-66	0	0	0	0	NA	0	0	0	0	0	0	0	0	0	NA	0	NA	0	0	0	0	0	0	0	0	0	0
23693540|F|0-24:A>G-24:A>G	TGCAGGGCTTGCTACAGCAGGGGAAATAAAGACTGGAAATGCCAGCAGAGATGACTTGATTTTCTTAGC	TGCAGGGCTTGCTACAGCAGGGGAAATAAAGACTGGAAATGCCAGCAGAGATGACTTGATTTTCTTAGC	NW_015168069.1_scaffold698	323395	1	1.01e-21	24:A>G	24	0.783394	0.470046	0.529954	0.470046	0.529954	0.000000	0.498206	0.498206	0.498206	3.43200	2.20635	1.000000	23693540	23693540-24	0	0	0	0	NA	0	0	0	0	0	0	0	0	0	0	0	0	0	0	0	0	0	0	NA	0	0	0
30720894|F|0-52:A>G-52:A>G	TGCAGGTGGACTGTGAAATGTATGGACTTACTAATGACCACTATAGTGTTACATTAAGACGATATGCTG	TGCAGGTGGACTGTGAAATGTATGGACTTACTAATGACCACTATAGTGTTACATTAAGACGATATGCTG		0	0	9.99e+02	52:A>G	52	0.631769	0.474286	0.525714	0.474286	0.525714	0.000000	0.498678	0.498678	0.498678	2.50000	1.73684	1.000000	30720894	30720894-52	0	0	0	0	NA	0	0	0	0	0	0	NA	0	0	NA	0	NA	0	0	0	NA	NA	NA	0	0	0	0
30711669|F|0-11:G>A-11:G>A	TGCAGGTGGGAGATTAAGCCTGCACCATAATGGCATTTCCTGCCAGACTTTGTAAATGAGCTGAGGAAA	TGCAGGTGGGAGATTAAGCCTGCACCATAATGGCATTTCCTGCCAGACTTTGTAAATGAGCTGAGGAAA	NW_015159712.1_scaffold84	970283	1	4.68e-25	11:G>A	11	0.675090	0.454545	0.545455	0.454545	0.545455	0.000000	0.495868	0.495868	0.495868	3.04587	1.75676	1.000000	30711669	30711669-11	0	0	0	0	NA	0	0	0	0	0	0	0	0	0	NA	0	NA	0	0	NA	NA	NA	0	NA	0	0	0
23693288|F|0-19:G>A-19:G>A	TGCAGTAAGTTTGCAAGGAGAGTGCCACATGTTCATACAAGAGACAGCAGGTTTGCTATTTCTAAGGGC	TGCAGTAAGTTTGCAAGGAGAGTGCCACATGTTCATACAAGAGACAGCAGGTTTGCTATTTCTAAGGGC		0	0	9.99e+02	19:G>A	19	0.657040	0.208791	0.802198	0.197802	0.791209	0.010989	0.330395	0.317353	0.323874	2.18000	2.05263	1.000000	23693288	23693288-19	0	0	0	0	NA	0	0	0	0	0	0	NA	NA	NA	NA	0	NA	0	NA	NA	NA	0	0	NA	0	0	NA
100588421|F|0-14:G>A-14:G>A	TGCAGTATTCCAGAGTGGATGCTCATTCAATATCACTGCCAACATTCATACAAGTTCATTGCTCTGTTT	TGCAGTATTCCAGAGTGGATGCTCATTCAATATCACTGCCAACATTCATACAAGTTCATTGCTCTGTTT		0	0	9.99e+02	14:G>A	14	0.465704	0.170543	0.829457	0.170543	0.829457	0.000000	0.282916	0.282916	0.282916	2.72727	2.16667	1.000000	100588421	100588421-14	NA	NA	NA	NA	NA	NA	NA	NA	NA	NA	NA	NA	NA	NA	NA	NA	NA	NA	NA	NA	NA	NA	NA	NA	NA	NA	NA
23690785|F|0-30:T>C-30:T>C	TGCAGTATTCCAGAATGGATGCTCATTCAATATCATTGCCAACATTCATACAAGTTCATTGCTCTGTTT	TGCAGTATTCCAGAATGGATGCTCATTCAATATCATTGCCAACATTCATACAAGTTCATTGCTCTGTTT		0	0	9.99e+02	30:T>C	30	0.476534	0.189394	0.810606	0.189394	0.810606	0.000000	0.307048	0.307048	0.307048	2.76000	2.16667	1.000000	23690785	23690785-30	NA	NA	NA	NA	NA	NA	NA	NA	NA	NA	NA	NA	NA	NA	NA	NA	NA	NA	NA	NA	NA	NA	NA	NA	NA	NA	NA
30708793|F|0-46:G>A-46:G>A	TGCAGACCTTGTTGGCAAGAGGCCTCCACTGTTTCTATTCCCTCCTGCTCCATCTTTTTTCCTACTCTG	TGCAGACCTTGTTGGCAAGAGGCCTCCACTGTTTCTATTCCCTCCTGCTCCATCTTTTTTCCTACTCTG	NW_015175975.1_scaffold171	823115	1	1.68e-24	46:G>A	46	0.559567	0.670968	0.335484	0.664516	0.329032	0.006452	0.441540	0.445869	0.443704	2.10811	3.04412	1.000000	30708793	30708793-46	2	2	2	2	NA	NA	2	2	2	2	2	2	NA	2	2	2	NA	2	2	NA	NA	NA	2	NA	2	2	2
30713969|F|0-5:C>G-5:C>G	TGCAGCATAAACAGTTCTGGTTTTTTTTCTTTTGCCAGATGAAATAAAAGCAGAACTTGAAAAGCAAAG	TGCAGCATAAACAGTTCTGGTTTTTTTTCTTTTGCCAGATGAAATAAAAGCAGAACTTGAAAAGCAAAG		0	0	9.99e+02	5:C>G	5	0.541516	0.966667	0.033333	0.966667	0.033333	0.000000	0.064444	0.064444	0.064444	4.17978	8.60000	1.000000	30713969	30713969-5	NA	NA	NA	NA	NA	NA	NA	NA	NA	NA	NA	NA	NA	NA	NA	NA	NA	NA	NA	NA	NA	NA	NA	NA	NA	NA	NA
23696608|F|0-8:G>C-8:G>C	TGCAGCGAGGGCGACGTCACCTGGTACGAGAACAAGGCCATCGGCAAGAACCTGCTGGGCACCCGCATG	TGCAGCGAGGGCGACGTCACCTGGTACGAGAACAAGGCCATCGGCAAGAACCTGCTGGGCACCCGCATG	NW_015177023.1_scaffold533	581202	1	2.16e-28	8:G>C	8	0.541516	0.986667	0.013333	0.986667	0.013333	0.000000	0.026311	0.026311	0.026311	7.20219	3.75000	1.000000	23696608	23696608-8	NA	NA	NA	NA	NA	NA	NA	NA	NA	NA	NA	NA	NA	NA	NA	NA	NA	NA	NA	NA	NA	NA	NA	NA	NA	NA	NA
30705950|F|0-10:A>T-10:A>T	TGCAGCTGGCATGAAAGTAAACTCATTTTTTACAGAACTGACCCCCATTATTTCATTTCGGCTAATTCT	TGCAGCTGGCATGAAAGTAAACTCATTTTTTACAGAACTGACCCCCATTATTTCATTTCGGCTAATTCT	NW_015176456.1_scaffold162	952027	1	2.16e-28	10:A>T	10	0.523466	1.000000	0.006897	0.993103	0.000000	0.006897	0.000000	0.013698	0.006849	5.20000	5.00000	1.000000	30705950	30705950-10	NA	NA	NA	NA	NA	NA	NA	NA	NA	NA	NA	NA	NA	NA	NA	NA	NA	NA	NA	NA	NA	NA	NA	NA	NA	NA	NA
30705950|F|0-43:C>T-43:C>T	TGCAGCTGGCATGAAAGTAAACTCATTTTTTACAGAACTGACCCCCATTATTTCATTTCGGCTAATTCT	TGCAGCTGGCATGAAAGTAAACTCATTTTTTACAGAACTGACCCCCATTATTTCATTTCGGCTAATTCT	NW_015176456.1_scaffold162	952027	1	2.16e-28	43:C>T	43	0.534296	0.979730	0.033784	0.966216	0.020270	0.013514	0.039719	0.065285	0.052502	5.20000	5.20000	1.000000	30705950	30705950-43	NA	NA	NA	NA	NA	NA	NA	NA	NA	NA	NA	NA	NA	NA	NA	NA	NA	NA	NA	NA	NA	NA	NA	NA	NA	NA	NA
30705386|F|0-10:C>T-10:C>T	TGCAGGAAGACACCCTCGGTTCCCCACGGCACTTGCAACCTTGGCATTTGCACACGTTGAAATCTTTAA	TGCAGGAAGACACCCTCGGTTCCCCACGGCACTTGCAACCTTGGCATTTGCACACGTTGAAATCTTTAA	NW_015169785.1_scaffold342	280773	1	4.68e-25	10:C>T	10	0.537906	0.993289	0.006711	0.993289	0.006711	0.000000	0.013333	0.013333	0.013333	4.35260	4.00000	1.000000	30705386	30705386-10	NA	NA	NA	NA	NA	NA	NA	NA	NA	NA	NA	NA	NA	NA	NA	NA	NA	NA	NA	NA	NA	NA	NA	NA	NA	NA	NA
23693323|F|0-47:G>A-47:G>A	TGCAGTGCCCACACTGGCATGAGTTACAGATCAGCAAAATAAGAAAGGAACAGAGACAAAAGGCGAAAT	TGCAGTGCCCACACTGGCATGAGTTACAGATCAGCAAAATAAGAAAGGAACAGAGACAAAAGGCGAAAT	NW_015167573.1_scaffold1141	82882	1	1.69e-19	47:G>A	47	0.429603	0.075630	0.924370	0.075630	0.924370	0.000000	0.139821	0.139821	0.139821	6.54545	4.70312	1.000000	23693323	23693323-47	NA	NA	NA	NA	NA	NA	NA	NA	NA	NA	NA	NA	NA	NA	NA	NA	NA	NA	NA	NA	NA	NA	NA	NA	NA	NA	NA
23697082|F|0-45:C>T-45:C>T	TGCAGTTATTTACTAGCATGACAGGCAGTGCCTAAAGGTCTTGATCGGGTTCATTGGGCTGGTCCTTCT	TGCAGTTATTTACTAGCATGACAGGCAGTGCCTAAAGGTCTTGATCGGGTTCATTGGGCTGGTCCTTCT		0	0	9.99e+02	45:C>T	45	0.429603	0.949580	0.050420	0.949580	0.050420	0.000000	0.095756	0.095756	0.095756	3.19403	1.62500	1.000000	23697082	23697082-45	NA	NA	NA	NA	NA	NA	NA	NA	NA	NA	NA	NA	NA	NA	NA	NA	NA	NA	NA	NA	NA	NA	NA	NA	NA	NA	NA
30706070|F|0-62:G>A-62:G>A	TGCAGTTTCCTTTCTTAACCCACCCACCAACCCACCCACCCTTTGACTTTGGGAAAGTGAAGGGGAGTG	TGCAGTTTCCTTTCTTAACCCACCCACCAACCCACCCACCCTTTGACTTTGGGAAAGTGAAGGGGAGTG		0	0	9.99e+02	62:G>A	62	0.472924	0.977099	0.022901	0.977099	0.022901	0.000000	0.044753	0.044753	0.044753	4.16667	4.66667	1.000000	30706070	30706070-62	NA	NA	NA	NA	NA	NA	NA	NA	NA	NA	NA	NA	NA	NA	NA	NA	NA	NA	NA	NA	NA	NA	NA	NA	NA	NA	NA
23693159|F|0-62:T>C-62:T>C	TGCAGAGCACAGTTCTGAGGGTGGCTAGCATCTTCATCCCCTGGACCTAGCAAAGTGGCCAGTCTGCCT	TGCAGAGCACAGTTCTGAGGGTGGCTAGCATCTTCATCCCCTGGACCTAGCAAAGTGGCCAGTCTGCCT		0	0	9.99e+02	62:T>C	62	0.487365	0.088889	0.911111	0.088889	0.911111	0.000000	0.161975	0.161975	0.161975	2.08333	2.59854	1.000000	23693159	23693159-62	NA	NA	NA	NA	NA	NA	NA	NA	NA	NA	NA	NA	NA	NA	NA	NA	NA	NA	NA	NA	NA	NA	NA	NA	NA	NA	NA
30733115|F|0-15:T>C-15:T>C	TGCAGGGGATATTGCTTGGATTAACTCTTCATATTTCTTGCAGTACATGGCTCTATGTCCTTGCATAAT	TGCAGGGGATATTGCTTGGATTAACTCTTCATATTTCTTGCAGTACATGGCTCTATGTCCTTGCATAAT		0	0	9.99e+02	15:T>C	15	0.490975	0.536765	0.463235	0.536765	0.463235	0.000000	0.497297	0.497297	0.497297	2.29070	1.55385	1.000000	30733115	30733115-15	0	0	0	0	NA	0	0	0	0	0	0	NA	0	0	NA	0	0	0	NA	0	0	0	NA	NA	0	0	0
30720467|F|0-60:A>G-60:A>G	TGCAGGGATCTACACGAGCAACAAGGACCCCATTTCGCACGGGGGTGGGGTGCTCCGGACAGTGTGCAG	TGCAGGGATCTACACGAGCAACAAGGACCCCATTTCGCACGGGGGTGGGGTGCTCCGGACAGTGTGCAG	NW_015167057.1_scaffold8	1612040	1	1.01e-26	60:A>G	60	0.458484	0.102362	0.913386	0.086614	0.897638	0.015748	0.183768	0.158224	0.170996	2.28571	2.04580	1.000000	30720467	30720467-60	2	2	2	2	NA	NA	2	2	NA	NA	2	NA	2	2	2	2	NA	2	2	NA	NA	NA	NA	NA	2	NA	NA
30711320|F|0-24:G>A-24:G>A	TGCAGGGCATTTGGAAAACACAGGGTAAGAGGGTAAAGAAACTGGGTTTCCACCTGGTGAGGAAAAATC	TGCAGGGCATTTGGAAAACACAGGGTAAGAGGGTAAAGAAACTGGGTTTCCACCTGGTGAGGAAAAATC		0	0	9.99e+02	24:G>A	24	0.480144	0.939850	0.060150	0.939850	0.060150	0.000000	0.113065	0.113065	0.113065	2.34211	2.00000	1.000000	30711320	30711320-24	0	0	0	0	NA	NA	0	0	0	0	0	0	0	0	NA	0	0	0	0	NA	NA	0	NA	NA	0	0	0
23692374|F|0-12:A>C-12:A>C	TGCAGAAGAAAAATCAGAGCAAGATCGGAAGAGCGGTTCAGCAGGAATGCCGAGACCGATCTCGTATGC	TGCAGAAGAAAAATCAGCATG		0	0	9.99e+02	12:A>C	12	0.429603	0.966387	0.033613	0.966387	0.033613	0.000000	0.064967	0.064967	0.064967	21.15972	16.75000	1.000000	23692374	23692374-12	0	0	0	0	0	0	0	0	0	0	0	0	0	0	0	0	0	0	0	0	0	0	0	0	0	0	0
23699986|F|0-10:A>G-10:A>G	TGCAGAAGACAGTCAGAAGGTCCAGATCGGAAGAGCGGTTCAGCAGGAATGCCGAGACCGATCTCGTAT	TGCAGAAGACAGTCAGAAGCATG		0	0	9.99e+02	10:A>G	10	0.407942	0.946903	0.176991	0.823009	0.053097	0.123894	0.100556	0.291331	0.195943	25.97761	15.65625	1.000000	23699986	23699986-10	2	1	1	1	0	2	0	0	1	0	0	2	2	1	1	1	2	0	0	0	0	1	2	1	0	1	0
23692381|F|0-17:T>C-17:T>C	TGCAGAAGGTCAGCCTCTCCTAGATCGGAAGAGCGGTTCAGCAGGAATGCCGAGACCGATCTCGTATGC	TGCAGAAGGTCAGCCTCCATG		0	0	9.99e+02	17:T>C	17	0.400722	0.297297	0.711712	0.288288	0.702703	0.009009	0.417823	0.410356	0.414090	22.40000	21.15238	1.000000	23692381	23692381-17	2	2	2	2	2	2	2	2	2	2	2	2	2	2	2	2	2	2	2	2	2	2	2	2	2	2	2
23692385|F|0-21:T>C-21:T>C	TGCAGAATCTAGAGTTTAAAGTCTGCACAGGAAGATCGGAAGAGCGGTTCAGCAGGAATGCCGAGACCG	TGCAGAATCTAGAGTTTAAAGTCTGCACCATG		0	0	9.99e+02	21:T>C	21	0.404332	0.973214	0.026786	0.973214	0.026786	0.000000	0.052136	0.052136	0.052136	21.24265	9.33333	1.000000	23692385	23692385-21	0	0	0	0	0	0	0	0	0	0	0	0	0	0	0	0	0	0	0	NA	0	0	0	0	0	0	0
23699572|F|0-11:T>C-11:T>C	TGCAGAATGACTGTCAGTAAACCAGCGTCCCTGCAGATCGGAAGAGCGGTTCAGCAGGAATGCCGAGAC	TGCAGAATGACTGTCAGTAAACCAGCGTCCCATG		0	0	9.99e+02	11:T>C	11	0.906137	0.067729	0.936255	0.063745	0.932271	0.003984	0.126284	0.119363	0.122823	26.35294	22.15719	1.000000	23699572	23699572-11	2	2	2	2	2	2	2	2	2	2	2	2	2	2	2	2	2	2	2	2	2	2	2	2	2	2	2
23699995|F|0-26:C>A-26:C>A	TGCAGAATTAATCTTTGTCTGTATTACAGATCGGAAGAGCGGTTCAGCAGGAATGCCGAGACCGATCTC	TGCAGAATTAATCTTTGTCTGTACATG		0	0	9.99e+02	26:C>A	26	0.444043	0.975610	0.024390	0.975610	0.024390	0.000000	0.047591	0.047591	0.047591	22.32667	6.60000	1.000000	23699995	23699995-26	0	0	0	0	0	0	0	0	0	0	0	0	0	0	0	0	0	0	0	0	0	0	0	0	0	0	0
100670908|F|0-14:C>G-14:C>G	TGCAGAATTTGGGGCAGCATTTCCAAAAGAGTGAGATCGGAAGAGCGGTTCAGCAGGAATGCCGAGACC	TGCAGAATTTGGGGCAGCATTTCCAAAAGCATG	NW_015169244.1_scaffold2228	170491	1	7.79e-07	14:C>G	14	0.927798	0.996109	0.003891	0.996109	0.003891	0.000000	0.007752	0.007752	0.007752	4.60129	3.00000	1.000000	100670908	100670908-14	0	0	0	0	0	0	0	0	0	0	0	0	0	0	0	0	0	0	0	NA	0	0	0	0	0	0	0
100670908|F|0-18:A>G-18:A>G	TGCAGAATTTGGGGCAGCATTTCCAAAAGAGTGAGATCGGAAGAGCGGTTCAGCAGGAATGCCGAGACC	TGCAGAATTTGGGGCAGCATTTCCAAAAGCATG	NW_015169244.1_scaffold2228	170491	1	7.79e-07	18:A>G	18	0.927798	0.996109	0.003891	0.996109	0.003891	0.000000	0.007752	0.007752	0.007752	4.60129	4.00000	1.000000	100670908	100670908-18	0	0	0	0	0	0	0	0	0	0	0	0	0	0	0	0	0	0	0	NA	0	0	0	0	0	0	0
100670909|F|0-28:C>G-28:C>G	TGCAGAATTTGGGGCAGCATTTCCAAAACAGTGAGATCGGAAGAGCGGTTCAGCAGGAATGCCGAGACC	TGCAGAATTTGGGGCAGCATTTCCAAAACCATG	NW_015169244.1_scaffold2228	170491	1	2.80e-06	28:C>G	28	0.927798	0.003891	0.996109	0.003891	0.996109	0.000000	0.007752	0.007752	0.007752	5.00000	4.60129	1.000000	100670909	100670909-28	2	2	2	2	2	2	2	2	2	2	2	2	2	2	2	2	2	2	2	NA	2	2	2	2	2	2	2
23692401|F|0-9:T>A-9:T>A	TGCAGACATTAAACAGACCTGGGTTTGGCTAGTATCTAGATCGGAAGAGCGGTTCAGCAGGAATGCCGA	TGCAGACATTAAACAGACCTGGGTTTGGCTAGTCATG		0	0	9.99e+02	9:T>A	9	0.422383	0.948718	0.051282	0.948718	0.051282	0.000000	0.097304	0.097304	0.097304	22.89928	26.33333	1.000000	23692401	23692401-9	0	0	0	0	0	0	0	0	0	0	0	0	0	0	0	0	0	0	0	0	0	0	0	0	0	0	0
23695934|F|0-10:A>G-10:A>G	TGCAGACCAGATGCATGAGAGTCACCTTTGCAGATCGGAAGAGCGGTTCAGCAGGAATGCCGAGACCGA	TGCAGACCAGATGCATGAGAGTCACCTCATG		0	0	9.99e+02	10:A>G	10	0.422383	0.290598	0.709402	0.290598	0.709402	0.000000	0.412302	0.412302	0.412302	35.71930	26.91011	1.000000	23695934	23695934-10	0	0	0	0	0	0	0	0	0	0	0	0	0	0	0	0	0	0	0	0	0	0	0	0	0	0	0
100670928|F|0-7:C>A-7:C>A	TGCAGACCGGCTCCGTGAAATCCCAGATCATGGCAGATCGGAAGAGCGGTTCAGCAGGAATGCCGAGAC	TGCAGACCGGCTCCGTGAAATCCCAGATCACATG	NW_015160844.1_scaffold315	1014994	1	2.17e-07	7:C>A	7	0.985560	0.992674	0.010989	0.989011	0.007326	0.003663	0.014545	0.021737	0.018141	25.46041	15.33333	1.000000	100670928	100670928-7	0	0	0	0	0	0	0	0	0	0	0	0	0	0	0	0	0	0	0	0	0	0	0	0	0	0	0
100670928|F|0-13:C>A-13:C>A	TGCAGACCGGCTCCGTGAAATCCCAGATCATGGCAGATCGGAAGAGCGGTTCAGCAGGAATGCCGAGAC	TGCAGACCGGCTCCGTGAAATCCCAGATCACATG	NW_015160844.1_scaffold315	1014994	1	2.17e-07	13:C>A	13	0.992780	0.989091	0.014545	0.985455	0.010909	0.003636	0.021580	0.028668	0.025124	25.38889	20.25000	1.000000	100670928	100670928-13	0	0	0	0	0	0	0	0	0	0	0	0	0	0	0	0	0	0	0	0	0	0	0	0	0	0	0
100670929|F|0-25:A>G-25:A>G	TGCAGACCGGCTCCGTGAAATCCCAAATCATGGCAGATCGGAAGAGCGGTTCAGCAGGAATGCCGAGAC	TGCAGACCGGCTCCGTGAAATCCCAAATCACATG		0	0	9.99e+02	25:A>G	25	0.985560	0.003663	0.996337	0.003663	0.996337	0.000000	0.007299	0.007299	0.007299	32.00000	25.38889	1.000000	100670929	100670929-25	2	2	2	2	2	2	2	2	2	2	2	2	2	2	2	2	2	2	2	2	2	2	2	2	2	2	2
23699770|F|0-23:C>T-23:C>T	TGCAGACTACGAGCATTCATCTCCAAGATCGGAAGAGCGGTTCAGCAGGAATGCCGAGACCGATCTCGT	TGCAGACTACGAGCATTCATCCATG		0	0	9.99e+02	23:C>T	23	0.978339	0.756458	0.306273	0.693727	0.243542	0.062731	0.368459	0.424940	0.396699	18.60082	13.96396	1.000000	23699770	23699770-23	0	0	0	0	0	0	0	0	0	0	0	0	0	0	0	0	0	0	0	0	0	0	0	0	0	0	0
23692412|F|0-13:A>G-13:A>G	TGCAGACTTGAGAAGGTTGAAGAGATCGGAAGAGCGGTTCAGCAGGAATGCCGAGACCGATCTCGTATG	TGCAGACTTGAGAAGGTTCATG		0	0	9.99e+02	13:A>G	13	0.433213	0.925000	0.075000	0.925000	0.075000	0.000000	0.138750	0.138750	0.138750	8.72857	7.55556	1.000000	23692412	23692412-13	0	0	0	0	0	0	0	0	0	0	0	0	0	0	0	0	0	0	0	0	0	0	0	0	0	0	0
23699895|F|0-5:G>A-5:G>A	TGCAGGGAAACAAACAAGGAAATCCCAGGAGATCGGAAGAGCGGTTCAGCAGGAATGCCGAGACCGATC	TGCAGGGAAACAAACAAGGAAATCCCATG		0	0	9.99e+02	5:G>A	5	0.649819	0.422222	0.588889	0.411111	0.577778	0.011111	0.487901	0.484198	0.486049	7.51961	10.29545	0.990000	23699895	23699895-5	2	2	2	2	2	2	2	2	2	2	2	2	2	2	2	2	NA	2	2	2	2	2	2	2	2	1	2
23695541|F|0-10:G>C-10:G>C	TGCAGAGACAGCTGCTCCCCAAGAAGAAGATCGGAAGAGCGGTTCAGCAGGAATGCCGAGACCGATCTC	TGCAGAGACAGCTGCTCCCCAAGCATG		0	0	9.99e+02	10:G>C	10	0.935018	0.996139	0.003861	0.996139	0.003861	0.000000	0.007692	0.007692	0.007692	24.95963	23.00000	1.000000	23695541	23695541-10	0	0	0	0	0	0	0	0	0	0	0	0	0	0	0	0	0	0	0	0	0	0	0	0	0	0	0
23695541|F|0-17:T>C-17:T>C	TGCAGAGACAGCTGCTCTCCAAGAAGAAGATCGGAAGAGCGGTTCAGCAGGAATGCCGAGACCGATCTC	TGCAGAGACAGCTGCTCTCCAAGCATG		0	0	9.99e+02	17:T>C	17	0.953069	0.030303	0.973485	0.026515	0.969697	0.003788	0.058770	0.051624	0.055197	26.50000	25.03427	1.000000	23695541	23695541-17	2	2	2	2	2	2	2	2	2	2	2	2	2	2	2	2	2	2	2	2	2	2	2	2	2	2	2
23695962|F|0-13:C>T-13:C>T	TGCAGAGCACCCTCGATTGGCATCAGATCGGAAGAGCGGTTCAGCAGGAATGCCGAGACCGATCTCGTA	TGCAGAGCACCCTCGATTGGCATG		0	0	9.99e+02	13:C>T	13	0.425993	0.203390	0.864407	0.135593	0.796610	0.067797	0.324045	0.234415	0.279230	17.82353	20.14961	1.000000	23695962	23695962-13	2	1	2	2	2	2	1	1	1	2	2	2	2	2	2	1	2	1	2	2	NA	2	2	2	2	2	2
23699689|F|0-5:A>G-5:A>G	TGCAGAGCTTCTGCCAAAAATGGCAGCCAGATCGGAAGAGCGGTTCAGCAGGAATGCCGAGACCGATCT	TGCAGAGCTTCTGCCAAAAATGGCCATG		0	0	9.99e+02	5:A>G	5	0.454874	0.714286	0.301587	0.698413	0.285714	0.015873	0.408163	0.421265	0.414714	14.71795	9.61111	0.987500	23699689	23699689-5	0	0	0	0	0	0	0	0	0	0	1	0	0	0	0	0	0	0	0	0	0	0	0	0	0	0	0
23700028|F|0-9:T>C-9:T>C	TGCAGAGGATGGGGCAGAGGAAAAAAGAAAAAGATCGGAAGAGCGGTTCAGCAGGAATGCCGAGACCGA	TGCAGAGGATGGGGCAGAGGAAAAAAGCATG		0	0	9.99e+02	9:T>C	9	0.400722	0.981982	0.018018	0.981982	0.018018	0.000000	0.035387	0.035387	0.035387	29.49275	14.00000	1.000000	23700028	23700028-9	0	0	0	0	0	0	0	0	0	0	0	0	0	0	0	0	0	0	0	0	0	0	0	0	0	0	0
23692439|F|0-28:C>G-28:C>G	TGCAGAGTAACTCAATTTAAAAGACATACAGATCGGAAGAGCGGTTCAGCAGGAATGCCGAGACCGATC	TGCAGAGTAACTCAATTTAAAAGACCATG		0	0	9.99e+02	28:C>G	28	0.407942	0.991150	0.017699	0.982301	0.008850	0.008850	0.017542	0.034772	0.026157	16.89286	15.00000	1.000000	23692439	23692439-28	0	0	0	0	0	0	1	0	0	0	0	0	0	0	0	0	0	0	0	0	0	0	0	0	0	0	0
23695983|F|0-32:G>A-32:G>A	TGCAGAGTCCTGTTATACTGAATGTTGATCCTGTAGATCGGAAGAGCGGTTCAGCAGGAATGCCGAGAC	TGCAGAGTCCTGTTATACTGAATGTTGATCCATG		0	0	9.99e+02	32:G>A	32	0.425993	0.991525	0.008475	0.991525	0.008475	0.000000	0.016806	0.016806	0.016806	24.20833	14.00000	1.000000	23695983	23695983-32	0	0	0	0	0	0	0	0	0	0	0	0	0	0	0	0	0	0	0	0	0	0	0	0	0	0	0
23700039|F|0-27:G>A-27:G>A	TGCAGATAAGAGGAGCAGCTCTACACAGCAAGATCGGAAGAGCGGTTCAGCAGGAATGCCGAGACCGAT	TGCAGATAAGAGGAGCAGCTCTACACCATG		0	0	9.99e+02	27:G>A	27	0.476534	0.840909	0.159091	0.840909	0.159091	0.000000	0.267562	0.267562	0.267562	27.12143	18.46154	1.000000	23700039	23700039-27	0	0	0	0	0	0	0	0	0	0	0	0	0	0	0	0	0	0	0	0	0	0	0	0	0	0	0
100671025|F|0-17:G>A-17:G>A	TGCAGATGCCTACAGGCGCAAGATCGGAAGAGCGGTTCAGCAGGAATGCCGAGACCGATCTCGTATGCC	TGCAGATGCCTACAGGCATG		0	0	9.99e+02	17:G>A	17	0.985560	0.021978	0.981685	0.018315	0.978022	0.003663	0.042990	0.035959	0.039475	24.00000	20.52836	1.000000	100671025	100671025-17	2	2	NA	2	2	2	2	2	2	2	2	2	2	2	2	2	2	2	2	2	2	2	2	2	2	2	2
100671027|F|0-14:G>A-14:G>A	TGCAGATTAGAGAGGACGATAACAGATCGGAAGAGCGGTTCAGCAGGAATGCCGAGACCGATCTCGTAT	TGCAGATTAGAGAGGACGACATG		0	0	9.99e+02	14:G>A	14	0.978339	0.996310	0.007380	0.992620	0.003690	0.003690	0.007353	0.014651	0.011002	10.40237	9.00000	1.000000	100671027	100671027-14	0	0	0	0	0	0	0	0	0	0	0	0	0	0	0	0	0	0	0	0	0	0	0	0	0	0	0
100671030|F|0-9:G>C-9:G>C	TGCAGATTGGGTTCAATGGAGTGAAACTAGATCGGAAGAGCGGTTCAGCAGGAATGCCGAGACCGATCT	TGCAGATTGGGTTCAATGGAGTGACATG		0	0	9.99e+02	9:G>C	9	0.974729	0.996296	0.007407	0.992593	0.003704	0.003704	0.007380	0.014705	0.011043	17.31858	13.50000	1.000000	100671030	100671030-9	0	0	0	0	0	0	0	0	0	0	0	0	0	0	0	0	0	0	0	0	0	0	0	0	0	0	0
23700059|F|0-9:C>A-9:C>A	TGCAGCAACCATTCAAAACTGAAAGATCGGAAGAGCGGTTCAGCAGGAATGCCGAGACCGATCTCGTAT	TGCAGCAACCATTCAAAACCATG		0	0	9.99e+02	9:C>A	9	0.418773	0.612069	0.387931	0.612069	0.387931	0.000000	0.474881	0.474881	0.474881	35.22105	35.04167	1.000000	23700059	23700059-9	0	0	0	0	0	NA	0	0	0	0	0	0	NA	0	0	0	0	0	0	0	0	0	0	0	0	0	0
23696019|F|0-8:A>G-8:A>G	TGCAGCAAAAATCAATGGTAGTGGCAAGATCGGAAGAGCGGTTCAGCAGGAATGCCGAGACCGATCTCG	TGCAGCAAAAATCAATGGTAGTCATG		0	0	9.99e+02	8:A>G	8	0.411552	0.289474	0.710526	0.289474	0.710526	0.000000	0.411357	0.411357	0.411357	17.71429	17.81905	1.000000	23696019	23696019-8	2	2	2	2	2	2	2	2	2	2	2	2	2	2	2	2	2	2	2	NA	2	2	2	2	2	2	2
100671036|F|0-5:C>A-5:C>A	TGCAGCAAGCTTACACAGTGGTAGATCGGAAGAGCGGTTCAGCAGGAATGCCGAGACCGATCTCGTATG	TGCAGCAAGCTTACACAGCATG		0	0	9.99e+02	5:C>A	5	0.989170	1.000000	0.007299	0.992701	0.000000	0.007299	0.000000	0.014492	0.007246	20.13953	6.50000	1.000000	100671036	100671036-5	0	0	0	0	0	0	0	0	0	0	0	0	0	0	0	0	0	0	0	0	0	0	0	0	0	0	0
23696022|F|0-24:G>A-24:G>A	TGCAGCAATGGAGGGGAATGTGGGGAAAGATCGGAAGAGCGGTTCAGCAGGAATGCCGAGACCGATCTC	TGCAGCAATGGAGGGGAATGTGGCATG		0	0	9.99e+02	24:G>A	24	0.407942	0.221239	0.831858	0.168142	0.778761	0.053097	0.344585	0.279740	0.312162	18.15385	21.54545	1.000000	23696022	23696022-24	2	2	2	2	2	2	2	2	2	2	2	2	2	2	2	2	2	2	2	2	2	2	2	2	2	2	2
23699612|F|0-9:C>T-9:C>T	TGCAGCACACGGAGTCAACAAGATCGGAAGAGCGGTTCAGCAGGAATGCCGAGACCGATCTCGTATGCC	TGCAGCACACGGAGTCCATG		0	0	9.99e+02	9:C>T	9	0.873646	0.280992	0.727273	0.272727	0.719008	0.008264	0.404071	0.396694	0.400382	36.66316	22.06731	1.000000	23699612	23699612-9	0	0	0	0	0	0	0	0	0	0	0	0	0	0	0	0	0	0	0	0	0	0	0	0	0	0	0
23699612|F|0-10:G>A-10:G>A	TGCAGCACATGGAGTCAACAAGATCGGAAGAGCGGTTCAGCAGGAATGCCGAGACCGATCTCGTATGCC	TGCAGCACATGGAGTCCATG		0	0	9.99e+02	10:G>A	10	0.642599	0.994382	0.028090	0.971910	0.005618	0.022472	0.011173	0.054602	0.032887	21.96651	7.83333	1.000000	23699612	23699612-10	NA	NA	NA	NA	NA	NA	NA	NA	NA	NA	NA	NA	NA	NA	NA	NA	NA	NA	NA	NA	NA	NA	NA	NA	NA	NA	NA
30707696|F|0-7:T>C-7:T>C	TGCAGCATGGAAGACATTTTTAGATCGGAAGAGCGGTTCAGCAGGAATGCCGAGACCGATCTCGTATGC	TGCAGCATGGAAGACATCATG		0	0	9.99e+02	7:T>C	7	0.574007	0.201258	0.880503	0.119497	0.798742	0.081761	0.321506	0.210435	0.265970	18.10526	13.34637	0.986842	30707696	30707696-7	NA	2	NA	NA	NA	NA	NA	2	2	2	NA	NA	NA	NA	2	2	NA	2	NA	NA	NA	NA	NA	NA	2	NA	NA
23699614|F|0-10:C>A-10:C>A	TGCAGCACGGCAGACATTTTTAGATCGGAAGAGCGGTTCAGCAGGAATGCCGAGACCGATCTCGTATGC	TGCAGCACGGCAGACATCATG		0	0	9.99e+02	10:C>A	10	0.512635	0.014085	0.985915	0.014085	0.985915	0.000000	0.027772	0.027772	0.027772	15.00000	13.34637	1.000000	23699614	23699614-10	NA	2	NA	NA	NA	NA	NA	2	2	2	NA	NA	NA	NA	2	2	NA	2	NA	NA	NA	NA	NA	NA	2	NA	NA
23692266|F|0-5:C>T-5:C>T	TGCAGCACTGCATGAGTCACTGTAGATCGGAAGAGCGGTTCAGCAGGAATGCCGAGACCGATCTCGTAT	TGCAGCACTGCATGAGTCACATG		0	0	9.99e+02	5:C>T	5	0.469314	1.000000	0.007692	0.992308	0.000000	0.007692	0.000000	0.015266	0.007633	13.93529	15.00000	1.000000	23692266	23692266-5	0	0	0	0	0	0	0	0	0	0	0	0	0	0	0	0	0	0	0	0	0	1	0	0	0	0	0
23689984|F|0-18:A>G-18:A>G	TGCAGCAGAAAGGATTTCAGCTCTCCTTCAGATCGGAAGAGCGGTTCAGCAGGAATGCCGAGACCGATC	TGCAGCAGAAAGGATTTCAGCTCTCCATG		0	0	9.99e+02	18:A>G	18	0.422383	0.965812	0.034188	0.965812	0.034188	0.000000	0.066038	0.066038	0.066038	17.22449	18.25000	1.000000	23689984	23689984-18	0	0	0	0	0	0	0	0	0	0	0	0	0	0	0	0	0	0	0	0	0	0	0	0	0	0	0
23689984|F|0-25:C>T-25:C>T	TGCAGCAGAAAGGATTTCAGCTCTCCTTCAGATCGGAAGAGCGGTTCAGCAGGAATGCCGAGACCGATC	TGCAGCAGAAAGGATTTCAGCTCTCCATG		0	0	9.99e+02	25:C>T	25	0.425993	0.957627	0.042373	0.957627	0.042373	0.000000	0.081155	0.081155	0.081155	17.22449	15.60000	1.000000	23689984	23689984-25	0	0	0	0	0	0	0	0	0	0	0	0	0	0	0	0	0	0	0	0	0	0	0	0	0	0	0
23695572|F|0-14:G>A-14:G>A	TGCAGCATATATCCGGCAGCTGTGAGATCGGAAGAGCGGTTCAGCAGGAATGCCGAGACCGATCTCGTA	TGCAGCATATATCCGGCAGCCATG		0	0	9.99e+02	14:G>A	14	0.978339	0.402214	0.601476	0.398524	0.597786	0.003690	0.480876	0.479405	0.480141	28.21168	19.37129	1.000000	23695572	23695572-14	0	0	0	0	0	0	0	0	0	0	0	0	0	0	0	0	0	0	0	0	0	0	0	0	0	0	0
23692499|F|0-22:G>C-22:G>C	TGCAGCATCATAGCCAACATGTGCAAGAGATCGGAAGAGCGGTTCAGCAGGAATGCCGAGACCGATCTC	TGCAGCATCATAGCCAACATGTGCATG		0	0	9.99e+02	22:G>C	22	0.404332	0.901786	0.098214	0.901786	0.098214	0.000000	0.177136	0.177136	0.177136	28.28462	25.63636	1.000000	23692499	23692499-22	0	0	0	0	0	0	0	0	0	0	0	0	0	0	0	0	0	0	0	0	0	0	0	0	0	0	0
23692500|F|0-9:G>A-9:G>A	TGCAGCATCGCTATGATTGTGGTGAAGATCGGAAGAGCGGTTCAGCAGGAATGCCGAGACCGATCTCGT	TGCAGCATCGCTATGATTGTGCATG		0	0	9.99e+02	9:G>A	9	0.433213	0.933333	0.116667	0.883333	0.066667	0.050000	0.124444	0.206111	0.165278	25.94853	20.23077	1.000000	23692500	23692500-9	1	2	0	2	0	0	1	2	0	2	0	0	0	0	0	0	1	0	0	2	0	0	0	0	0	0	1
30716390|F|0-9:A>G-9:A>G	TGCAGCCAAATAAAAAATGTAAGATCGGAAGAGCGGTTCAGCAGGAATGCCGAGACCGATCTCGTATGC	TGCAGCCAAATAAAAAACATG		0	0	9.99e+02	9:A>G	9	0.913357	0.996047	0.007905	0.992095	0.003953	0.003953	0.007874	0.015685	0.011780	13.11912	6.50000	1.000000	30716390	30716390-9	0	0	0	0	0	0	0	0	0	0	0	0	0	0	0	0	0	0	0	NA	0	0	0	0	0	0	0
23695577|F|0-8:A>G-8:A>G	TGCAGCCAACCCTTTGCTGGAAGATCGGAAGAGCGGTTCAGCAGGAATGCCGAGACCGATCTCGTATGC	TGCAGCCAACCCTTTGCCATG		0	0	9.99e+02	8:A>G	8	0.949458	0.996198	0.011407	0.988593	0.003802	0.007605	0.007576	0.022553	0.015065	26.01208	21.50000	1.000000	23695577	23695577-8	0	0	0	0	0	0	0	0	0	0	0	0	0	0	0	0	0	0	0	0	0	0	0	0	0	0	0
23695577|F|0-11:T>C-11:T>C	TGCAGCCAACCTTTTGCTGGAAGATCGGAAGAGCGGTTCAGCAGGAATGCCGAGACCGATCTCGTATGC	TGCAGCCAACCTTTTGCCATG		0	0	9.99e+02	11:T>C	11	0.989170	0.058394	0.956204	0.043796	0.941606	0.014599	0.109969	0.083755	0.096862	24.06250	26.01208	1.000000	23695577	23695577-11	2	2	2	2	2	2	2	2	2	2	2	2	2	2	2	2	2	2	2	2	2	2	2	2	2	2	2
23695577|F|0-15:G>T-15:G>T	TGCAGCCAACCCTTTGCTGGAAGATCGGAAGAGCGGTTCAGCAGGAATGCCGAGACCGATCTCGTATGC	TGCAGCCAACCCTTTGCCATG		0	0	9.99e+02	15:G>T	15	0.949458	0.996198	0.003802	0.996198	0.003802	0.000000	0.007576	0.007576	0.007576	26.01208	15.00000	1.000000	23695577	23695577-15	0	0	0	0	0	0	0	0	0	0	0	0	0	0	0	0	0	0	0	0	0	0	0	0	0	0	0
23692508|F|0-21:C>T-21:C>T	TGCAGCCACATGCAGGGATGACATGAGATCGGAAGAGCGGTTCAGCAGGAATGCCGAGACCGATCTCGT	TGCAGCCACATGCAGGGATGACATG		0	0	9.99e+02	21:C>T	21	0.400722	0.945946	0.063063	0.936937	0.054054	0.009009	0.102264	0.118172	0.110218	29.74627	14.78571	0.984848	23692508	23692508-21	0	0	0	0	0	0	0	0	0	0	0	0	0	0	0	0	0	0	0	0	0	0	0	0	0	0	0
23692508|F|0-24:G>A-24:G>A	TGCAGCCACATGCAGGGATGACATGAGATCGGAAGAGCGGTTCAGCAGGAATGCCGAGACCGATCTCGT	TGCAGCCACATGCAGGGATGACATG		0	0	9.99e+02	24:G>A	24	0.400722	0.936937	0.063063	0.936937	0.063063	0.000000	0.118172	0.118172	0.118172	29.96241	33.00000	1.000000	23692508	23692508-24	0	0	0	0	0	0	0	0	0	0	0	0	0	0	0	0	0	0	0	0	0	0	0	0	0	0	0
100671072|F|0-12:A>G-12:A>G	TGCAGCCATCACAGTTAATTTTATAGATCGGAAGAGCGGTTCAGCAGGAATGCCGAGACCGATCTCGTA	TGCAGCCATCACAGTTAATTCATG		0	0	9.99e+02	12:A>G	12	1.000000	0.992780	0.007220	0.992780	0.007220	0.000000	0.014336	0.014336	0.014336	23.60756	16.00000	1.000000	100671072	100671072-12	0	0	0	0	0	0	0	0	0	0	0	0	0	0	0	0	0	0	0	0	0	0	0	0	0	0	0
23695582|F|0-10:G>T-10:G>T	TGCAGCCCAAGTTGGGAAATGATTCTTCAAGATCGGAAGAGCGGTTCAGCAGGAATGCCGAGACCGATC	TGCAGCCCAAGTTGGGAAATGATTCCATG		0	0	9.99e+02	10:G>T	10	0.501805	0.935252	0.064748	0.935252	0.064748	0.000000	0.121112	0.121112	0.121112	14.07910	11.22222	1.000000	23695582	23695582-10	0	0	0	0	0	0	0	0	0	0	0	0	0	0	0	0	0	0	0	0	0	0	0	0	0	0	0
23695582|F|0-11:T>C-11:T>C	TGCAGCCCAAGTTGGGAAATGATTCTTCAAGATCGGAAGAGCGGTTCAGCAGGAATGCCGAGACCGATC	TGCAGCCCAAGTTGGGAAATGATTCCATG		0	0	9.99e+02	11:T>C	11	0.480144	0.977444	0.037594	0.962406	0.022556	0.015038	0.044095	0.072361	0.058228	14.07910	13.00000	1.000000	23695582	23695582-11	0	0	0	0	0	0	0	0	0	0	0	0	0	0	0	0	0	0	0	0	0	0	0	0	0	0	0
23695582|F|0-21:G>A-21:G>A	TGCAGCCCAAGTTGGGAAATGGTTCTTCAAGATCGGAAGAGCGGTTCAGCAGGAATGCCGAGACCGATC	TGCAGCCCAAGTTGGGAAATGGTTCCATG		0	0	9.99e+02	21:G>A	21	0.472924	0.030534	0.992366	0.007634	0.969466	0.022901	0.059204	0.015151	0.037177	15.87500	14.07910	1.000000	23695582	23695582-21	2	2	2	2	2	2	2	2	2	2	2	2	2	2	2	2	2	2	2	2	2	2	2	2	2	2	2
23696071|F|0-14:T>C-14:T>C	TGCAGCCCTTAAAGTGAGCCTGAAGATCGGAAGAGCGGTTCAGCAGGAATGCCGAGACCGATCTCGTAT	TGCAGCCCTTAAAGTGAGCCATG		0	0	9.99e+02	14:T>C	14	0.418773	0.706897	0.293103	0.706897	0.293103	0.000000	0.414388	0.414388	0.414388	21.44444	19.00000	1.000000	23696071	23696071-14	0	0	NA	0	0	0	0	0	0	0	0	0	0	0	0	0	0	0	0	0	0	0	0	NA	0	0	0
100671088|F|0-17:T>A-17:T>A	TGCAGCCTCCAGAGAAATAAAGATCGGAAGAGCGGTTCAGCAGGAATGCCGAGACCGATCTCGTATGCC	TGCAGCCTCCAGAGAACATG		0	0	9.99e+02	17:T>A	17	0.992780	0.996364	0.014545	0.985455	0.003636	0.010909	0.007246	0.028668	0.017957	28.45058	15.00000	1.000000	100671088	100671088-17	0	0	0	0	0	0	0	0	0	0	0	0	0	0	0	0	0	0	0	0	0	0	0	0	0	0	0
23700099|F|0-9:G>A-9:G>A	TGCAGCCTCGGTTAACTAACTAGAAGATCGGAAGAGCGGTTCAGCAGGAATGCCGAGACCGATCTCGTA	TGCAGCCTCGGTTAACTAACCATG		0	0	9.99e+02	9:G>A	9	0.444043	0.601626	0.406504	0.593496	0.398374	0.008130	0.479344	0.482517	0.480931	34.88889	30.03846	1.000000	23700099	23700099-9	0	0	0	0	0	0	0	0	0	0	0	0	0	0	0	0	0	0	0	0	0	0	0	0	0	0	0
23692273|F|0-27:A>T-27:A>T	TGCAGCCTTTTGTAACTGAGCTGCATCACTAGATCGGAAGAGCGGTTCAGCAGGAATGCCGAGACCGAT	TGCAGCCTTTTGTAACTGAGCTGCATCATG		0	0	9.99e+02	27:A>T	27	0.494585	0.846715	0.153285	0.846715	0.153285	0.000000	0.259577	0.259577	0.259577	25.52414	16.96875	1.000000	23692273	23692273-27	0	0	0	0	0	0	0	0	0	0	0	0	0	0	0	0	0	0	0	0	0	0	0	0	0	0	0
23699647|F|0-6:T>G-6:T>G	TGCAGCTGAACCAAAAAAAAAGTCTCAGCAAAAGATCGGAAGAGCGGTTCAGCAGGAATGCCGAGACCG	TGCAGCTGAACCAAAAAAAAAGTCTCAGCATG		0	0	9.99e+02	6:T>G	6	0.505415	0.592857	0.407143	0.592857	0.407143	0.000000	0.482755	0.482755	0.482755	5.83962	2.08219	1.000000	23699647	23699647-6	2	2	2	2	2	2	2	2	2	NA	2	NA	2	2	2	2	2	2	2	2	NA	2	2	2	2	2	NA
23699643|F|0-10:G>A-10:G>A	TGCAGCGGGAGTTGCACTCGTAAGATCGGAAGAGCGGTTCAGCAGGAATGCCGAGACCGATCTCGTATG	TGCAGCGGGAGTTGCACTCATG		0	0	9.99e+02	10:G>A	10	0.761733	0.549763	0.459716	0.540284	0.450237	0.009479	0.495047	0.496754	0.495901	2.80147	2.57018	1.000000	23699643	23699643-10	2	2	2	2	2	2	2	2	2	NA	2	2	2	2	2	2	NA	2	2	2	2	2	2	2	2	2	2
30716398|F|0-23:T>G-23:T>G	TGCAGCGGGGTCCTACAAGTGGATACATAACCAGATCGGAAGAGCGGTTCAGCAGGAATGCCGAGACCG	TGCAGCGGGGTCCTACAAGTGGATACATCATG		0	0	9.99e+02	23:T>G	23	0.404332	0.187500	0.812500	0.187500	0.812500	0.000000	0.304688	0.304688	0.304688	7.60870	10.32203	1.000000	30716398	30716398-23	2	2	2	2	2	2	2	2	2	2	2	2	2	2	2	2	2	2	2	2	2	2	2	2	2	2	2
23695549|F|0-5:C>A-5:C>A	TGCAGCGTAGCCCTGGGACAGAAGATCGGAAGAGCGGTTCAGCAGGAATGCCGAGACCGATCTCGTATG	TGCAGCGTAGCCCTGGGACATG		0	0	9.99e+02	5:C>A	5	0.924188	0.523438	0.527344	0.472656	0.476562	0.050781	0.498901	0.498505	0.498703	30.66864	22.43210	1.000000	23695549	23695549-5	0	0	0	0	0	0	0	0	0	0	0	0	0	0	0	0	0	0	0	0	0	0	0	0	0	0	0
23696088|F|0-19:G>A-19:G>A	TGCAGCTAATTTGTATGATGCACAGAACTCTCAGGTACAGATCGGAAGAGCGGTTCAGCAGGAATGCCG	TGCAGCTAATTTGTATGATGCACAGAACTCTCAGCATG		0	0	9.99e+02	19:G>A	19	0.429603	0.974790	0.025210	0.974790	0.025210	0.000000	0.049149	0.049149	0.049149	31.77622	26.40000	1.000000	23696088	23696088-19	0	0	0	0	0	0	0	0	0	0	0	0	0	0	0	0	0	0	0	0	0	0	0	0	0	0	0
30707730|F|0-11:G>C-11:G>C	TGCAGCTAGAAGTAAAATGAATAATGCAAAGATCGGAAGAGCGGTTCAGCAGGAATGCCGAGACCGATC	TGCAGCTAGAAGTAAAATGAATAATCATG		0	0	9.99e+02	11:G>C	11	0.942238	1.000000	0.003831	0.996169	0.000000	0.003831	0.000000	0.007633	0.003817	18.36697	9.00000	1.000000	30707730	30707730-11	0	0	0	0	0	0	0	0	0	0	0	0	0	0	0	0	0	0	0	0	0	0	0	0	0	0	0
23696094|F|0-10:G>A-10:G>A	TGCAGCTCCCGGCATCTTGTCACACTTAATTAGATCGGAAGAGCGGTTCAGCAGGAATGCCGAGACCGA	TGCAGCTCCCGGCATCTTGTCACACTTCATG		0	0	9.99e+02	10:G>A	10	0.411552	0.780702	0.280702	0.719298	0.219298	0.061404	0.342413	0.403817	0.373115	28.76768	33.42593	1.000000	23696094	23696094-10	2	2	0	2	2	0	2	2	2	2	1	1	2	0	2	2	2	2	2	2	0	0	2	0	2	2	2
23696095|F|0-28:G>C-28:G>C	TGCAGCTCCTTCTGGCAAAGGATCTTCTGCAGATCGGAAGAGCGGTTCAGCAGGAATGCCGAGACCGAT	TGCAGCTCCTTCTGGCAAAGGATCTTCATG		0	0	9.99e+02	28:G>C	28	0.407942	0.716814	0.300885	0.699115	0.283186	0.017699	0.405983	0.420706	0.413345	14.93258	17.71429	1.000000	23696095	23696095-28	2	2	2	2	2	2	2	2	2	2	1	2	2	2	2	2	2	2	2	2	2	2	2	2	2	2	2
23692325|F|0-8:A>C-8:A>C	TGCAGCTGACAGCCAGGCCCATAGCCACAAGATCGGAAGAGCGGTTCAGCAGGAATGCCGAGACCGATC	TGCAGCTGACAGCCAGGCCCATAGCCATG		0	0	9.99e+02	8:A>C	8	0.422383	0.948718	0.051282	0.948718	0.051282	0.000000	0.097304	0.097304	0.097304	25.88489	20.66667	1.000000	23692325	23692325-8	0	0	0	0	NA	0	0	0	0	0	0	0	0	0	0	NA	0	0	0	0	0	0	0	0	0	0	0
23692325|F|0-13:C>G-13:C>G	TGCAGCTGACAGCCAGGCCCATAGCCACAAGATCGGAAGAGCGGTTCAGCAGGAATGCCGAGACCGATC	TGCAGCTGACAGCCAGGCCCATAGCCATG		0	0	9.99e+02	13:C>G	13	0.404332	0.991071	0.008929	0.991071	0.008929	0.000000	0.017698	0.017698	0.017698	25.88489	31.00000	1.000000	23692325	23692325-13	0	0	0	0	NA	0	0	0	0	0	0	0	0	0	0	NA	0	0	0	0	0	0	0	0	0	0	0
23696102|F|0-16:A>G-16:A>G	TGCAGCTGGAGGGGGGAAGGGAGGAGATCGGAAGAGCGGTTCAGCAGGAATGCCGAGACCGATCTCGTA	TGCAGCTGGAGGGGGGAAGGCATG		0	0	9.99e+02	16:A>G	16	0.422383	0.717949	0.290598	0.709402	0.282051	0.008547	0.404997	0.412302	0.408649	23.36264	20.94737	1.000000	23696102	23696102-16	2	2	2	2	2	2	2	2	2	2	1	2	2	2	2	2	2	2	2	2	2	2	2	2	2	2	2
23696104|F|0-7:G>C-7:G>C	TGCAGCTGTAGCAAACTACCTTGAAGATCGGAAGAGCGGTTCAGCAGGAATGCCGAGACCGATCTCGTA	TGCAGCTGTAGCAAACTACCCATG		0	0	9.99e+02	7:G>C	7	0.415162	0.930435	0.069565	0.930435	0.069565	0.000000	0.129452	0.129452	0.129452	28.17037	17.50000	1.000000	23696104	23696104-7	0	0	NA	0	0	0	0	0	0	0	0	0	0	0	0	0	0	0	0	0	0	0	0	0	0	0	0
23695880|F|0-5:C>G-5:C>G	TGCAGCTGTAGCTGTACCTGGAGATCGGAAGAGCGGTTCAGCAGGAATGCCGAGACCGATCTCGTATGC	TGCAGCTGTAGCTGTACCATG		0	0	9.99e+02	5:C>G	5	0.415162	0.860870	0.139130	0.860870	0.139130	0.000000	0.239546	0.239546	0.239546	29.22581	15.00000	1.000000	23695880	23695880-5	0	0	0	0	0	0	0	0	0	0	0	0	0	0	0	0	NA	0	0	0	0	0	0	0	0	0	0
23696109|F|0-8:T>C-8:T>C	TGCAGCTGTTGCTGCAATTGCTGGATCTGCTCAGATCGGAAGAGCGGTTCAGCAGGAATGCCGAGACCG	TGCAGCTGTTGCTGCAATTGCTGGATCTCATG	NW_015164744.1_scaffold2793	107320	1	2.49e-06	8:T>C	8	0.433213	0.983333	0.016667	0.983333	0.016667	0.000000	0.032778	0.032778	0.032778	19.44218	13.00000	1.000000	23696109	23696109-8	0	0	0	0	0	0	0	0	0	0	0	0	0	0	0	0	0	0	0	0	0	0	0	0	0	0	0
23692563|F|0-5:C>T-5:C>T	TGCAGCTTAGCAAATGCTTGCTAGATCGGAAGAGCGGTTCAGCAGGAATGCCGAGACCGATCTCGTATG	TGCAGCTTAGCAAATGCTCATG		0	0	9.99e+02	5:C>T	5	0.418773	0.956897	0.051724	0.948276	0.043103	0.008621	0.082491	0.098098	0.090294	15.00725	9.83333	1.000000	23692563	23692563-5	0	0	0	0	0	0	0	0	0	0	0	0	0	0	0	0	0	0	0	0	0	0	0	0	0	0	0
23695717|F|0-6:T>A-6:T>A	TGCAGCTTCCAGAGCTGGAGTTGGTTGGTTAGATCGGAAGAGCGGTTCAGCAGGAATGCCGAGACCGAT	TGCAGCTTCCAGAGCTGGAGTTGGTTCATG		0	0	9.99e+02	6:T>A	6	0.519856	0.937500	0.111111	0.888889	0.062500	0.048611	0.117188	0.197531	0.157359	29.51572	25.66667	1.000000	23695717	23695717-6	0	1	2	0	0	2	0	0	0	0	0	2	1	2	1	1	0	0	1	0	2	1	0	2	0	0	2
23699657|F|0-5:T>C-5:T>C	TGCAGTTTCCCCACCCACCATCAGATCGGAAGAGCGGTTCAGCAGGAATGCCGAGACCGATCTCGTATG	TGCAGTTTCCCCACCCACCATG		0	0	9.99e+02	5:T>C	5	0.498195	0.144928	0.855072	0.144928	0.855072	0.000000	0.247847	0.247847	0.247847	19.72727	19.63190	1.000000	23699657	23699657-5	2	2	2	2	2	2	2	2	2	2	2	2	2	2	2	2	2	2	2	2	2	2	2	2	2	2	2
23699657|F|0-7:T>C-7:T>C	TGCAGCTTCCCCACCCACCATCAGATCGGAAGAGCGGTTCAGCAGGAATGCCGAGACCGATCTCGTATG	TGCAGCTTCCCCACCCACCATG		0	0	9.99e+02	7:T>C	7	0.433213	0.983333	0.025000	0.975000	0.016667	0.008333	0.032778	0.048750	0.040764	19.63190	7.20000	1.000000	23699657	23699657-7	0	0	0	0	0	0	0	0	0	0	0	0	0	0	0	0	0	0	0	0	0	0	0	0	0	0	0
23699658|F|0-13:T>C-13:T>C	TGCAGCTTCCCCATCCACCATCAGATCGGAAGAGCGGTTCAGCAGGAATGCCGAGACCGATCTCGTATG	TGCAGCTTCCCCATCCACCATG		0	0	9.99e+02	13:T>C	13	0.451264	0.064000	0.936000	0.064000	0.936000	0.000000	0.119808	0.119808	0.119808	20.75000	19.74691	1.000000	23699658	23699658-13	2	2	2	2	2	2	2	2	2	2	2	2	2	2	2	2	2	2	2	2	2	2	2	2	2	2	2
23692568|F|0-15:C>T-15:C>T	TGCAGCTTGCTTAGTCTGAATAGATCATCAGCAGATCGGAAGAGCGGTTCAGCAGGAATGCCGAGACCG	TGCAGCTTGCTTAGTCTGAATAGATCATCATG		0	0	9.99e+02	15:C>T	15	0.404332	0.821429	0.196429	0.803571	0.178571	0.017857	0.293367	0.315689	0.304528	21.39831	17.41667	1.000000	23692568	23692568-15	0	0	0	0	0	0	0	0	0	0	0	0	0	0	0	0	0	0	0	0	0	0	0	0	0	0	0
23692570|F|0-20:C>A-20:C>A	TGCAGCTTTATTGATTAGAGCAGATCGGAAGAGCGGTTCAGCAGGAATGCCGAGACCGATCTCGTATGC	TGCAGCTTTATTGATTACATG		0	0	9.99e+02	20:C>A	20	0.415162	0.956522	0.043478	0.956522	0.043478	0.000000	0.083176	0.083176	0.083176	31.70290	20.20000	1.000000	23692570	23692570-20	0	0	0	0	0	0	0	0	0	0	0	0	0	0	0	0	0	0	0	0	0	0	0	0	0	0	0
100671148|F|0-14:G>A-14:G>A	TGCAGGAACATTCAGCTAATGTTAGATCGGAAGAGCGGTTCAGCAGGAATGCCGAGACCGATCTCGTAT	TGCAGGAACATTCAGCTAACATG		0	0	9.99e+02	14:G>A	14	0.985560	0.996337	0.025641	0.974359	0.003663	0.021978	0.007299	0.049967	0.028633	19.11176	5.42857	1.000000	100671148	100671148-14	0	0	0	0	0	0	0	0	0	0	0	0	0	0	0	0	0	0	0	NA	1	0	0	0	0	0	0
100671148|F|0-16:T>G-16:T>G	TGCAGGAACATTCAGCTAATGTTAGATCGGAAGAGCGGTTCAGCAGGAATGCCGAGACCGATCTCGTAT	TGCAGGAACATTCAGCTAACATG		0	0	9.99e+02	16:T>G	16	0.981949	1.000000	0.003676	0.996324	0.000000	0.003676	0.000000	0.007326	0.003663	19.11176	12.00000	1.000000	100671148	100671148-16	0	0	0	0	0	0	0	0	0	0	0	0	0	0	0	0	0	0	0	NA	0	0	0	0	0	0	0
23692576|F|0-6:A>G-6:A>G	TGCAGGAAGGCACCCTCAATTTTGAAAGATCGGAAGAGCGGTTCAGCAGGAATGCCGAGACCGATCTCG	TGCAGGAAGGCACCCTCAATTTCATG		0	0	9.99e+02	6:A>G	6	0.404332	0.919643	0.080357	0.919643	0.080357	0.000000	0.147800	0.147800	0.147800	29.76336	36.77778	1.000000	23692576	23692576-6	0	0	0	0	0	0	0	0	0	0	0	0	0	0	0	0	0	0	0	0	0	0	0	0	0	0	0
100671162|F|0-7:G>A-7:G>A	TGCAGGAGAACCAGGCCATCAAAGATCGGAAGAGCGGTTCAGCAGGAATGCCGAGACCGATCTCGTATG	TGCAGGAGAACCAGGCCACATG		0	0	9.99e+02	7:G>A	7	0.974729	0.992593	0.025926	0.974074	0.007407	0.018519	0.014705	0.050508	0.032606	28.20710	15.00000	1.000000	100671162	100671162-7	0	0	0	0	0	0	0	0	0	0	0	0	0	0	0	0	0	0	0	0	0	0	0	0	0	0	0
100671162|F|0-13:G>A-13:G>A	TGCAGGAGAACCAGGCCATCAAAGATCGGAAGAGCGGTTCAGCAGGAATGCCGAGACCGATCTCGTATG	TGCAGGAGAACCAGGCCACATG		0	0	9.99e+02	13:G>A	13	0.978339	0.988930	0.018450	0.981550	0.011070	0.007380	0.021895	0.036220	0.029057	28.20710	25.20000	1.000000	100671162	100671162-13	0	0	0	0	0	0	0	0	0	0	0	0	0	0	0	0	0	0	0	0	0	0	0	0	0	0	0
23700138|F|0-18:T>C-18:T>C	TGCAGGAGGTCCTAGCTGTGCACGTCAGATCGGAAGAGCGGTTCAGCAGGAATGCCGAGACCGATCTCG	TGCAGGAGGTCCTAGCTGTGCACATG		0	0	9.99e+02	18:T>C	18	0.411552	0.991228	0.008772	0.991228	0.008772	0.000000	0.017390	0.017390	0.017390	15.24113	9.00000	1.000000	23700138	23700138-18	0	0	0	0	0	0	0	0	0	0	0	0	0	0	0	0	0	0	0	0	0	0	0	0	0	0	0
100671168|F|0-15:G>T-15:G>T	TGCAGGATTTTATAAGCACTAGATCGGAAGAGCGGTTCAGCAGGAATGCCGAGACCGATCTCGTATGCC	TGCAGGATTTTATAAGCATG		0	0	9.99e+02	15:G>T	15	0.415162	0.991304	0.008696	0.991304	0.008696	0.000000	0.017240	0.017240	0.017240	6.80282	3.00000	1.000000	100671168	100671168-15	0	0	0	0	0	0	0	0	0	0	0	0	0	0	0	0	0	0	0	0	0	0	0	0	0	0	0
30716419|F|0-10:G>A-10:G>A	TGCAGGCCAAGGAGTACAAGAAAGATCGGAAGAGCGGTTCAGCAGGAATGCCGAGACCGATCTCGTATG	TGCAGGCCAAGGAGTACACATG		0	0	9.99e+02	10:G>A	10	0.989170	0.981752	0.025547	0.974453	0.018248	0.007299	0.035830	0.049790	0.042810	25.10059	28.42857	1.000000	30716419	30716419-10	0	0	NA	0	0	0	0	0	0	0	0	0	0	0	0	0	0	0	0	0	0	0	0	0	0	0	0
30716419|F|0-13:G>A-13:G>A	TGCAGGCCAAGGAGTACAAGAAAGATCGGAAGAGCGGTTCAGCAGGAATGCCGAGACCGATCTCGTATG	TGCAGGCCAAGGAGTACACATG		0	0	9.99e+02	13:G>A	13	0.974729	0.996296	0.029630	0.970370	0.003704	0.025926	0.007380	0.057503	0.032442	25.10059	18.54545	1.000000	30716419	30716419-13	0	0	2	0	0	1	0	0	0	0	0	0	1	1	0	0	0	0	0	0	1	1	0	1	0	0	0
23696158|F|0-7:G>A-7:G>A	TGCAGGCGACTGAACTCTAGATAAGATCGGAAGAGCGGTTCAGCAGGAATGCCGAGACCGATCTCGTAT	TGCAGGCGACTGAACTCTACATG		0	0	9.99e+02	7:G>A	7	0.400722	0.954955	0.144144	0.855856	0.045045	0.099099	0.086032	0.246733	0.166383	25.03846	21.30769	1.000000	23696158	23696158-7	0	1	0	0	0	0	0	0	1	2	2	0	1	0	1	0	0	2	0	0	0	0	0	1	1	2	0
23696159|F|0-6:C>T-6:C>T	TGCAGGCGATTCACTCACTGTCCAAGATCGGAAGAGCGGTTCAGCAGGAATGCCGAGACCGATCTCGTA	TGCAGGCGATTCACTCACTGCATG		0	0	9.99e+02	6:C>T	6	0.404332	0.830357	0.205357	0.794643	0.169643	0.035714	0.281728	0.326371	0.304050	28.05505	22.21053	1.000000	23696159	23696159-6	0	2	0	2	0	0	2	2	2	2	0	0	0	0	1	2	0	0	2	2	0	0	0	0	2	2	2
23690062|F|0-24:G>A-24:G>A	TGCAGGCTACCTTAATTGCCACTCGTAGATCGGAAGAGCGGTTCAGCAGGAATGCCGAGACCGATCTCG	TGCAGGCTACCTTAATTGCCACCATG		0	0	9.99e+02	24:G>A	24	0.407942	0.938053	0.097345	0.902655	0.061947	0.035398	0.116219	0.175738	0.145979	24.82090	19.81818	1.000000	23690062	23690062-24	0	0	0	0	0	0	0	0	0	0	0	0	0	0	0	0	0	0	0	0	0	0	0	0	0	0	0
23699681|F|0-20:G>C-20:G>C	TGCAGGCTCAGTGGGCCAGAGAAGATCGGAAGAGCGGTTCAGCAGGAATGCCGAGACCGATCTCGTATG	TGCAGGCTCAGTGGGCCACATG		0	0	9.99e+02	20:G>C	20	0.480144	0.842105	0.157895	0.842105	0.157895	0.000000	0.265928	0.265928	0.265928	19.97122	11.11538	1.000000	23699681	23699681-20	0	0	0	0	0	0	0	0	0	0	0	0	0	0	0	0	0	0	0	0	0	0	0	0	0	0	0
23699682|F|0-6:C>G-6:C>G	TGCAGGCTGACTGGGATAGATGGAAAGATCGGAAGAGCGGTTCAGCAGGAATGCCGAGACCGATCTCGT	TGCAGGCTGACTGGGATAGATCATG		0	0	9.99e+02	6:C>G	6	0.935018	1.000000	0.003861	0.996139	0.000000	0.003861	0.000000	0.007692	0.003846	17.61774	10.00000	1.000000	23699682	23699682-6	0	0	0	0	0	0	0	0	0	0	0	0	0	0	0	0	0	0	0	0	0	0	0	0	0	0	0
23699682|F|0-16:C>T-16:C>T	TGCAGGCTGACTGGGACAGATGGAAAGATCGGAAGAGCGGTTCAGCAGGAATGCCGAGACCGATCTCGT	TGCAGGCTGACTGGGACAGATCATG		0	0	9.99e+02	16:C>T	16	0.942238	0.007663	0.992337	0.007663	0.992337	0.000000	0.015208	0.015208	0.015208	33.50000	17.61774	1.000000	23699682	23699682-16	2	2	2	2	2	2	2	2	2	2	2	2	2	2	2	2	2	2	2	2	2	2	2	2	2	2	2
23695792|F|0-17:C>T-17:C>T	TGCAGGGACCAGTCCAACGTAGATCGGAAGAGCGGTTCAGCAGGAATGCCGAGACCGATCTCGTATGCC	TGCAGGGACCAGTCCACATG		0	0	9.99e+02	17:C>T	17	0.480144	0.992481	0.015038	0.984962	0.007519	0.007519	0.014925	0.029623	0.022274	18.73653	19.50000	1.000000	23695792	23695792-17	0	0	0	0	NA	0	0	0	0	0	0	0	0	0	0	0	0	0	0	0	0	0	0	0	0	0	0
23692620|F|0-23:T>C-23:T>C	TGCAGGGATGAAAGTAAAGCATATTTAAAAGATCGGAAGAGCGGTTCAGCAGGAATGCCGAGACCGATC	TGCAGGGATGAAAGTAAAGCATATTCATG		0	0	9.99e+02	23:T>C	23	0.425993	0.016949	0.983051	0.016949	0.983051	0.000000	0.033324	0.033324	0.033324	10.25000	12.95070	1.000000	23692620	23692620-23	2	2	2	2	2	2	2	2	2	2	2	2	2	2	2	2	2	2	2	2	2	2	2	2	2	2	2
23692625|F|0-22:G>A-22:G>A	TGCAGGGCTCAACATTTCCACAGAGATCGGAAGAGCGGTTCAGCAGGAATGCCGAGACCGATCTCGTAT	TGCAGGGCTCAACATTTCCCATG		0	0	9.99e+02	22:G>A	22	0.418773	0.870690	0.275862	0.724138	0.129310	0.146552	0.225178	0.399524	0.312351	19.20000	16.52174	1.000000	23692625	23692625-22	1	1	0	0	1	0	1	0	1	2	1	1	0	0	0	2	1	1	2	2	1	0	0	1	0	0	0
23700170|F|0-7:A>G-7:A>G	TGCAGGGAGCTGTTTGCATCCAGATCGGAAGAGCGGTTCAGCAGGAATGCCGAGACCGATCTCGTATGC	TGCAGGGAGCTGTTTGCCATG		0	0	9.99e+02	7:A>G	7	0.418773	0.017241	0.982759	0.017241	0.982759	0.000000	0.033888	0.033888	0.033888	43.75000	32.90780	1.000000	23700170	23700170-7	2	2	2	2	2	2	2	2	2	2	2	2	2	2	2	2	2	2	2	2	2	2	2	2	2	2	2
100671216|F|0-12:G>C-12:G>C	TGCAGGGGGCTTGAGGCAACTCTTTTTAACAGATCGGAAGAGCGGTTCAGCAGGAATGCCGAGACCGAT	TGCAGGGGGCTTGAGGCAACTCTTTTCATG		0	0	9.99e+02	12:G>C	12	0.989170	0.996350	0.010949	0.989051	0.003650	0.007299	0.007273	0.021658	0.014465	22.57726	9.66667	1.000000	100671216	100671216-12	0	0	0	0	0	0	0	0	0	0	0	0	0	0	0	0	0	0	0	0	0	0	0	0	0	0	0
100671216|F|0-26:T>G-26:T>G	TGCAGGGGGCTTGAGGCAACTCTTTTTAACAGATCGGAAGAGCGGTTCAGCAGGAATGCCGAGACCGAT	TGCAGGGGGCTTGAGGCAACTCTTTTCATG		0	0	9.99e+02	26:T>G	26	0.985560	1.000000	0.003663	0.996337	0.000000	0.003663	0.000000	0.007299	0.003650	22.57726	21.00000	1.000000	100671216	100671216-26	0	0	0	0	0	0	0	0	0	0	0	0	0	0	0	0	0	0	0	0	0	0	0	0	0	0	0
23692636|F|0-15:T>G-15:T>G	TGCAGGGTCACTCCATTTGCATTGCATGAGATCGGAAGAGCGGTTCAGCAGGAATGCCGAGACCGATCT	TGCAGGGTCACTCCATTTGCATTGCATG		0	0	9.99e+02	15:T>G	15	0.418773	0.965517	0.034483	0.965517	0.034483	0.000000	0.066587	0.066587	0.066587	18.58571	9.75000	1.000000	23692636	23692636-15	0	0	0	0	0	0	0	0	0	0	0	0	0	0	0	0	0	0	0	0	0	0	0	0	0	0	0
23692636|F|0-17:T>G-17:T>G	TGCAGGGTCACTCCATTTGCATTGCATGAGATCGGAAGAGCGGTTCAGCAGGAATGCCGAGACCGATCT	TGCAGGGTCACTCCATTTGCATTGCATG		0	0	9.99e+02	17:T>G	17	0.411552	0.982456	0.017544	0.982456	0.017544	0.000000	0.034472	0.034472	0.034472	18.58571	23.50000	1.000000	23692636	23692636-17	0	0	0	0	0	0	0	0	0	0	0	0	0	0	0	0	0	0	0	0	0	0	0	0	0	0	0
23695551|F|0-5:A>G-5:A>G	TGCAGAGTGATTAGGGCTAGAGAGATCGGAAGAGCGGTTCAGCAGGAATGCCGAGACCGATCTCGTATG	TGCAGAGTGATTAGGGCTCATG		0	0	9.99e+02	5:A>G	5	0.971119	0.617100	0.382900	0.617100	0.382900	0.000000	0.472575	0.472575	0.472575	19.46411	22.84615	1.000000	23695551	23695551-5	2	2	2	2	2	2	2	2	2	2	2	2	2	2	2	2	2	2	2	2	2	2	2	2	2	2	2
23695551|F|0-9:A>C-9:A>C	TGCAGAGTGATTAGGGCTAGAGAGATCGGAAGAGCGGTTCAGCAGGAATGCCGAGACCGATCTCGTATG	TGCAGAGTGATTAGGGCTCATG		0	0	9.99e+02	9:A>C	9	0.642599	0.949438	0.050562	0.949438	0.050562	0.000000	0.096011	0.096011	0.096011	19.20283	14.55556	1.000000	23695551	23695551-9	NA	NA	NA	0	NA	NA	NA	NA	NA	NA	NA	NA	NA	NA	NA	NA	NA	NA	NA	NA	NA	NA	NA	NA	NA	NA	NA
23692640|F|0-11:T>A-11:T>A	TGCAGGTACCATTAAGGGAAATTGGAGAAGAGATCGGAAGAGCGGTTCAGCAGGAATGCCGAGACCGAT	TGCAGGTACCATTAAGGGAAATTGGACATG		0	0	9.99e+02	11:T>A	11	0.422383	0.094017	0.905983	0.094017	0.905983	0.000000	0.170356	0.170356	0.170356	16.38462	23.29545	1.000000	23692640	23692640-11	2	2	2	2	2	2	2	2	2	2	2	2	2	2	2	2	2	2	2	2	2	2	2	2	2	2	2
23699700|F|0-24:T>C-24:T>C	TGCAGGTGATTTATTACTTCCACTTTGGCTCAGGAGATCGGAAGAGCGGTTCAGCAGGAATGCCGAGAC	TGCAGGTGATTTATTACTTCCACTTTGGCTCATG	NW_015173698.1_scaffold839	650131	1	6.02e-08	24:T>C	24	0.823105	0.899123	0.118421	0.881579	0.100877	0.017544	0.181402	0.208795	0.195098	10.48148	6.29630	1.000000	23699700	23699700-24	0	0	0	0	0	0	0	0	0	0	0	0	0	0	0	0	0	0	0	0	0	0	0	0	0	0	0
23692654|F|0-7:C>G-7:C>G	TGCAGGTCCCTTATGTAGGGAGATCTCTAGATCGGAAGAGCGGTTCAGCAGGAATGCCGAGACCGATCT	TGCAGGTCCCTTATGTAGGGAGATCATG		0	0	9.99e+02	7:C>G	7	0.433213	0.025000	0.975000	0.025000	0.975000	0.000000	0.048750	0.048750	0.048750	12.00000	17.12676	1.000000	23692654	23692654-7	2	2	2	2	2	2	2	2	2	2	2	2	2	2	2	2	2	2	2	2	2	2	2	2	2	2	2
23696206|F|0-5:G>A-5:G>A	TGCAGGTGGTTCTGCTGCTTGTGTTAGCAGATCGGAAGAGCGGTTCAGCAGGAATGCCGAGACCGATCT	TGCAGGTGGTTCTGCTGCTTGTGTCATG		0	0	9.99e+02	5:G>A	5	0.400722	0.963964	0.036036	0.963964	0.036036	0.000000	0.069475	0.069475	0.069475	10.11029	10.80000	1.000000	23696206	23696206-5	0	0	0	0	0	0	0	0	0	0	0	0	0	0	0	0	0	0	0	0	0	0	0	0	0	0	0
23690091|F|0-20:A>C-20:A>C	TGCAGGTTCATAGTCTTAAGAGCAAGAGGATTCAAAGATCGGAAGAGCGGTTCAGCAGGAATGCCGAGA	TGCAGGTTCATAGTCTTAAGAGCAAGAGGATCATG		0	0	9.99e+02	20:A>C	20	0.429603	0.924370	0.075630	0.924370	0.075630	0.000000	0.139821	0.139821	0.139821	23.53571	16.00000	1.000000	23690091	23690091-20	0	0	0	0	0	0	0	0	0	0	0	0	0	0	0	0	0	0	0	0	0	0	0	0	0	0	0
23695640|F|0-28:A>G-28:A>G	TGCAGGTTTGTGTAGCTTTGGTGAATGCACATTAGATCGGAAGAGCGGTTCAGCAGGAATGCCGAGACC	TGCAGGTTTGTGTAGCTTTGGTGAATGCACATG		0	0	9.99e+02	28:A>G	28	0.476534	0.992424	0.015152	0.984848	0.007576	0.007576	0.015037	0.029844	0.022440	30.87821	21.66667	1.000000	23695640	23695640-28	NA	NA	NA	NA	NA	NA	NA	NA	NA	NA	NA	NA	NA	NA	NA	NA	NA	NA	NA	NA	NA	NA	NA	NA	NA	NA	NA
23695640|F|0-31:T>A-31:T>A	TGCAGGTTTGTGTAGCTTTGGTGAATGCACATTAGATCGGAAGAGCGGTTCAGCAGGAATGCCGAGACC	TGCAGGTTTGTGTAGCTTTGGTGAATGCACATG		0	0	9.99e+02	31:T>A	31	0.992780	0.476364	0.534545	0.465455	0.523636	0.010909	0.498883	0.497613	0.498248	30.87821	30.46875	1.000000	23695640	23695640-31	2	2	2	2	2	2	2	2	2	2	2	2	2	2	2	2	2	2	2	2	2	2	2	2	2	2	2
23690103|F|0-14:G>T-14:G>T	TGCAGTAATTTACAGTTGTGGTAGCAACTAATGAATACAAGATCGGAAGAGCGGTTCAGCAGGAATGCC	TGCAGTAATTTACAGTTGTGGTAGCAACTAATGAACATG		0	0	9.99e+02	14:G>T	14	0.407942	0.982301	0.017699	0.982301	0.017699	0.000000	0.034772	0.034772	0.034772	9.41727	4.50000	1.000000	23690103	23690103-14	0	0	0	0	0	0	0	0	0	0	0	0	0	0	0	0	0	0	0	NA	0	0	0	0	0	0	0
23690103|F|0-21:T>A-21:T>A	TGCAGTAATTTACAGTTGTGGTAGCAACTAATGAATACAAGATCGGAAGAGCGGTTCAGCAGGAATGCC	TGCAGTAATTTACAGTTGTGGTAGCAACTAATGAACATG		0	0	9.99e+02	21:T>A	21	0.411552	0.973684	0.026316	0.973684	0.026316	0.000000	0.051247	0.051247	0.051247	9.41727	6.00000	1.000000	23690103	23690103-21	0	0	0	0	0	0	0	0	0	0	0	0	0	0	0	0	0	0	0	NA	0	0	0	0	0	0	0
23692668|F|0-17:A>T-17:A>T	TGCAGTACCATCGGATTAGCAGATCGGAAGAGCGGTTCAGCAGGAATGCCGAGACCGATCTCGTATGCC	TGCAGTACCATCGGATCATG		0	0	9.99e+02	17:A>T	17	0.425993	0.940678	0.076271	0.923729	0.059322	0.016949	0.111606	0.140908	0.126257	22.95035	14.88889	1.000000	23692668	23692668-17	0	0	0	0	0	0	0	0	0	0	0	0	0	0	0	0	0	0	0	0	0	0	0	0	0	0	0
23696226|F|0-14:G>A-14:G>A	TGCAGTAGGATGATGGTTGCCAGATCGGAAGAGCGGTTCAGCAGGAATGCCGAGACCGATCTCGTATGC	TGCAGTAGGATGATGGTCATG		0	0	9.99e+02	14:G>A	14	0.422383	0.923077	0.076923	0.923077	0.076923	0.000000	0.142012	0.142012	0.142012	31.17143	26.25000	1.000000	23696226	23696226-14	0	0	2	0	0	2	0	0	0	0	0	2	2	2	0	0	0	0	0	0	2	2	0	2	0	0	0
23696227|F|0-19:T>G-19:T>G	TGCAGTATTGAATAATGCTTTTCATATGGAGATCGGAAGAGCGGTTCAGCAGGAATGCCGAGACCGATC	TGCAGTATTGAATAATGCTTTTCATCATG		0	0	9.99e+02	19:T>G	19	0.407942	0.982301	0.017699	0.982301	0.017699	0.000000	0.034772	0.034772	0.034772	18.02899	7.33333	1.000000	23696227	23696227-19	0	0	0	0	0	0	0	0	0	0	0	0	0	0	NA	0	0	0	0	0	0	0	0	0	0	0	0
23696227|F|0-28:G>A-28:G>A	TGCAGTATTGAATAATGCTTTTCATATGGAGATCGGAAGAGCGGTTCAGCAGGAATGCCGAGACCGATC	TGCAGTATTGAATAATGCTTTTCATCATG		0	0	9.99e+02	28:G>A	28	0.404332	0.991071	0.008929	0.991071	0.008929	0.000000	0.017698	0.017698	0.017698	18.02899	13.00000	1.000000	23696227	23696227-28	0	0	0	0	0	0	0	0	0	0	0	0	0	0	NA	0	0	0	0	0	0	0	0	0	0	0	0
23696230|F|0-15:T>A-15:T>A	TGCAGTCAAAGGTTCTGAAAACAAAGGTGCAGATCGGAAGAGCGGTTCAGCAGGAATGCCGAGACCGAT	TGCAGTCAAAGGTTCTGAAAACAAAGCATG		0	0	9.99e+02	15:T>A	15	0.444043	0.991870	0.008130	0.991870	0.008130	0.000000	0.016128	0.016128	0.016128	27.32237	10.00000	1.000000	23696230	23696230-15	0	0	0	0	0	0	0	0	0	0	0	0	0	0	0	0	0	0	0	0	0	0	0	0	0	0	0
23696237|F|0-7:C>A-7:C>A	TGCAGTCCTTGCACATGGAGTGCCACAGCAGAGATCGGAAGAGCGGTTCAGCAGGAATGCCGAGACCGA	TGCAGTCCTTGCACATGGAGTGCCACACATG		0	0	9.99e+02	7:C>A	7	0.422383	0.017094	0.982906	0.017094	0.982906	0.000000	0.033604	0.033604	0.033604	36.50000	28.84507	1.000000	23696237	23696237-7	2	2	2	2	2	2	2	2	2	2	2	2	2	2	2	2	2	2	2	2	2	2	2	2	2	2	2
23696237|F|0-23:C>A-23:C>A	TGCAGTCATTGCACATGGAGTGCCACAGCAGAGATCGGAAGAGCGGTTCAGCAGGAATGCCGAGACCGA	TGCAGTCATTGCACATGGAGTGCCACACATG		0	0	9.99e+02	23:C>A	23	0.422383	0.982906	0.034188	0.965812	0.017094	0.017094	0.033604	0.066038	0.049821	28.84507	21.75000	1.000000	23696237	23696237-23	0	0	0	0	0	0	0	0	0	0	0	0	0	0	0	0	0	0	0	0	0	0	0	0	0	0	0
23696238|F|0-21:G>A-21:G>A	TGCAGTCCAGTCTACTCAGATGAATGTCCCCAGTTAGATCGGAAGAGCGGTTCAGCAGGAATGCCGAGA	TGCAGTCCAGTCTACTCAGATGAATGTCCCCCATG		0	0	9.99e+02	21:G>A	21	0.411552	0.368421	0.631579	0.368421	0.631579	0.000000	0.465374	0.465374	0.465374	33.88889	34.38144	1.000000	23696238	23696238-21	2	2	2	2	2	2	2	2	2	2	2	2	2	2	2	2	2	2	2	2	2	2	2	2	2	2	2
23695883|F|0-7:T>C-7:T>C	TGCAGTCTGTGGTGGGGATAAGATCGGAAGAGCGGTTCAGCAGGAATGCCGAGACCGATCTCGTATGCC	TGCAGTCTGTGGTGGGCATG		0	0	9.99e+02	7:T>C	7	0.462094	0.890625	0.109375	0.890625	0.109375	0.000000	0.194824	0.194824	0.194824	38.25874	14.66667	1.000000	23695883	23695883-7	0	0	0	0	0	0	0	0	0	0	0	0	0	0	0	0	0	0	0	0	0	0	0	0	0	0	0
23700211|F|0-26:T>A-26:T>A	TGCAGTCTGTGTAAAGGCAGCAAATGTGTGAGATCGGAAGAGCGGTTCAGCAGGAATGCCGAGACCGAT	TGCAGTCTGTGTAAAGGCAGCAAATGCATG		0	0	9.99e+02	26:T>A	26	0.422383	0.991453	0.017094	0.982906	0.008547	0.008547	0.016948	0.033604	0.025276	15.77083	8.00000	1.000000	23700211	23700211-26	0	0	0	0	0	0	0	0	0	0	0	0	0	0	0	0	0	0	0	NA	0	0	0	0	0	0	0
23696251|F|0-20:A>T-20:A>T	TGCAGTGAAATCTAAGCAACATAGATCGGAAGAGCGGTTCAGCAGGAATGCCGAGACCGATCTCGTATG	TGCAGTGAAATCTAAGCACATG		0	0	9.99e+02	20:A>T	20	0.400722	0.756757	0.252252	0.747748	0.243243	0.009009	0.368152	0.377242	0.372697	25.31250	19.50000	1.000000	23696251	23696251-20	0	0	0	0	0	0	0	0	0	0	0	0	0	0	1	0	0	0	0	0	0	0	0	0	0	0	0
100671307|F|0-23:C>A-23:C>A	TGCAGTGACAGGATTTACCTTCACAAGATCGGAAGAGCGGTTCAGCAGGAATGCCGAGACCGATCTCGT	TGCAGTGACAGGATTTACCTTCATG		0	0	9.99e+02	23:C>A	23	1.000000	0.996390	0.007220	0.992780	0.003610	0.003610	0.007194	0.014336	0.010765	29.00289	8.50000	1.000000	100671307	100671307-23	0	0	0	0	0	0	0	0	0	0	0	0	0	0	0	0	0	0	0	0	0	0	0	0	0	0	0
23692724|F|0-19:G>A-19:G>A	TGCAGTGCCACCCTCATAGGTAAAGATCGGAAGAGCGGTTCAGCAGGAATGCCGAGACCGATCTCGTAT	TGCAGTGCCACCCTCATAGCATG		0	0	9.99e+02	19:G>A	19	0.425993	0.008475	1.000000	0.000000	0.991525	0.008475	0.016806	0.000000	0.008403	18.00000	18.02055	1.000000	23692724	23692724-19	2	2	2	2	2	2	2	2	2	2	2	2	2	2	2	2	2	2	2	2	2	1	2	2	2	2	2
23696266|F|0-22:A>G-22:A>G	TGCAGTGGAAACAACACTGTGGAAAGATCGGAAGAGCGGTTCAGCAGGAATGCCGAGACCGATCTCGTA	TGCAGTGGAAACAACACTGTCATG		0	0	9.99e+02	22:A>G	22	0.487365	0.970370	0.029630	0.970370	0.029630	0.000000	0.057503	0.057503	0.057503	33.96914	37.75000	1.000000	23696266	23696266-22	0	0	0	0	0	0	0	0	0	0	0	0	0	0	0	0	0	0	0	0	0	0	0	0	0	0	0
23690146|F|0-21:G>A-21:G>A	TGCAGTGTAGAAATAGGTTATGACAACAGAAGATCGGAAGAGCGGTTCAGCAGGAATGCCGAGACCGAT	TGCAGTGTAGAAATAGGTTATGACAACATG		0	0	9.99e+02	21:G>A	21	0.415162	0.956522	0.043478	0.956522	0.043478	0.000000	0.083176	0.083176	0.083176	32.19424	27.80000	1.000000	23690146	23690146-21	0	0	0	0	0	0	0	0	0	0	0	0	0	0	0	0	0	0	0	0	0	0	0	0	0	0	0
23692751|F|0-5:T>A-5:T>A	TGCAGTGTGAGAACTCATGAAGACAAGATCGGAAGAGCGGTTCAGCAGGAATGCCGAGACCGATCTCGT	TGCAGTGTGAGAACTCATGAACATG		0	0	9.99e+02	5:T>A	5	0.425993	0.949153	0.059322	0.940678	0.050847	0.008475	0.096524	0.111606	0.104065	17.95683	9.91667	1.000000	23692751	23692751-5	0	0	0	0	0	0	0	0	0	0	0	0	0	0	1	0	0	0	0	0	0	0	0	0	0	0	0
23692751|F|0-22:A>C-22:A>C	TGCAGTGTGAGAACTCATGAAGACAAGATCGGAAGAGCGGTTCAGCAGGAATGCCGAGACCGATCTCGT	TGCAGTGTGAGAACTCATGAACATG		0	0	9.99e+02	22:A>C	22	0.411552	0.982456	0.017544	0.982456	0.017544	0.000000	0.034472	0.034472	0.034472	17.95683	29.50000	1.000000	23692751	23692751-22	0	0	0	0	0	0	0	0	0	0	0	0	0	0	0	0	0	0	0	0	0	0	0	0	0	0	0
23695807|F|0-30:G>C-30:G>C	TGCAGTTAAAGAGATATCATGGCTCAGCTGGGTGAAAGATCGGAAGAGCGGTTCAGCAGGAATGCCGAG	TGCAGTTAAAGAGATATCATGGCTCAGCTGGGCATG		0	0	9.99e+02	30:G>C	30	0.418773	0.982759	0.017241	0.982759	0.017241	0.000000	0.033888	0.033888	0.033888	20.22973	14.50000	1.000000	23695807	23695807-30	0	0	0	0	0	0	0	0	0	0	0	0	0	0	0	0	0	0	0	0	0	0	0	0	0	0	0
23692358|F|0-19:C>A-19:C>A	TGCAGTTACCCATAATGTACTAAAGATCGGAAGAGCGGTTCAGCAGGAATGCCGAGACCGATCTCGTAT	TGCAGTTACCCATAATGTACATG		0	0	9.99e+02	19:C>A	19	0.480144	0.992481	0.007519	0.992481	0.007519	0.000000	0.014925	0.014925	0.014925	19.74850	39.00000	1.000000	23692358	23692358-19	0	0	0	0	0	0	0	0	0	0	0	0	0	NA	0	0	0	0	0	0	0	0	0	NA	0	0	0
23696285|F|0-12:G>T-12:G>T	TGCAGTTATAACGTCTCCCTCAGAAGATCGGAAGAGCGGTTCAGCAGGAATGCCGAGACCGATCTCGTA	TGCAGTTATAACGTCTCCCTCATG		0	0	9.99e+02	12:G>T	12	0.501805	0.870504	0.129496	0.870504	0.129496	0.000000	0.225454	0.225454	0.225454	24.21333	15.55556	1.000000	23696285	23696285-12	0	0	0	0	0	0	0	0	0	0	0	0	0	0	0	0	0	0	0	0	0	0	0	0	0	0	0
23696287|F|0-21:G>A-21:G>A	TGCAGTTATTTGTCAAGTGCTGTGCTGAAAGATCGGAAGAGCGGTTCAGCAGGAATGCCGAGACCGATC	TGCAGTTATTTGTCAAGTGCTGTGCCATG		0	0	9.99e+02	21:G>A	21	0.422383	0.991453	0.017094	0.982906	0.008547	0.008547	0.016948	0.033604	0.025276	33.83916	23.00000	1.000000	23696287	23696287-21	0	0	0	0	0	0	0	0	0	0	0	0	0	0	0	0	0	0	0	0	0	0	0	0	0	0	0
23695660|F|0-12:A>G-12:A>G	TGCAGTTCAAGAACTTGCTTGTTGAAGGAAAGATCGGAAGAGCGGTTCAGCAGGAATGCCGAGACCGAT	TGCAGTTCAAGAACTTGCTTGTTGAACATG		0	0	9.99e+02	12:A>G	12	0.971119	0.420074	0.579926	0.420074	0.579926	0.000000	0.487224	0.487224	0.487224	26.82394	18.29949	1.000000	23695660	23695660-12	0	0	0	0	0	0	0	0	0	0	0	0	0	0	0	0	0	0	0	0	0	0	0	0	0	0	0
23695660|F|0-25:A>C-25:A>C	TGCAGTTCAAGAACTTGCTTGTTGAAGGAAAGATCGGAAGAGCGGTTCAGCAGGAATGCCGAGACCGAT	TGCAGTTCAAGAACTTGCTTGTTGAACATG		0	0	9.99e+02	25:A>C	25	0.411552	0.991228	0.008772	0.991228	0.008772	0.000000	0.017390	0.017390	0.017390	26.82394	14.00000	1.000000	23695660	23695660-25	0	0	0	0	0	0	0	0	0	0	0	0	0	0	0	0	0	0	0	0	0	0	0	0	0	0	0
23692763|F|0-24:C>T-24:C>T	TGCAGTTCACAGCAGGCATCACCTCTGTGGCTGTAGATCGGAAGAGCGGTTCAGCAGGAATGCCGAGAC	TGCAGTTCACAGCAGGCATCACCTCTGTGGCATG		0	0	9.99e+02	24:C>T	24	0.411552	0.105263	0.938596	0.061404	0.894737	0.043860	0.188366	0.115266	0.151816	22.53846	20.25926	1.000000	23692763	23692763-24	2	2	2	2	2	2	2	2	2	2	1	2	2	2	2	2	2	2	2	NA	2	2	2	2	2	2	2
23699742|F|0-18:C>T-18:C>T	TGCAGTTCTATTGGTAACCTCTAGATCGGAAGAGCGGTTCAGCAGGAATGCCGAGACCGATCTCGTATG	TGCAGTTCTATTGGTAACCATG		0	0	9.99e+02	18:C>T	18	0.595668	0.993939	0.012121	0.987879	0.006061	0.006061	0.012048	0.023949	0.017998	11.28959	5.33333	1.000000	23699742	23699742-18	0	0	0	0	0	0	0	0	0	0	0	0	0	0	0	0	0	0	0	0	0	0	0	0	0	0	0
23695663|F|0-10:A>T-10:A>T	TGCAGTTCTGATCCAAAGCAGAAGATCGGAAGAGCGGTTCAGCAGGAATGCCGAGACCGATCTCGTATG	TGCAGTTCTGATCCAAAGCATG		0	0	9.99e+02	10:A>T	10	0.935018	0.405405	0.594595	0.405405	0.594595	0.000000	0.482104	0.482104	0.482104	22.96241	17.80311	1.000000	23695663	23695663-10	0	0	0	0	0	0	0	0	0	0	0	0	0	0	0	0	0	0	0	0	0	0	0	0	0	0	0
23695663|F|0-11:T>C-11:T>C	TGCAGTTCTGTTCCAAAGCAGAAGATCGGAAGAGCGGTTCAGCAGGAATGCCGAGACCGATCTCGTATG	TGCAGTTCTGTTCCAAAGCATG		0	0	9.99e+02	11:T>C	11	0.581227	0.981366	0.018634	0.981366	0.018634	0.000000	0.036573	0.036573	0.036573	17.46193	5.00000	1.000000	23695663	23695663-11	NA	NA	NA	NA	NA	2	NA	NA	NA	0	NA	NA	NA	NA	NA	NA	NA	NA	NA	2	NA	NA	NA	NA	0	NA	0
23699739|F|0-7:G>A-7:G>A	TGCAGTTGCTCCTGGAGCCTTAGATCGGAAGAGCGGTTCAGCAGGAATGCCGAGACCGATCTCGTATGC	TGCAGTTGCTCCTGGAGCATG		0	0	9.99e+02	7:G>A	7	0.747292	0.574879	0.429952	0.570048	0.425121	0.004831	0.488786	0.490186	0.489486	8.64901	7.56250	1.000000	23699739	23699739-7	0	0	0	0	0	0	0	0	0	0	0	0	0	0	0	0	0	0	0	0	0	0	0	0	0	0	0
23699739|F|0-14:A>G-14:A>G	TGCAGTTGCTCCTGAAGCCTTAGATCGGAAGAGCGGTTCAGCAGGAATGCCGAGACCGATCTCGTATGC	TGCAGTTGCTCCTGAAGCATG		0	0	9.99e+02	14:A>G	14	0.433213	0.008333	0.991667	0.008333	0.991667	0.000000	0.016528	0.016528	0.016528	16.00000	8.64901	1.000000	23699739	23699739-14	2	2	2	2	2	2	2	2	2	2	2	2	2	2	2	2	2	2	2	2	2	2	2	2	2	2	2
100671364|F|0-10:G>A-10:G>A	TGCAGTTTCAGTAATGAACTAGAGATCGGAAGAGCGGTTCAGCAGGAATGCCGAGACCGATCTCGTATG	TGCAGTTTCAGTAATGAACATG		0	0	9.99e+02	10:G>A	10	0.935018	0.996139	0.007722	0.992278	0.003861	0.003861	0.007692	0.015325	0.011508	21.42988	8.50000	1.000000	100671364	100671364-10	0	0	0	0	0	0	0	0	0	0	0	0	0	0	0	0	0	0	0	0	0	0	0	0	0	0	0
100671365|F|0-20:T>A-20:T>A	TGCAGTTTCAGTAATGAACTTGAGATCGGAAGAGCGGTTCAGCAGGAATGCCGAGACCGATCTCGTATG	TGCAGTTTCAGTAATGAACATG		0	0	9.99e+02	20:T>A	20	0.938628	0.007692	0.992308	0.007692	0.992308	0.000000	0.015266	0.015266	0.015266	25.50000	21.42988	1.000000	100671365	100671365-20	2	2	2	2	2	2	2	2	2	2	2	2	2	2	2	2	2	2	2	2	2	2	2	2	2	2	2
23696303|F|0-22:T>C-22:T>C	TGCAGTTTGCAGTAGAAGTGCATAGATCGGAAGAGCGGTTCAGCAGGAATGCCGAGACCGATCTCGTAT	TGCAGTTTGCAGTAGAAGTCATG		0	0	9.99e+02	22:T>C	22	0.425993	0.940678	0.067797	0.932203	0.059322	0.008475	0.111606	0.126400	0.119003	32.63571	26.25000	1.000000	23696303	23696303-22	0	0	0	0	0	0	0	0	0	0	0	0	0	0	0	0	0	0	0	0	0	0	0	0	0	0	0
23695667|F|0-15:C>G-15:C>G	TGCAGTTTGTGACCTCAGCTGAGATCGGAAGAGCGGTTCAGCAGGAATGCCGAGACCGATCTCGTATGC	TGCAGTTTGTGACCTCACATG		0	0	9.99e+02	15:C>G	15	0.902527	0.988000	0.028000	0.972000	0.012000	0.016000	0.023712	0.054432	0.039072	18.55195	11.00000	1.000000	23695667	23695667-15	0	0	0	0	0	0	0	0	0	0	0	0	0	0	0	0	0	0	0	0	0	0	0	0	0	0	0
23700247|F|0-9:G>A-9:G>A	TGCAGTTTTGTTTCTCTTCCTGTGTGAGATCGGAAGAGCGGTTCAGCAGGAATGCCGAGACCGATCTCG	TGCAGTTTTGTTTCTCTTCCTGCATG		0	0	9.99e+02	9:G>A	9	0.436823	0.347107	0.677686	0.322314	0.652893	0.024793	0.453248	0.436855	0.445052	22.01562	18.85393	1.000000	23700247	23700247-9	0	0	0	0	0	0	0	0	0	0	1	1	0	0	0	0	0	0	0	0	0	0	0	0	0	0	0
23696306|F|0-20:G>A-20:G>A	TGCAGTTTTCCCAGCTACTAGAAAGATCGGAAGAGCGGTTCAGCAGGAATGCCGAGACCGATCTCGTAT	TGCAGTTTTCCCAGCTACTCATG		0	0	9.99e+02	20:G>A	20	0.425993	0.983051	0.025424	0.974576	0.016949	0.008475	0.033324	0.049555	0.041439	22.22069	13.66667	1.000000	23696306	23696306-20	0	0	0	0	0	0	0	0	0	0	0	0	0	0	0	0	0	0	0	0	0	0	0	0	0	0	0
30168950|F|0-24:C>T-24:C>T	TGCAGTTTTGATTTCCCCTTGGATCGCAGATCGGAAGAGCGGTTCAGCAGGAATGCCGAGACCGATCTC	TGCAGTTTTGATTTCCCCTTGGACATG		0	0	9.99e+02	24:C>T	24	0.931408	0.988372	0.023256	0.976744	0.011628	0.011628	0.022985	0.045430	0.034208	10.07500	5.14286	1.000000	30168950	30168950-24	0	0	0	0	0	0	0	0	0	0	0	0	0	0	0	0	0	0	0	0	0	0	0	0	0	0	0
23695862|F|0-17:A>C-17:A>C	TGCAGTTTTGTGCCAACAACATGAGATCGGAAGAGCGGTTCAGCAGGAATGCCGAGACCGATCTCGTAT	TGCAGTTTTGTGCCAACAACATG		0	0	9.99e+02	17:A>C	17	0.415162	0.965217	0.034783	0.965217	0.034783	0.000000	0.067146	0.067146	0.067146	25.45455	19.12500	1.000000	23695862	23695862-17	0	0	0	0	0	0	0	0	0	0	0	0	0	0	0	0	0	0	0	0	0	0	0	0	0	0	0
23695862|F|0-18:A>T-18:A>T	TGCAGTTTTGTGCCAACAACATGAGATCGGAAGAGCGGTTCAGCAGGAATGCCGAGACCGATCTCGTAT	TGCAGTTTTGTGCCAACAACATG		0	0	9.99e+02	18:A>T	18	0.418773	0.956897	0.051724	0.948276	0.043103	0.008621	0.082491	0.098098	0.090294	25.45455	8.00000	1.000000	23695862	23695862-18	0	0	0	0	0	0	0	0	0	0	0	0	0	0	1	0	0	0	0	0	0	0	0	0	0	0	0
23696311|F|0-27:C>G-27:C>G	TGCAGTTTTTGCCAGCCTAATTAGGGCCTTGGTTTCAGATCGGAAGAGCGGTTCAGCAGGAATGCCGAG	TGCAGTTTTTGCCAGCCTAATTAGGGCCTTGGCATG		0	0	9.99e+02	27:C>G	27	0.425993	1.000000	0.008475	0.991525	0.000000	0.008475	0.000000	0.016806	0.008403	22.46259	19.00000	1.000000	23696311	23696311-27	0	0	0	0	1	0	0	0	0	0	0	0	0	0	0	0	0	0	0	0	0	0	0	0	0	0	0
23695517|F|0-22:A>G-22:A>G	TGCAGAAACAGCCTATGAGACTAAAGATCGGAAGAGCGGTTCAGCAGGAATGCCGAGACCGATCTCGTA	TGCAGAAACAGCCTATGAGACATG		0	0	9.99e+02	22:A>G	22	0.400722	0.639640	0.360360	0.639640	0.360360	0.000000	0.461002	0.461002	0.461002	24.60825	19.29825	1.000000	23695517	23695517-22	0	0	0	0	0	0	0	0	0	0	0	0	0	NA	0	0	0	0	0	0	0	0	0	0	0	0	0
23696018|F|0-19:A>C-19:A>C	TGCAGCAACTTTTAAACAGAAGATCGGAAGAGCGGTTCAGCAGGAATGCCGAGACCGATCTCGTATGCC	TGCAGCAACTTTTAAACATG		0	0	9.99e+02	19:A>C	19	0.440433	0.991803	0.008197	0.991803	0.008197	0.000000	0.016259	0.016259	0.016259	23.88820	45.00000	1.000000	23696018	23696018-19	0	0	0	0	0	0	0	0	0	0	0	0	0	0	0	0	0	0	0	0	0	0	0	0	0	0	0
23699715|F|0-7:C>T-7:C>T	TGCAGTCCAATGAAAAAAAATAGATCGGAAGAGCGGTTCAGCAGGAATGCCGAGACCGATCTCGTATGC	TGCAGTCCAATGAAAAACATG		0	0	9.99e+02	7:C>T	7	0.451264	0.472000	0.536000	0.464000	0.528000	0.008000	0.498432	0.497408	0.497920	16.19718	5.73973	0.972222	23699715	23699715-7	NA	2	2	NA	2	2	NA	NA	NA	NA	NA	NA	NA	2	NA	NA	NA	2	NA	2	NA	NA	NA	2	NA	NA	NA
100671617|F|0-6:A>C-6:A>C	TGCAGGACTCTAGTGAAGATTAGATCGGAAGAGCGGTTCAGCAGGAATGCCGAGACCGATCTCGTATGC	TGCAGGACTCTAGTGAACATG		0	0	9.99e+02	6:A>C	6	0.545126	0.006623	0.993377	0.006623	0.993377	0.000000	0.013157	0.013157	0.013157	15.00000	14.20219	1.000000	100671617	100671617-6	NA	NA	NA	NA	NA	NA	NA	NA	NA	NA	NA	NA	NA	NA	NA	NA	NA	NA	NA	NA	NA	NA	NA	NA	NA	NA	NA
23699678|F|0-10:C>T-10:C>T	TGCAGGCCTCCAGTGAAGATTAGATCGGAAGAGCGGTTCAGCAGGAATGCCGAGACCGATCTCGTATGC	TGCAGGCCTCCAGTGAACATG		0	0	9.99e+02	10:C>T	10	0.592058	0.103659	0.914634	0.085366	0.896341	0.018293	0.185827	0.156157	0.170992	17.11111	14.20219	0.988372	23699678	23699678-10	NA	NA	NA	NA	NA	NA	NA	NA	NA	NA	NA	NA	NA	NA	NA	NA	NA	NA	NA	NA	NA	NA	NA	NA	NA	NA	NA
30699551|F|0-15:G>T-15:G>T	TGCAGTAAAATAATTGGTAACAGATCGGAAGAGCGGTTCAGCAGGAATGCCGAGACCGATCTCGTATGC	TGCAGTAAAATAATTGGCATG		0	0	9.99e+02	15:G>T	15	0.765343	0.995283	0.004717	0.995283	0.004717	0.000000	0.009389	0.009389	0.009389	12.33984	6.00000	1.000000	30699551	30699551-15	NA	NA	NA	NA	NA	NA	NA	NA	NA	NA	NA	NA	NA	NA	NA	NA	NA	NA	NA	NA	NA	NA	NA	NA	NA	NA	NA
30699551|F|0-17:T>G-17:T>G	TGCAGTAAAATAATTGGTAACAGATCGGAAGAGCGGTTCAGCAGGAATGCCGAGACCGATCTCGTATGC	TGCAGTAAAATAATTGGCATG		0	0	9.99e+02	17:T>G	17	0.761733	1.000000	0.004739	0.995261	0.000000	0.004739	0.000000	0.009434	0.004717	12.33984	11.00000	1.000000	30699551	30699551-17	NA	NA	NA	NA	NA	NA	NA	NA	NA	NA	NA	NA	NA	NA	NA	NA	NA	NA	NA	NA	NA	NA	NA	NA	NA	NA	NA
23699550|F|0-5:A>G-5:A>G	TGCAGAAAAAAATTGATAGTCTAGATCGGAAGAGCGGTTCAGCAGGAATGCCGAGACCGATCTCGTATG	TGCAGAAAAAAATTGATACATG		0	0	9.99e+02	5:A>G	5	0.566787	0.980892	0.019108	0.980892	0.019108	0.000000	0.037486	0.037486	0.037486	13.57513	5.16667	1.000000	23699550	23699550-5	NA	NA	NA	NA	NA	NA	NA	NA	NA	NA	NA	NA	NA	NA	NA	NA	NA	NA	NA	NA	NA	NA	NA	NA	NA	NA	NA
23699764|F|0-12:G>T-12:G>T	TGCAGAACATAAGATATTATTGGAATTAAACTGAGAAGATCGGAAGAGCGGTTCAGCAGGAATGCCGAG	TGCAGAACATAAGATATTATTGGAATTAAACTCATG		0	0	9.99e+02	12:G>T	12	0.555957	0.006494	1.000000	0.000000	0.993506	0.006494	0.012903	0.000000	0.006451	6.00000	6.39062	1.000000	23699764	23699764-12	NA	NA	NA	NA	NA	NA	NA	NA	NA	NA	NA	NA	NA	NA	NA	NA	NA	NA	NA	NA	NA	NA	NA	NA	NA	NA	NA
23699570|F|0-8:A>T-8:A>T	TGCAGAATATTATGGTAAACAGATCGGAAGAGCGGTTCAGCAGGAATGCCGAGACCGATCTCGTATGCC	TGCAGAATATTATGGTCATG		0	0	9.99e+02	8:A>T	8	0.527076	0.993151	0.013699	0.986301	0.006849	0.006849	0.013605	0.027022	0.020313	11.78022	7.00000	1.000000	23699570	23699570-8	NA	NA	NA	NA	NA	NA	NA	NA	NA	NA	NA	NA	NA	NA	NA	NA	NA	NA	NA	NA	NA	NA	NA	NA	NA	NA	NA
23699570|F|0-18:T>A-18:T>A	TGCAGAATATTATGGTAATCAGATCGGAAGAGCGGTTCAGCAGGAATGCCGAGACCGATCTCGTATGCC	TGCAGAATATTATGGTCATG		0	0	9.99e+02	18:T>A	18	0.523466	0.006897	1.000000	0.000000	0.993103	0.006897	0.013698	0.000000	0.006849	15.00000	11.78022	1.000000	23699570	23699570-18	NA	NA	NA	NA	NA	NA	NA	NA	NA	NA	NA	NA	NA	NA	NA	NA	NA	NA	NA	NA	NA	NA	NA	NA	NA	NA	NA
23699575|F|0-17:A>T-17:A>T	TGCAGACAAACCACAGGAATAGATCGGAAGAGCGGTTCAGCAGGAATGCCGAGACCGATCTCGTATGCC	TGCAGACAAACCACAGCATG		0	0	9.99e+02	17:A>T	17	0.509025	0.007092	1.000000	0.000000	0.992908	0.007092	0.014084	0.000000	0.007042	22.00000	22.76705	1.000000	23699575	23699575-17	NA	NA	NA	NA	NA	NA	NA	NA	NA	NA	NA	NA	NA	NA	NA	NA	NA	NA	NA	NA	NA	NA	NA	NA	NA	2	NA
23699584|F|0-15:T>G-15:T>G	TGCAGAGAAAATTACTCAGGCAGGGCAATCAGAAAGATCGGAAGAGCGGTTCAGCAGGAATGCCGAGAC	TGCAGAGAAAATTACTCAGGCAGGGCAATCCATG	NW_015166467.1_scaffold1575	376849	1	2.17e-07	15:T>G	15	0.599278	0.867470	0.144578	0.855422	0.132530	0.012048	0.229932	0.247351	0.238641	21.04545	19.61765	1.000000	23699584	23699584-15	NA	NA	NA	0	NA	NA	NA	NA	NA	NA	NA	NA	NA	NA	NA	NA	NA	NA	NA	NA	NA	NA	NA	NA	NA	NA	NA
23699601|F|0-12:T>G-12:T>G	TGCAGATGGCTATCTTTGGGCCATAGATCGGAAGAGCGGTTCAGCAGGAATGCCGAGACCGATCTCGTA	TGCAGATGGCTATCTTTGGGCATG		0	0	9.99e+02	12:T>G	12	0.523466	0.986207	0.013793	0.986207	0.013793	0.000000	0.027206	0.027206	0.027206	21.58333	18.50000	1.000000	23699601	23699601-12	NA	NA	NA	0	NA	NA	NA	NA	NA	NA	NA	NA	NA	NA	NA	NA	NA	NA	NA	NA	NA	NA	NA	NA	0	NA	NA
23699601|F|0-20:C>G-20:C>G	TGCAGATGGCTATCTTTGGGCCATAGATCGGAAGAGCGGTTCAGCAGGAATGCCGAGACCGATCTCGTA	TGCAGATGGCTATCTTTGGGCATG		0	0	9.99e+02	20:C>G	20	0.519856	0.993056	0.006944	0.993056	0.006944	0.000000	0.013792	0.013792	0.013792	21.58333	19.50000	1.000000	23699601	23699601-20	NA	NA	NA	0	NA	NA	NA	NA	NA	NA	NA	NA	NA	NA	NA	NA	NA	NA	NA	NA	NA	NA	NA	NA	0	NA	NA
23699603|F|0-11:T>C-11:T>C	TGCAGATGGGGTTTATATTGCATAGATCGGAAGAGCGGTTCAGCAGGAATGCCGAGACCGATCTCGTAT	TGCAGATGGGGTTTATATTCATG		0	0	9.99e+02	11:T>C	11	0.465704	0.286822	0.728682	0.271318	0.713178	0.015504	0.409110	0.395409	0.402259	14.30952	14.46154	1.000000	23699603	23699603-11	NA	NA	NA	NA	NA	NA	NA	NA	NA	NA	NA	NA	NA	NA	NA	NA	NA	NA	NA	NA	NA	NA	NA	NA	NA	NA	NA
23695566|F|0-19:C>T-19:C>T	TGCAGCAGCTGCTTGGGCCCACAGATCGGAAGAGCGGTTCAGCAGGAATGCCGAGACCGATCTCGTATG	TGCAGCAGCTGCTTGGGCCATG		0	0	9.99e+02	19:C>T	19	0.534296	0.006757	0.993243	0.006757	0.993243	0.000000	0.013422	0.013422	0.013422	41.00000	18.09290	1.000000	23695566	23695566-19	NA	NA	NA	NA	NA	NA	NA	NA	NA	NA	NA	NA	NA	NA	NA	NA	NA	NA	NA	NA	NA	NA	NA	NA	NA	NA	NA
23695571|F|0-13:T>C-13:T>C	TGCAGCAGTTGTATACAGCCTATGAGATCGGAAGAGCGGTTCAGCAGGAATGCCGAGACCGATCTCGTA	TGCAGCAGTTGTATACAGCCCATG		0	0	9.99e+02	13:T>C	13	0.537906	0.872483	0.127517	0.872483	0.127517	0.000000	0.222512	0.222512	0.222512	17.71166	15.96296	1.000000	23695571	23695571-13	NA	NA	NA	NA	NA	NA	NA	NA	NA	NA	NA	NA	NA	NA	NA	NA	NA	NA	NA	NA	NA	NA	NA	NA	NA	NA	NA
23699625|F|0-20:C>T-20:C>T	TGCAGCATCCCTTATCCTTTCGGCCAGATCGGAAGAGCGGTTCAGCAGGAATGCCGAGACCGATCTCGT	TGCAGCATCCCTTATCCTTTCCATG		0	0	9.99e+02	20:C>T	20	0.483755	0.104478	0.925373	0.074627	0.895522	0.029851	0.187124	0.138115	0.162620	5.60000	5.75974	1.000000	23699625	23699625-20	NA	NA	NA	NA	NA	NA	NA	NA	NA	NA	NA	NA	NA	NA	NA	NA	NA	NA	NA	NA	NA	NA	NA	NA	NA	NA	NA
23699629|F|0-20:A>T-20:A>T	TGCAGCCAAACTTGTTAAACATCTTAATTAGATCGGAAGAGCGGTTCAGCAGGAATGCCGAGACCGATC	TGCAGCCAAACTTGTTAAACATCTTCATG		0	0	9.99e+02	20:A>T	20	0.490975	0.992647	0.014706	0.985294	0.007353	0.007353	0.014598	0.028979	0.021788	16.72989	7.00000	1.000000	23699629	23699629-20	NA	NA	NA	NA	NA	NA	NA	NA	NA	NA	NA	NA	NA	NA	NA	NA	NA	NA	NA	NA	NA	NA	NA	NA	NA	NA	NA
23699640|F|0-16:A>G-16:A>G	TGCAGCCTTAGTCATTATCAGGAGCTAGAGATCGGAAGAGCGGTTCAGCAGGAATGCCGAGACCGATCT	TGCAGCCTTAGTCATTATCAGGAGCATG		0	0	9.99e+02	16:A>G	16	0.541516	0.993333	0.026667	0.973333	0.006667	0.020000	0.013244	0.051911	0.032578	21.09677	18.20000	1.000000	23699640	23699640-16	NA	NA	NA	NA	NA	NA	NA	NA	NA	NA	NA	NA	NA	NA	0	NA	NA	NA	NA	NA	NA	NA	NA	NA	NA	NA	NA
23699649|F|0-8:C>G-8:C>G	TGCAGCTGCCATTAATTCCACAGATCGGAAGAGCGGTTCAGCAGGAATGCCGAGACCGATCTCGTATGC	TGCAGCTGCCATTAATTCATG		0	0	9.99e+02	8:C>G	8	0.516245	0.993007	0.006993	0.993007	0.006993	0.000000	0.013888	0.013888	0.013888	21.61236	17.50000	1.000000	23699649	23699649-8	NA	NA	NA	NA	NA	NA	NA	NA	NA	NA	NA	NA	NA	NA	NA	NA	NA	NA	NA	NA	NA	NA	NA	NA	NA	NA	NA
23699651|F|0-19:G>A-19:G>A	TGCAGCTGGAATGAAATCCGAAATAGATCGGAAGAGCGGTTCAGCAGGAATGCCGAGACCGATCTCGTA	TGCAGCTGGAATGAAATCCGCATG		0	0	9.99e+02	19:G>A	19	0.566787	0.942675	0.063694	0.936306	0.057325	0.006369	0.108077	0.119275	0.113676	19.33511	19.63636	1.000000	23699651	23699651-19	NA	NA	NA	NA	NA	NA	NA	NA	NA	NA	NA	NA	NA	NA	NA	NA	NA	NA	NA	NA	NA	NA	NA	NA	NA	NA	NA
23699655|F|0-14:C>T-14:C>T	TGCAGCTTATTCACCCCTGGAGATCGGAAGAGCGGTTCAGCAGGAATGCCGAGACCGATCTCGTATGCC	TGCAGCTTATTCACCCCATG		0	0	9.99e+02	14:C>T	14	0.555957	0.993506	0.006494	0.993506	0.006494	0.000000	0.012903	0.012903	0.012903	14.22396	7.00000	1.000000	23699655	23699655-14	NA	NA	NA	NA	NA	NA	NA	NA	NA	NA	NA	NA	NA	NA	NA	NA	NA	NA	NA	NA	NA	NA	NA	NA	NA	NA	NA
23695603|F|0-6:T>C-6:T>C	TGCAGCTTCCAATATGATTCTATTATTAGATCGGAAGAGCGGTTCAGCAGGAATGCCGAGACCGATCTC	TGCAGCTTCCAATATGATTCTATCATG		0	0	9.99e+02	6:T>C	6	0.574007	0.987421	0.018868	0.981132	0.012579	0.006289	0.024841	0.037024	0.030932	11.38384	9.33333	1.000000	23695603	23695603-6	NA	NA	NA	NA	NA	NA	NA	NA	NA	NA	NA	NA	NA	NA	NA	NA	NA	NA	NA	NA	NA	NA	NA	NA	NA	NA	NA
23699675|F|0-17:C>T-17:C>T	TGCAGGCAGAGAGGCAACTTAGATCGGAAGAGCGGTTCAGCAGGAATGCCGAGACCGATCTCGTATGCC	TGCAGGCAGAGAGGCACATG		0	0	9.99e+02	17:C>T	17	0.505415	0.964286	0.050000	0.950000	0.035714	0.014286	0.068878	0.095000	0.081939	15.70482	19.57143	1.000000	23699675	23699675-17	NA	NA	NA	NA	NA	NA	NA	NA	NA	NA	NA	NA	NA	NA	NA	NA	NA	NA	NA	NA	NA	NA	NA	NA	NA	NA	NA
23699676|F|0-22:C>T-22:C>T	TGCAGGCCAACAACATTTAAAGCCCAGAGATCGGAAGAGCGGTTCAGCAGGAATGCCGAGACCGATCTC	TGCAGGCCAACAACATTTAAAGCCATG		0	0	9.99e+02	22:C>T	22	0.552347	0.993464	0.006536	0.993464	0.006536	0.000000	0.012986	0.012986	0.012986	24.08854	18.50000	1.000000	23699676	23699676-22	NA	NA	NA	NA	NA	NA	NA	NA	NA	NA	NA	NA	NA	NA	NA	NA	NA	NA	NA	NA	NA	NA	NA	NA	NA	NA	NA
23695623|F|0-20:T>C-20:T>C	TGCAGGGAATCTACACATTATAGATCGGAAGAGCGGTTCAGCAGGAATGCCGAGACCGATCTCGTATGC	TGCAGGGAATCTACACACATG		0	0	9.99e+02	20:T>C	20	0.574007	0.993711	0.006289	0.993711	0.006289	0.000000	0.012500	0.012500	0.012500	16.73367	42.00000	1.000000	23695623	23695623-20	0	NA	NA	NA	NA	NA	NA	NA	NA	NA	NA	NA	NA	NA	NA	NA	NA	NA	NA	NA	NA	NA	NA	NA	NA	NA	NA
23699697|F|0-8:A>T-8:A>T	TGCAGGTAAATCCCAGCTCTTCCACAGATCGGAAGAGCGGTTCAGCAGGAATGCCGAGACCGATCTCGT	TGCAGGTAAATCCCAGCTCTTCATG		0	0	9.99e+02	8:A>T	8	0.548736	0.934211	0.072368	0.927632	0.065789	0.006579	0.122922	0.134262	0.128592	20.93023	18.38889	1.000000	23699697	23699697-8	NA	NA	NA	NA	NA	NA	NA	NA	NA	NA	NA	NA	NA	NA	NA	NA	NA	NA	NA	NA	NA	NA	NA	NA	NA	NA	NA
23699697|F|0-12:C>T-12:C>T	TGCAGGTAAATCCCAGCTCTTCCACAGATCGGAAGAGCGGTTCAGCAGGAATGCCGAGACCGATCTCGT	TGCAGGTAAATCCCAGCTCTTCATG		0	0	9.99e+02	12:C>T	12	0.516245	0.993007	0.006993	0.993007	0.006993	0.000000	0.013888	0.013888	0.013888	20.93023	13.00000	1.000000	23699697	23699697-12	NA	NA	NA	NA	NA	NA	NA	NA	NA	NA	NA	NA	NA	NA	NA	NA	NA	NA	NA	NA	NA	NA	NA	NA	NA	NA	NA
23692154|F|0-8:G>A-8:G>A	TGCAGGTGGACAATTTTTTTATTAGATCGGAAGAGCGGTTCAGCAGGAATGCCGAGACCGATCTCGTAT	TGCAGGTGGACAATTTTTTCATG		0	0	9.99e+02	8:G>A	8	0.498195	0.992754	0.007246	0.992754	0.007246	0.000000	0.014388	0.014388	0.014388	13.38922	24.00000	1.000000	23692154	23692154-8	NA	NA	NA	NA	NA	NA	NA	NA	NA	NA	NA	NA	NA	NA	NA	NA	NA	NA	NA	NA	NA	NA	NA	NA	NA	NA	NA
23695638|F|0-5:G>T-5:G>T	TGCAGGTTACTTGCAGTCTTCAGATCGGAAGAGCGGTTCAGCAGGAATGCCGAGACCGATCTCGTATGC	TGCAGGTTACTTGCAGTCATG		0	0	9.99e+02	5:G>T	5	0.530686	0.986395	0.047619	0.952381	0.013605	0.034014	0.026841	0.090703	0.058772	19.92265	9.28571	1.000000	23695638	23695638-5	0	NA	NA	NA	NA	NA	NA	NA	NA	NA	NA	NA	NA	NA	NA	NA	NA	NA	NA	NA	NA	NA	NA	NA	NA	NA	NA
23695638|F|0-10:T>G-10:T>G	TGCAGGTTACTTGCAGTCTTCAGATCGGAAGAGCGGTTCAGCAGGAATGCCGAGACCGATCTCGTATGC	TGCAGGTTACTTGCAGTCATG		0	0	9.99e+02	10:T>G	10	0.523466	1.000000	0.006897	0.993103	0.000000	0.006897	0.000000	0.013698	0.006849	19.92265	17.00000	1.000000	23695638	23695638-10	0	NA	NA	NA	NA	NA	NA	NA	NA	NA	NA	NA	NA	NA	NA	NA	NA	NA	NA	NA	NA	NA	NA	NA	NA	NA	NA
23695653|F|0-5:T>A-5:T>A	TGCAGTGCTAGACAGCCATATGTGCGGGGGAGAAGATCGGAAGAGCGGTTCAGCAGGAATGCCGAGACC	TGCAGTGCTAGACAGCCATATGTGCGGGGCATG		0	0	9.99e+02	5:T>A	5	0.555957	1.000000	0.006494	0.993506	0.000000	0.006494	0.000000	0.012903	0.006451	12.01053	9.00000	1.000000	23695653	23695653-5	NA	NA	NA	NA	NA	NA	NA	NA	NA	NA	NA	NA	NA	NA	NA	NA	NA	NA	NA	NA	NA	NA	NA	NA	NA	NA	NA
23695653|F|0-15:C>A-15:C>A	TGCAGTGCTAGACAGCCATATGTGCGGGGGAGAAGATCGGAAGAGCGGTTCAGCAGGAATGCCGAGACC	TGCAGTGCTAGACAGCCATATGTGCGGGGCATG		0	0	9.99e+02	15:C>A	15	0.559567	0.993548	0.006452	0.993548	0.006452	0.000000	0.012820	0.012820	0.012820	12.01053	26.00000	1.000000	23695653	23695653-15	NA	NA	NA	NA	NA	NA	NA	NA	NA	NA	NA	NA	NA	NA	NA	NA	NA	NA	NA	NA	NA	NA	NA	NA	NA	NA	NA
23699730|F|0-21:T>G-21:T>G	TGCAGTGGTGAGCAACAAGCCTAGATCGGAAGAGCGGTTCAGCAGGAATGCCGAGACCGATCTCGTATG	TGCAGTGGTGAGCAACAACATG		0	0	9.99e+02	21:T>G	21	0.548736	0.085526	0.914474	0.085526	0.914474	0.000000	0.156423	0.156423	0.156423	19.38462	17.82222	1.000000	23699730	23699730-21	NA	NA	NA	NA	NA	NA	NA	NA	NA	NA	NA	NA	NA	NA	NA	NA	NA	NA	NA	NA	NA	NA	NA	NA	NA	NA	NA
100671980|F|0-9:A>G-9:A>G	TGCAGTGGTATTGTCATTCTGCCTGTAGAGGCCTCCCGAGATCGGAAGAGCGGTTCAGCAGGAATGCCG	TGCAGTGGTATTGTCATTCTGCCTGTAGAGGCCTCATG		0	0	9.99e+02	9:A>G	9	0.537906	0.006711	0.993289	0.006711	0.993289	0.000000	0.013333	0.013333	0.013333	20.50000	20.21196	1.000000	100671980	100671980-9	NA	NA	NA	NA	NA	NA	NA	NA	NA	NA	NA	NA	NA	NA	NA	NA	NA	NA	NA	2	NA	NA	NA	NA	NA	NA	NA
23699729|F|0-12:T>G-12:T>G	TGCAGTGGTGTTTTCATTCTGCCTGTAGAGGCCTCCCGAGATCGGAAGAGCGGTTCAGCAGGAATGCCG	TGCAGTGGTGTTTTCATTCTGCCTGTAGAGGCCTCATG		0	0	9.99e+02	12:T>G	12	0.545126	0.019868	0.980132	0.019868	0.980132	0.000000	0.038946	0.038946	0.038946	36.66667	20.21196	1.000000	23699729	23699729-12	NA	NA	NA	NA	NA	NA	NA	NA	NA	NA	NA	NA	NA	NA	NA	NA	NA	NA	NA	2	NA	NA	NA	NA	NA	NA	NA
23699755|F|0-23:T>C-23:T>C	TGCAGTTTAGGCATTACATTCTATATGTTAGATCGGAAGAGCGGTTCAGCAGGAATGCCGAGACCGATC	TGCAGTTTAGGCATTACATTCTATACATG		0	0	9.99e+02	23:T>C	23	0.512635	0.056338	0.950704	0.049296	0.943662	0.007042	0.106328	0.093731	0.100030	22.00000	21.88554	1.000000	23699755	23699755-23	NA	NA	NA	NA	NA	NA	NA	NA	NA	NA	NA	NA	NA	NA	NA	NA	NA	NA	NA	NA	NA	NA	NA	NA	NA	NA	NA
23699754|F|0-24:A>C-24:A>C	TGCAGTTTAGGCATTACATTCTACATGTTAGATCGGAAGAGCGGTTCAGCAGGAATGCCGAGACCGATC	TGCAGTTTAGGCATTACATTCTACACATG		0	0	9.99e+02	24:A>C	24	0.490975	0.992647	0.007353	0.992647	0.007353	0.000000	0.014598	0.014598	0.014598	21.88554	16.50000	1.000000	23699754	23699754-24	NA	NA	NA	NA	NA	NA	NA	NA	NA	NA	NA	NA	NA	NA	NA	NA	NA	NA	NA	NA	NA	NA	NA	NA	NA	NA	NA
23699756|F|0-8:C>T-8:C>T	TGCAGTTTCCAAGCCTCAGGTGCGCTGAGATCGGAAGAGCGGTTCAGCAGGAATGCCGAGACCGATCTC	TGCAGTTTCCAAGCCTCAGGTGCCATG		0	0	9.99e+02	8:C>T	8	0.418773	0.991379	0.008621	0.991379	0.008621	0.000000	0.017093	0.017093	0.017093	22.69930	19.00000	1.000000	23699756	23699756-8	NA	NA	NA	NA	NA	NA	NA	NA	NA	NA	NA	NA	NA	NA	NA	NA	NA	NA	NA	NA	NA	NA	NA	NA	NA	NA	NA
23699756|F|0-22:C>T-22:C>T	TGCAGTTTCCAAGCCTCAGGTGCGCTGAGATCGGAAGAGCGGTTCAGCAGGAATGCCGAGACCGATCTC	TGCAGTTTCCAAGCCTCAGGTGCCATG		0	0	9.99e+02	22:C>T	22	0.570397	0.727848	0.360759	0.639241	0.272152	0.088608	0.396170	0.461224	0.428697	22.69930	21.52113	1.000000	23699756	23699756-22	NA	NA	NA	NA	NA	NA	NA	NA	NA	NA	NA	NA	NA	NA	NA	NA	NA	NA	NA	NA	NA	NA	NA	NA	NA	2	NA
30700057|F|0-6:G>C-6:G>C	TGCAGAGCTGCCAAACATTAACTAGCAGATCGGAAGAGCGGTTCAGCAGGAATGCCGAGACCGATCTCG	TGCAGAGCTGCCAAACATTAACCATG		0	0	9.99e+02	6:G>C	6	0.548736	0.993421	0.006579	0.993421	0.006579	0.000000	0.013071	0.013071	0.013071	7.32979	5.00000	1.000000	30700057	30700057-6	NA	NA	NA	NA	NA	NA	NA	NA	NA	NA	NA	NA	NA	NA	NA	NA	NA	NA	NA	NA	NA	NA	NA	NA	NA	NA	NA
23692130|F|0-22:A>G-22:A>G	TGCAGCCTTGAAATTAAAAGAAATTAAAGATCGGAAGAGCGGTTCAGCAGGAATGCCGAGACCGATCTC	TGCAGCCTTGAAATTAAAAGAAACATG		0	0	9.99e+02	22:A>G	22	0.422383	0.991453	0.017094	0.982906	0.008547	0.008547	0.016948	0.033604	0.025276	7.63265	8.00000	1.000000	23692130	23692130-22	NA	NA	NA	NA	NA	NA	NA	NA	NA	NA	NA	NA	NA	NA	NA	NA	NA	NA	NA	NA	NA	NA	NA	NA	NA	NA	NA
23699662|F|0-6:T>G-6:T>G	TGCAGCTTTGCAATTACCTTGATGTGTTTAGATCGGAAGAGCGGTTCAGCAGGAATGCCGAGACCGATC	TGCAGCTTTGCAATTACCTTGATGTCATG		0	0	9.99e+02	6:T>G	6	0.527076	0.972603	0.061644	0.938356	0.027397	0.034247	0.053293	0.115688	0.084491	17.46629	17.41667	1.000000	23699662	23699662-6	NA	NA	NA	NA	NA	NA	NA	NA	NA	NA	NA	NA	NA	NA	NA	NA	NA	NA	NA	NA	NA	NA	NA	NA	NA	NA	NA
23695552|F|0-8:T>A-8:T>A	TGCAGATATGAGGGTCCAAGGCTATAGATCGGAAGAGCGGTTCAGCAGGAATGCCGAGACCGATCTCGT	TGCAGATATGAGGGTCCAAGGCATG		0	0	9.99e+02	8:T>A	8	0.552347	1.000000	0.006536	0.993464	0.000000	0.006536	0.000000	0.012986	0.006493	11.16402	8.00000	1.000000	23695552	23695552-8	NA	NA	NA	NA	NA	NA	NA	NA	NA	NA	NA	NA	NA	NA	NA	NA	NA	NA	NA	NA	NA	NA	NA	NA	NA	NA	NA
23695569|F|0-23:C>T-23:C>T	TGCAGCAGGTTCTGCTGGTGCCGCTGCATCAAGATCGGAAGAGCGGTTCAGCAGGAATGCCGAGACCGA	TGCAGCAGGTTCTGCTGGTGCCGCTGCCATG		0	0	9.99e+02	23:C>T	23	0.411552	0.175439	0.842105	0.157895	0.824561	0.017544	0.289320	0.265928	0.277624	36.70000	20.50806	1.000000	23695569	23695569-23	NA	NA	NA	NA	NA	NA	NA	NA	NA	NA	NA	NA	NA	NA	NA	NA	NA	NA	NA	NA	NA	NA	NA	NA	NA	NA	NA
23696465|F|0-16:T>A-16:T>A	TGCAGCTCAGTAGTAGTGTGTCTTAGATCGGAAGAGCGGTTCAGCAGGAATGCCGAGACCGATCTCGTA	TGCAGCTCAGTAGTAGTGTGCATG		0	0	9.99e+02	16:T>A	16	0.407942	0.017699	0.982301	0.017699	0.982301	0.000000	0.034772	0.034772	0.034772	35.75000	30.62319	1.000000	23696465	23696465-16	2	2	2	2	2	2	2	2	2	2	2	2	2	2	2	2	2	2	2	2	2	2	2	2	2	2	2
23692951|F|0-17:T>C-17:T>C	TGCAGGGAAAAACAAAATGTGAGATCGGAAGAGCGGTTCAGCAGGAATGCCGAGACCGATCTCGTATGC	TGCAGGGAAAAACAAAACATG		0	0	9.99e+02	17:T>C	17	0.400722	0.639640	0.360360	0.639640	0.360360	0.000000	0.461002	0.461002	0.461002	23.22917	16.06818	1.000000	23692951	23692951-17	0	0	0	0	0	0	0	0	0	0	0	0	0	0	0	0	0	0	0	0	0	0	0	0	0	0	0
23692650|F|0-15:A>G-15:A>G	TGCAGGTGAGTGCCCATTGCCAGATCGGAAGAGCGGTTCAGCAGGAATGCCGAGACCGATCTCGTATGC	TGCAGGTGAGTGCCCATCATG		0	0	9.99e+02	15:A>G	15	0.415162	0.939130	0.060870	0.939130	0.060870	0.000000	0.114329	0.114329	0.114329	16.47794	15.57143	1.000000	23692650	23692650-15	0	0	0	0	0	0	0	0	0	0	0	0	0	0	0	0	0	0	0	0	0	0	0	0	0	0	0
23689391|F|0-7:G>A-7:G>A	TGCAGGTGTTGGGGACTGAACCTGAAACAGATCGGAAGAGCGGTTCAGCAGGAATGCCGAGACCGATCT	TGCAGGTGTTGGGGACTGAACCTGCATG		0	0	9.99e+02	7:G>A	7	0.498195	0.992754	0.007246	0.992754	0.007246	0.000000	0.014388	0.014388	0.014388	11.44068	5.00000	1.000000	23689391	23689391-7	0	0	0	0	0	0	0	0	0	0	0	0	0	0	0	0	0	0	0	0	0	0	0	0	0	0	0
23692954|F|0-10:C>A-10:C>A	TGCAGTACAGCAGCTTAGTCCTGTGTGCAAGATCGGAAGAGCGGTTCAGCAGGAATGCCGAGACCGATC	TGCAGTACAGCAGCTTAGTCCTGTGCATG		0	0	9.99e+02	10:C>A	10	0.404332	0.928571	0.071429	0.928571	0.071429	0.000000	0.132653	0.132653	0.132653	16.93130	14.12500	1.000000	23692954	23692954-10	0	0	0	0	0	0	0	0	0	0	0	0	0	0	0	0	0	0	0	0	0	0	0	0	0	0	0
23700345|F|0-10:A>G-10:A>G	TGCAGTGTTTATTTGTTTTTAGATCGGAAGAGCGGTTCAGCAGGAATGCCGAGACCGATCTCGTATGCC	TGCAGTGTTTATTTGTCATG		0	0	9.99e+02	10:A>G	10	0.602888	0.610778	0.389222	0.610778	0.389222	0.000000	0.475456	0.475456	0.475456	19.52713	14.45783	1.000000	23700345	23700345-10	0	0	0	0	0	0	0	0	0	0	0	0	0	0	0	0	0	0	0	0	0	0	0	0	0	0	0
23692176|F|0-5:T>C-5:T>C	TGCAGTTCAGCAAGAGAGTTTTTAGATCGGAAGAGCGGTTCAGCAGGAATGCCGAGACCGATCTCGTAT	TGCAGTTCAGCAAGAGAGTCATG		0	0	9.99e+02	5:T>C	5	0.425993	0.923729	0.076271	0.923729	0.076271	0.000000	0.140908	0.140908	0.140908	33.92029	24.22222	1.000000	23692176	23692176-5	0	0	0	0	0	0	0	0	0	0	0	0	0	0	0	0	0	0	0	0	0	0	0	0	0	0	0
23692176|F|0-10:C>T-10:C>T	TGCAGTTCAGCAAGAGAGTTTTTAGATCGGAAGAGCGGTTCAGCAGGAATGCCGAGACCGATCTCGTAT	TGCAGTTCAGCAAGAGAGTCATG		0	0	9.99e+02	10:C>T	10	0.411552	0.956140	0.043860	0.956140	0.043860	0.000000	0.083872	0.083872	0.083872	33.92029	13.40000	1.000000	23692176	23692176-10	0	0	0	0	0	0	0	0	0	0	0	0	0	0	0	0	0	0	0	0	0	0	0	0	0	0	0
23782527|F|0-16:A>C-16:A>C	TGCAGTTCAGTGGTAGACTCTAGATCGGAAGAGCGGTTCAGCAGGAATGCCGAGACCGATCTCGTATGC	TGCAGTTCAGTGGTAGACATG		0	0	9.99e+02	16:A>C	16	0.523466	0.993103	0.055172	0.944828	0.006897	0.048276	0.013698	0.104257	0.058977	29.22404	16.60000	1.000000	23782527	23782527-16	0	0	0	0	0	0	0	0	0	0	0	0	0	0	0	0	0	0	0	0	0	0	0	0	0	0	0
23696191|F|0-8:G>A-8:G>A	TGCAGGGTGTGTCTGGGGAGCAGATCGGAAGAGCGGTTCAGCAGGAATGCCGAGACCGATCTCGTATGC	TGCAGGGTGTGTCTGGGCATG		0	0	9.99e+02	8:G>A	8	0.404332	1.000000	0.008929	0.991071	0.000000	0.008929	0.000000	0.017698	0.008849	13.44604	9.00000	1.000000	23696191	23696191-8	0	0	0	0	0	0	0	0	0	0	0	0	0	0	0	0	0	0	0	0	0	0	0	0	0	0	0
23689951|F|0-15:T>A-15:T>A	TGCAGAGGCCAGAGGTTGAACCTGGGAGAGATCGGAAGAGCGGTTCAGCAGGAATGCCGAGACCGATCT	TGCAGAGGCCAGAGGTTGAACCTGCATG		0	0	9.99e+02	15:T>A	15	0.411552	0.956140	0.043860	0.956140	0.043860	0.000000	0.083872	0.083872	0.083872	27.24638	20.40000	1.000000	23689951	23689951-15	0	0	0	0	0	0	0	0	0	0	0	0	NA	0	NA	0	0	0	0	0	0	0	0	0	0	0	0
23792083|F|0-20:G>C-20:G>C	TGCAGCACTTCCTGGATCCAGATAATTGCTAGATCGGAAGAGCGGTTCAGCAGGAATGCCGAGACCGAT	TGCAGCACTTCCTGGATCCAGATAATCATG		0	0	9.99e+02	20:G>C	20	0.400722	0.945946	0.054054	0.945946	0.054054	0.000000	0.102264	0.102264	0.102264	17.42222	17.33333	1.000000	23792083	23792083-20	0	0	0	0	0	0	0	0	0	0	NA	0	0	0	0	0	0	0	0	NA	0	0	0	0	0	0	0
23696483|F|0-16:C>G-16:C>G	TGCAGGGCCCTGATCCCAGTAGATCGGAAGAGCGGTTCAGCAGGAATGCCGAGACCGATCTCGTATGCC	TGCAGGGCCCTGATCCCATG		0	0	9.99e+02	16:C>G	16	0.400722	0.963964	0.036036	0.963964	0.036036	0.000000	0.069475	0.069475	0.069475	17.60741	22.50000	1.000000	23696483	23696483-16	0	0	0	0	NA	0	0	0	0	0	0	0	0	0	0	0	NA	0	0	NA	0	0	0	0	0	0	0
23692957|F|0-14:T>G-14:T>G	TGCAGTGAAAGTGCTCTAGAAGTGCATTATCAGATCGGAAGAGCGGTTCAGCAGGAATGCCGAGACCGA	TGCAGTGAAAGTGCTCTAGAAGTGCATCATG		0	0	9.99e+02	14:T>G	14	0.400722	0.936937	0.063063	0.936937	0.063063	0.000000	0.118172	0.118172	0.118172	18.27820	7.57143	1.000000	23692957	23692957-14	0	0	0	0	0	0	0	0	0	0	0	0	0	0	0	0	0	0	0	0	0	0	0	0	0	0	0
23701160|F|0-6:T>C-6:T>C	TGCAGATGATGGCAAGGAGTGCACTCATGATGGACTGTTCTGCATGAGCGGTTCAGCAGGAATGCCGAG	TGCAGATGATGGCAAGGAGTGCACTCATGATGGACTGTTCTGCATGAGCGGTTCAGCAGGAATGCCGAG		0	0	9.99e+02	6:T>C	6	0.433213	0.908333	0.091667	0.908333	0.091667	0.000000	0.166528	0.166528	0.166528	28.36232	23.80000	1.000000	23701160	23701160-6	0	0	0	0	0	0	0	0	0	0	0	0	0	0	0	0	0	0	0	0	0	0	0	0	0	0	0
100675655|F|0-15:A>G-15:A>G	TGCAGCACTGCCCATAGCTATCATCTTGTGCTTTGAATGTATGAGATTTTTGAGCATGAGCGGTTCAGC	TGCAGCACTGCCCATAGCTATCATCTTGTGCTTTGAATGTATGAGATTTTTGAGCATGAGCGGTTCAGC	NW_015170907.1_scaffold541	518992	1	4.71e-20	15:A>G	15	0.989170	0.003650	0.996350	0.003650	0.996350	0.000000	0.007273	0.007273	0.007273	27.00000	25.24118	1.000000	100675655	100675655-15	2	2	2	2	2	2	2	2	2	2	2	2	2	2	2	2	2	2	2	2	2	2	2	2	2	2	2
100675656|F|0-24:C>T-24:C>T	TGCAGCACTGCCCATGGCTATCATCTTGTGCTTTGAATGTATGAGATTTTTGAGCATGAGCGGTTCAGC	TGCAGCACTGCCCATGGCTATCATCTTGTGCTTTGAATGTATGAGATTTTTGAGCATGAGCGGTTCAGC	NW_015170907.1_scaffold541	518992	1	1.01e-21	24:C>T	24	0.989170	0.996350	0.003650	0.996350	0.003650	0.000000	0.007273	0.007273	0.007273	25.24118	24.50000	1.000000	100675656	100675656-24	0	0	0	0	0	0	0	0	0	0	0	0	0	0	0	0	0	0	0	0	0	0	0	0	0	0	0
100675657|F|0-51:C>G-51:C>G	TGCAGCACTGCCCATGGCTATCATCTTGTGCTTTGAATGTATGAGATTTTTCAGCATGAGCGGTTCAGC	TGCAGCACTGCCCATGGCTATCATCTTGTGCTTTGAATGTATGAGATTTTTCAGCATGAGCGGTTCAGC	NW_015170907.1_scaffold541	518992	1	4.71e-20	51:C>G	51	0.992780	0.007273	0.992727	0.007273	0.992727	0.000000	0.014440	0.014440	0.014440	31.50000	25.24118	1.000000	100675657	100675657-51	2	2	2	2	2	2	2	2	2	2	2	2	2	2	2	2	2	2	2	2	2	2	2	2	2	2	2
23694480|F|0-25:T>G-25:T>G	TGCAGGCTGATTACTTGCAAGCAAGTGCTGGCTTCAGCATGAGCGGTTCAGCAGGAATGCCGAGACCGA	TGCAGGCTGATTACTTGCAAGCAAGTGCTGGCTTCAGCATGAGCGGTTCAGCAGGAATGCCGAGACCGA		0	0	9.99e+02	25:T>G	25	0.407942	0.008850	0.991150	0.008850	0.991150	0.000000	0.017542	0.017542	0.017542	27.00000	23.16312	1.000000	23694480	23694480-25	2	2	2	2	2	2	2	2	2	2	2	2	2	2	2	2	2	2	2	2	2	2	2	2	2	2	2
23694480|F|0-27:C>A-27:C>A	TGCAGGCTGATTACTTGCAAGCAAGGGCTGGCTTCAGCATGAGCGGTTCAGCAGGAATGCCGAGACCGA	TGCAGGCTGATTACTTGCAAGCAAGGGCTGGCTTCAGCATGAGCGGTTCAGCAGGAATGCCGAGACCGA		0	0	9.99e+02	27:C>A	27	0.411552	0.982456	0.043860	0.956140	0.017544	0.026316	0.034472	0.083872	0.059172	23.16312	21.00000	1.000000	23694480	23694480-27	0	0	0	0	0	0	0	0	0	0	0	0	0	0	0	0	0	0	0	0	0	0	0	0	0	0	0
23689565|F|0-6:A>G-6:A>G	TGCAGAAAAATAATTGACCACACTTGTTTCCCAAACAGGGCCAAGATTATGACTAGTTATTGTTAAACG	TGCAGAAAAATAATTGACCACACTTGTTTCCCAAACAGGGCCAAGATTATGACTAGTTATTGTTAAACG	NW_015231027.1_scaffold57873	281	2	1.01e-21	6:A>G	6	0.415162	0.956522	0.052174	0.947826	0.043478	0.008696	0.083176	0.098904	0.091040	10.39286	9.66667	1.000000	23689565	23689565-6	0	0	0	0	0	0	0	0	0	0	0	0	0	0	0	NA	0	0	0	NA	0	0	0	0	0	0	NA
23689565|F|0-42:A>G-42:A>G	TGCAGAAAAATAATTGACCACACTTGTTTCCCAAACAGGGCCAAGATTATGACTAGTTATTGTTAAACG	TGCAGAAAAATAATTGACCACACTTGTTTCCCAAACAGGGCCAAGATTATGACTAGTTATTGTTAAACG	NW_015231027.1_scaffold57873	281	2	1.01e-21	42:A>G	42	0.415162	0.956522	0.043478	0.956522	0.043478	0.000000	0.083176	0.083176	0.083176	10.39286	6.40000	1.000000	23689565	23689565-42	0	0	0	0	0	0	0	0	0	0	0	0	0	0	0	NA	0	0	0	NA	0	0	0	0	0	0	NA
23690809|F|0-30:G>A-30:G>A	TGCAGAAAATTTTAAATAATCCTTTTTAATGATTTTCTGGTTATGCTTTGGTACAAGCAGCACAGCAAT	TGCAGAAAATTTTAAATAATCCTTTTTAATGATTTTCTGGTTATGCTTTGGTACAAGCAGCACAGCAAT	NW_015160882.1_scaffold1376	127139	1	1.01e-21	30:G>A	30	0.429603	0.050420	0.957983	0.042017	0.949580	0.008403	0.095756	0.080503	0.088129	6.63636	8.59286	1.000000	23690809	23690809-30	2	2	2	2	2	2	2	2	2	2	2	2	2	2	NA	2	2	2	2	2	2	2	2	2	2	2	2
30716801|F|0-47:G>T-47:G>T	TGCAGAAAATTTTAAATAATCCTTTTTAATAATTTTCTGGTTATGCTGTGGTGCAAGCAGCACAGCAAT	TGCAGAAAATTTTAAATAATCCTTTTTAATAATTTTCTGGTTATGCTGTGGTGCAAGCAGCACAGCAAT		0	0	9.99e+02	47:G>T	47	0.418773	0.017241	0.982759	0.017241	0.982759	0.000000	0.033888	0.033888	0.033888	15.50000	8.59286	1.000000	30716801	30716801-47	2	2	2	2	2	2	2	2	2	2	2	2	2	2	NA	2	2	2	2	2	2	2	2	2	2	2	2
23700406|F|0-13:G>A-13:G>A	TGCAGAAAGAAAGGAAATGCACCATGATTAGATAGCTTGTGGGCATGAGCGGTTCAGCAGGAATGCCGA	TGCAGAAAGAAAGGAAATGCACCATGATTAGATAGCTTGTGGGCATGAGCGGTTCAGCAGGAATGCCGA		0	0	9.99e+02	13:G>A	13	0.714801	0.994949	0.005051	0.994949	0.005051	0.000000	0.010050	0.010050	0.010050	10.37551	6.00000	1.000000	23700406	23700406-13	0	0	0	0	0	0	0	0	0	0	0	0	0	0	0	0	0	0	0	0	0	0	0	0	0	0	0
23700406|F|0-17:T>A-17:T>A	TGCAGAAAGAAAGGAAATGCACCATGATTAGATAGCTTGTGGGCATGAGCGGTTCAGCAGGAATGCCGA	TGCAGAAAGAAAGGAAATGCACCATGATTAGATAGCTTGTGGGCATGAGCGGTTCAGCAGGAATGCCGA		0	0	9.99e+02	17:T>A	17	0.714801	0.994949	0.005051	0.994949	0.005051	0.000000	0.010050	0.010050	0.010050	10.37551	8.00000	1.000000	23700406	23700406-17	0	0	0	0	0	0	0	0	0	0	0	0	0	0	0	0	0	0	0	0	0	0	0	0	0	0	0
23690465|F|0-16:G>A-16:G>A	TGCAGAAAGACATGACGATTATAAGGAGGGCTACTAAGGGTAATTAAGCATGAGCGGTTCAGCAGGAAT	TGCAGAAAGACATGACGATTATAAGGAGGGCTACTAAGGGTAATTAAGCATGAGCGGTTCAGCAGGAAT	NW_015164665.1_scaffold24	2107978	1	1.32e-15	16:G>A	16	0.960289	0.421053	0.578947	0.421053	0.578947	0.000000	0.487535	0.487535	0.487535	24.52857	17.32990	1.000000	23690465	23690465-16	0	0	0	0	0	0	0	0	0	0	0	0	0	0	NA	0	0	0	0	0	0	0	0	0	0	0	0
23690465|F|0-19:T>C-19:T>C	TGCAGAAAGACATGACGATTATAAGGAGGGCTACTAAGGGTAATTAAGCATGAGCGGTTCAGCAGGAAT	TGCAGAAAGACATGACGATTATAAGGAGGGCTACTAAGGGTAATTAAGCATGAGCGGTTCAGCAGGAAT	NW_015164665.1_scaffold24	2107978	1	1.32e-15	19:T>C	19	0.418773	0.965517	0.034483	0.965517	0.034483	0.000000	0.066587	0.066587	0.066587	24.52857	27.00000	1.000000	23690465	23690465-19	0	0	0	0	0	0	0	0	0	0	0	0	0	0	NA	0	0	0	0	0	0	0	0	0	0	0	0
23690465|F|0-37:G>A-37:G>A	TGCAGAAAGACATGACGATTATAAGGAGGGCTACTAAGGGTAATTAAGCATGAGCGGTTCAGCAGGAAT	TGCAGAAAGACATGACGATTATAAGGAGGGCTACTAAGGGTAATTAAGCATGAGCGGTTCAGCAGGAAT	NW_015164665.1_scaffold24	2107978	1	1.32e-15	37:G>A	37	0.407942	0.991150	0.008850	0.991150	0.008850	0.000000	0.017542	0.017542	0.017542	24.52857	18.00000	1.000000	23690465	23690465-37	0	0	0	0	0	0	0	0	0	0	0	0	0	0	NA	0	0	0	0	0	0	0	0	0	0	0	0
100675850|F|0-11:G>T-11:G>T	TGCAGAAAGATGATTCTTCTAATCAAAGGCAAAAGCCATGATCTTCCCTGTTGTAACTGACTGTTGACA	TGCAGAAAGATGATTCTTCTAATCAAAGGCAAAAGCCATGATCTTCCCTGTTGTAACTGACTGTTGACA	NW_015173144.1_scaffold693	566815	1	4.68e-25	11:G>T	11	0.945848	1.000000	0.003817	0.996183	0.000000	0.003817	0.000000	0.007604	0.003802	5.05590	3.00000	1.000000	100675850	100675850-11	0	0	0	0	0	0	0	0	0	0	1	0	0	0	NA	0	0	0	0	NA	0	0	0	0	0	0	0
100675851|F|0-12:C>A-12:C>A	TGCAGAAAGATGCTTCTTCTAATCAAAGGCAAAAGCCATGATCTTCTCTGTTGTAACTGACTGTTGACA	TGCAGAAAGATGCTTCTTCTAATCAAAGGCAAAAGCCATGATCTTCTCTGTTGTAACTGACTGTTGACA	NW_015173144.1_scaffold693	566815	1	4.68e-25	12:C>A	12	0.953069	0.007576	0.992424	0.007576	0.992424	0.000000	0.015037	0.015037	0.015037	5.50000	5.05590	1.000000	100675851	100675851-12	2	2	2	2	2	2	2	2	2	2	2	2	2	2	NA	2	2	2	2	NA	2	2	2	2	2	2	2
100675850|F|0-47:C>T-47:C>T	TGCAGAAAGATGATTCTTCTAATCAAAGGCAAAAGCCATGATCTTCCCTGTTGTAACTGACTGTTGACA	TGCAGAAAGATGATTCTTCTAATCAAAGGCAAAAGCCATGATCTTCCCTGTTGTAACTGACTGTTGACA	NW_015173144.1_scaffold693	566815	1	4.68e-25	47:C>T	47	0.945848	1.000000	0.003817	0.996183	0.000000	0.003817	0.000000	0.007604	0.003802	5.05590	4.00000	1.000000	100675850	100675850-47	0	0	0	1	0	0	0	0	0	0	0	0	0	0	NA	0	0	0	0	NA	0	0	0	0	0	0	0
100675872|F|0-11:T>G-11:T>G	TGCAGAAAGGCTTTTTGTCTGAAGTGTCAAAGTATGCTTTTGTCACAGGGGGGTTCTTTTCAATTAAAT	TGCAGAAAGGCTTTTTGTCTGAAGTGTCAAAGTATGCTTTTGTCACAGGGGGGTTCTTTTCAATTAAAT	NW_015174339.1_scaffold2294	148190	1	2.18e-23	11:T>G	11	0.509025	0.886525	0.113475	0.886525	0.113475	0.000000	0.201197	0.201197	0.201197	2.77333	1.85000	1.000000	100675872	100675872-11	0	0	0	0	0	0	0	0	0	0	0	NA	0	0	NA	0	0	0	NA	0	0	NA	NA	NA	0	0	0
23693648|F|0-45:C>A-45:C>A	TGCAGAAATATTTTCAACAACTTCTCATGATGTCTAACTAAAATACATCCTAAGAGCAAGTGTGGGTGG	TGCAGAAATATTTTCAACAACTTCTCATGATGTCTAACTAAAATACATCCTAAGAGCAAGTGTGGGTGG		0	0	9.99e+02	45:C>A	45	0.418773	0.956897	0.051724	0.948276	0.043103	0.008621	0.082491	0.098098	0.090294	13.65693	15.00000	1.000000	23693648	23693648-45	0	0	0	0	0	0	0	0	0	0	0	0	0	0	0	0	0	0	0	0	0	0	0	0	0	0	0
23697370|F|0-17:G>A-17:G>A	TGCAGAACAGATCCATGGGATCCAACCCAAAGGATTTTTGTAGCATGAGCGGTTCAGCAGGAATGCCGA	TGCAGAACAGATCCATGGGATCCAACCCAAAGGATTTTTGTAGCATGAGCGGTTCAGCAGGAATGCCGA		0	0	9.99e+02	17:G>A	17	0.404332	0.964286	0.035714	0.964286	0.035714	0.000000	0.068878	0.068878	0.068878	24.18248	21.75000	1.000000	23697370	23697370-17	0	0	0	0	0	0	0	0	0	0	0	0	0	0	0	0	0	0	0	0	0	0	0	0	0	0	0
23697370|F|0-35:T>A-35:T>A	TGCAGAACAGATCCATGGGATCCAACCCAAAGGATTTTTGTAGCATGAGCGGTTCAGCAGGAATGCCGA	TGCAGAACAGATCCATGGGATCCAACCCAAAGGATTTTTGTAGCATGAGCGGTTCAGCAGGAATGCCGA		0	0	9.99e+02	35:T>A	35	0.440433	0.885246	0.114754	0.885246	0.114754	0.000000	0.203171	0.203171	0.203171	24.18248	13.83333	1.000000	23697370	23697370-35	0	0	0	0	0	0	0	0	0	0	0	0	0	0	0	0	0	0	0	0	0	0	0	0	0	0	0
30725958|F|0-31:T>C-31:T>C	TGCAGAACATTCAGTCAGTAATCCATGAGAATGTAAAAGAAACTGACTTAAAGTGACTTATCTATATAA	TGCAGAACATTCAGTCAGTAATCCATGAGAATGTAAAAGAAACTGACTTAAAGTGACTTATCTATATAA		0	0	9.99e+02	31:T>C	31	0.407942	0.964602	0.035398	0.964602	0.035398	0.000000	0.068290	0.068290	0.068290	6.47059	6.75000	1.000000	30725958	30725958-31	0	0	0	0	0	0	0	0	0	0	0	0	0	0	0	0	0	0	0	0	0	0	0	0	0	0	0
23693137|F|0-19:C>A-19:C>A	TGCAGAACTCCCTTGTCCCCATGATGCTTTCTCCACCAGAATCTCTTCTTGTTTCCTGTATTCTGAGGG	TGCAGAACTCCCTTGTCCCCATGATGCTTTCTCCACCAGAATCTCTTCTTGTTTCCTGTATTCTGAGGG	NW_015167527.1_scaffold32	1999167	1	2.18e-23	19:C>A	19	0.566787	0.280255	0.719745	0.280255	0.719745	0.000000	0.403424	0.403424	0.403424	3.32812	2.33333	1.000000	23693137	23693137-19	0	0	0	0	0	0	0	0	0	0	0	0	0	0	NA	0	NA	0	0	0	0	NA	0	0	0	0	0
23693139|F|0-37:C>T-37:C>T	TGCAGAAGAAAGGCAAGGTAAAAAATATAAAACAGAACCAAAGGATCTGATTGCAGGCTATTGTGCTTC	TGCAGAAGAAAGGCAAGGTAAAAAATATAAAACAGAACCAAAGGATCTGATTGCAGGCTATTGTGCTTC		0	0	9.99e+02	37:C>T	37	0.541516	0.820000	0.193333	0.806667	0.180000	0.013333	0.295200	0.311911	0.303556	2.55319	4.19565	0.983871	23693139	23693139-37	2	2	NA	2	2	0	2	2	2	2	2	2	NA	0	NA	2	2	2	2	2	2	2	2	NA	2	1	2
100676112|F|0-13:A>C-13:A>C	TGCAGAAGAAGAAATCTCCTCCTAGGCTGTTTTCATACTGTCACTTCACAGTACAATCCTGGATAGAGT	TGCAGAAGAAGAAATCTCCTCCTAGGCTGTTTTCATACTGTCACTTCACAGTACAATCCTGGATAGAGT		0	0	9.99e+02	13:A>C	13	0.610108	0.934911	0.071006	0.928994	0.065089	0.005917	0.121704	0.131928	0.126816	2.04301	1.75000	1.000000	100676112	100676112-13	0	0	0	0	NA	NA	0	0	0	0	0	0	0	0	NA	0	0	0	0	0	NA	NA	0	0	0	0	0
30156447|F|0-38:G>A-38:G>A	TGCAGAAGAGGAAGCACAAGAGCTTGACAAGAACAAGCGCTCCTCGTGCAAGGAGGGTAATCGCAGGAA	TGCAGAAGAGGAAGCACAAGAGCTTGACAAGAACAAGCGCTCCTCGTGCAAGGAGGGTAATCGCAGGAA		0	0	9.99e+02	38:G>A	38	0.927798	0.992218	0.011673	0.988327	0.007782	0.003891	0.015443	0.023074	0.019258	4.66242	4.33333	1.000000	30156447	30156447-38	0	0	0	0	NA	0	0	0	0	0	0	0	0	0	NA	0	0	0	0	0	0	NA	0	0	0	0	0
30717065|F|0-52:C>T-52:C>T	TGCAGAAGCCATTTTAACCAGTCCATTCTCTGGGTATAATGTAATATCACAACCATGGTTATTTGGTCC	TGCAGAAGCCATTTTAACCAGTCCATTCTCTGGGTATAATGTAATATCACAACCATGGTTATTTGGTCC		0	0	9.99e+02	52:C>T	52	0.476534	0.628788	0.371212	0.628788	0.371212	0.000000	0.466827	0.466827	0.466827	2.84000	1.98039	1.000000	30717065	30717065-52	0	0	0	0	0	0	0	0	0	0	NA	0	NA	0	NA	0	NA	0	0	NA	NA	0	NA	0	0	0	0
30717096|F|0-36:G>A-36:G>A	TGCAGAAGGGAAAAGATGGGCATCTTTGTTAGAACCGAATACCTTCTAGCACTGACTTTGCTTTGATAG	TGCAGAAGGGAAAAGATGGGCATCTTTGTTAGAACCGAATACCTTCTAGCACTGACTTTGCTTTGATAG		0	0	9.99e+02	36:G>A	36	0.624549	0.526012	0.473988	0.526012	0.473988	0.000000	0.498647	0.498647	0.498647	2.51818	1.75000	1.000000	30717096	30717096-36	0	0	0	0	0	0	0	0	0	0	0	NA	0	0	NA	0	0	0	NA	NA	NA	NA	0	0	0	0	0
23693697|F|0-14:A>T-14:A>T	TGCAGAAGTCAGACAGCTAAGGGAAAGGAAATGGGCAGCAGATCAGGACTGAAGGTTGTTTGGTAGGTA	TGCAGAAGTCAGACAGCTAAGGGAAAGGAAATGGGCAGCAGATCAGGACTGAAGGTTGTTTGGTAGGTA		0	0	9.99e+02	14:A>T	14	0.404332	0.937500	0.062500	0.937500	0.062500	0.000000	0.117188	0.117188	0.117188	11.85714	9.28571	1.000000	23693697	23693697-14	0	0	0	0	0	0	0	0	0	0	0	0	0	0	0	0	0	0	0	0	0	0	0	0	0	0	0
100676301|F|0-19:T>C-19:T>C	TGCAGAAGTGAGAGGGTCTTTTCTGTGACAGGGGCATGAGCGGTTCAGCAGGAATGCCGAGACCGATCT	TGCAGAAGTGAGAGGGTCTTTTCTGTGACAGGGGCATGAGCGGTTCAGCAGGAATGCCGAGACCGATCT		0	0	9.99e+02	19:T>C	19	0.541516	0.006667	0.993333	0.006667	0.993333	0.000000	0.013244	0.013244	0.013244	6.00000	5.98925	1.000000	100676301	100676301-19	2	2	2	2	2	2	2	2	2	2	2	2	2	2	2	2	2	2	2	2	2	2	2	2	2	2	2
23697121|F|0-31:A>G-31:A>G	TGCAGAAGTGAGAGGGTCTCTTCTGTGACAGAGGCATGAGCGGTTCAGCAGGAATGCCGAGACCGATCT	TGCAGAAGTGAGAGGGTCTCTTCTGTGACAGAGGCATGAGCGGTTCAGCAGGAATGCCGAGACCGATCT		0	0	9.99e+02	31:A>G	31	0.541516	0.006667	0.993333	0.006667	0.993333	0.000000	0.013244	0.013244	0.013244	10.50000	5.98925	1.000000	23697121	23697121-31	2	2	2	2	2	2	2	2	2	2	2	2	2	2	2	2	2	2	2	2	2	2	2	2	2	2	2
30717145|F|0-25:T>G-25:T>G	TGCAGAAGTTGTTCAGATTTACTGTTAAAAGTTGACAGCAGGAATCCAAATTAACTTTAATTGGTTTTG	TGCAGAAGTTGTTCAGATTTACTGTTAAAAGTTGACAGCAGGAATCCAAATTAACTTTAATTGGTTTTG		0	0	9.99e+02	25:T>G	25	0.703971	0.092308	0.907692	0.092308	0.907692	0.000000	0.167574	0.167574	0.167574	3.62500	2.37895	1.000000	30717145	30717145-25	0	0	NA	0	0	NA	0	0	0	NA	NA	NA	NA	NA	NA	0	NA	0	NA	NA	NA	NA	0	NA	0	0	0
23690864|F|0-11:A>T-11:A>T	TGCAGAATAAAATAATGCTTCATGATCTAGTTTGTGACAACACACAACCAGCATGAGCGGTTCAGCAGG	TGCAGAATAAAATAATGCTTCATGATCTAGTTTGTGACAACACACAACCAGCATGAGCGGTTCAGCAGG		0	0	9.99e+02	11:A>T	11	0.404332	0.964286	0.044643	0.955357	0.035714	0.008929	0.068878	0.085300	0.077089	25.95588	25.40000	1.000000	23690864	23690864-11	0	0	0	0	0	0	0	0	0	0	0	0	0	0	0	0	0	0	0	0	0	0	0	0	0	0	0
30717164|F|0-9:T>C-9:T>C	TGCAGAATATGGAGTTAACACTACTGCACAGAGTAAATGTCTCTCCCATGAAAGTTGATATGGAATTAT	TGCAGAATATGGAGTTAACACTACTGCACAGAGTAAATGTCTCTCCCATGAAAGTTGATATGGAATTAT		0	0	9.99e+02	9:T>C	9	0.501805	0.726619	0.280576	0.719424	0.273381	0.007194	0.397288	0.403706	0.400497	2.30833	2.11364	1.000000	30717164	30717164-9	0	0	0	0	0	0	0	0	0	0	0	0	NA	0	NA	0	0	0	NA	NA	0	NA	0	NA	0	0	0
30717166|F|0-19:C>T-19:C>T	TGCAGAATATTGCTTCATTCTTTTATCCACTCCTCAGGAAACAGAAAACAATGACTCTGAGAGGTCCAC	TGCAGAATATTGCTTCATTCTTTTATCCACTCCTCAGGAAACAGAAAACAATGACTCTGAGAGGTCCAC	NW_015170288.1_scaffold489	1061290	1	1.69e-19	19:C>T	19	0.581227	0.801242	0.211180	0.788820	0.198758	0.012422	0.318506	0.333166	0.325836	2.04380	2.08889	1.000000	30717166	30717166-19	NA	2	NA	2	NA	2	2	2	2	2	2	NA	NA	2	NA	2	2	2	2	NA	1	0	2	NA	2	2	2
100676445|F|0-21:C>A-21:C>A	TGCAGAATGTCAATAAATCATCAACTCTTTTATTCATGCTCAAAGTGCATGAGCGGTTCAGCAGGAATG	TGCAGAATGTCAATAAATCATCAACTCTTTTATTCATGCTCAAAGTGCATGAGCGGTTCAGCAGGAATG		0	0	9.99e+02	21:C>A	21	0.985560	0.992674	0.007326	0.992674	0.007326	0.000000	0.014545	0.014545	0.014545	14.35608	13.00000	1.000000	100676445	100676445-21	0	0	0	0	0	0	0	0	0	0	0	0	0	0	0	0	0	0	0	0	0	0	0	0	0	0	0
100676445|F|0-41:A>C-41:A>C	TGCAGAATGTCAATAAATCATCAACTCTTTTATTCATGCTCAAAGTGCATGAGCGGTTCAGCAGGAATG	TGCAGAATGTCAATAAATCATCAACTCTTTTATTCATGCTCAAAGTGCATGAGCGGTTCAGCAGGAATG		0	0	9.99e+02	41:A>C	41	0.989170	0.989051	0.018248	0.981752	0.010949	0.007299	0.021658	0.035830	0.028744	14.35608	9.16667	1.000000	100676445	100676445-41	0	0	0	0	0	0	0	0	0	0	0	0	0	0	0	0	0	0	0	0	0	0	0	0	0	0	0
23696535|F|0-7:A>G-7:A>G	TGCAGACAATTCCTCCTGAGAAGTTCAACACTACAGCTATGCCAAAGTACTATCAATCACCTTGGATAG	TGCAGACAATTCCTCCTGAGAAGTTCAACACTACAGCTATGCCAAAGTACTATCAATCACCTTGGATAG	NW_015221388.1_scaffold35890	324	2	6.05e-24	7:A>G	7	0.552347	0.915033	0.084967	0.915033	0.084967	0.000000	0.155496	0.155496	0.155496	2.97419	2.38462	1.000000	23696535	23696535-7	NA	NA	NA	NA	NA	NA	NA	NA	NA	NA	NA	NA	NA	NA	NA	2	NA	NA	NA	NA	NA	NA	NA	NA	NA	NA	NA
23696535|F|0-46:G>A-46:G>A	TGCAGACAATTCCTCCTGAGAAGTTCAACACTACAGCTATGCCAAAGTACTATCAATCACCTTGGATAG	TGCAGACAATTCCTCCTGAGAAGTTCAACACTACAGCTATGCCAAAGTACTATCAATCACCTTGGATAG	NW_015221388.1_scaffold35890	324	2	6.05e-24	46:G>A	46	0.801444	0.630631	0.369369	0.630631	0.369369	0.000000	0.465871	0.465871	0.465871	2.97419	3.33333	1.000000	23696535	23696535-46	2	2	2	2	2	2	2	2	2	2	2	2	NA	2	2	2	2	2	2	NA	NA	NA	2	2	2	2	2
23693749|F|0-17:C>T-17:C>T	TGCAGACACAGCAACAGCTGCTTCTTTTGCAATGATCTACAGCATGAGCGGTTCAGCAGGAATGCCGAG	TGCAGACACAGCAACAGCTGCTTCTTTTGCAATGATCTACAGCATGAGCGGTTCAGCAGGAATGCCGAG		0	0	9.99e+02	17:C>T	17	0.415162	0.991304	0.026087	0.973913	0.008696	0.017391	0.017240	0.050813	0.034026	28.08571	25.33333	1.000000	23693749	23693749-17	0	0	0	0	0	0	0	0	0	0	0	0	0	0	0	0	0	0	0	0	0	0	0	0	0	0	0
30708707|F|0-34:G>A-34:G>A	TGCAGACACAGCAACAGATGCTTCTTTTGCAATGGTCTCCAGCATGAGCGGTTCAGCAGGAATGCCGAG	TGCAGACACAGCAACAGATGCTTCTTTTGCAATGGTCTCCAGCATGAGCGGTTCAGCAGGAATGCCGAG		0	0	9.99e+02	34:G>A	34	0.418773	0.017241	0.982759	0.017241	0.982759	0.000000	0.033888	0.033888	0.033888	30.00000	28.08571	1.000000	30708707	30708707-34	2	2	2	2	2	2	2	2	2	2	2	2	2	2	2	2	2	2	2	2	2	2	2	2	2	2	2
30726425|F|0-9:A>G-9:A>G	TGCAGACCAAATGGACAATATTCTTGACATGAGGGAGTATGATGTCCCCTACCATATCCGCCTGTCCAT	TGCAGACCAAATGGACAATATTCTTGACATGAGGGAGTATGATGTCCCCTACCATATCCGCCTGTCCAT	NW_015174958.1_scaffold3774	21195	1	1.01e-21	9:A>G	9	0.483755	0.119403	0.888060	0.111940	0.880597	0.007463	0.210292	0.198819	0.204556	2.76471	2.11679	1.000000	30726425	30726425-9	2	2	2	2	NA	2	2	2	2	2	2	NA	2	2	NA	2	2	2	NA	NA	2	2	2	NA	2	2	2
23697619|F|0-38:C>T-38:C>T	TGCAGACCCCACTGATTATACTCCTGGAAGTTAGCTCCCACAATAGAGTTTAATGCATGAGCGGTTCAG	TGCAGACCCCACTGATTATACTCCTGGAAGTTAGCTCCCACAATAGAGTTTAATGCATGAGCGGTTCAG		0	0	9.99e+02	38:C>T	38	0.415162	0.791304	0.208696	0.791304	0.208696	0.000000	0.330284	0.330284	0.330284	23.47009	20.38462	1.000000	23697619	23697619-38	0	0	0	0	0	0	0	0	0	0	0	0	0	0	0	0	0	0	0	NA	0	0	0	0	0	0	0
23690907|F|0-37:G>A-37:G>A	TGCAGACCTATGCATATCTGCCTTGCCCCTATTTATGGAGGAGCATGAGCGGTTCAGCAGGAATGCCGA	TGCAGACCTATGCATATCTGCCTTGCCCCTATTTATGGAGGAGCATGAGCGGTTCAGCAGGAATGCCGA		0	0	9.99e+02	37:G>A	37	0.404332	0.892857	0.107143	0.892857	0.107143	0.000000	0.191327	0.191327	0.191327	24.37209	23.75000	1.000000	23690907	23690907-37	0	0	0	0	0	0	0	0	0	0	0	0	0	0	0	0	0	0	0	0	0	0	0	0	0	0	0
30726491|F|0-7:G>A-7:G>A	TGCAGACGTAACAATGCTCTTCTTCCCAGCAAAAATGTTATAAGATACAGAGTTAAGAGACTTCAGTCC	TGCAGACGTAACAATGCTCTTCTTCCCAGCAAAAATGTTATAAGATACAGAGTTAAGAGACTTCAGTCC		0	0	9.99e+02	7:G>A	7	0.418773	0.525862	0.474138	0.525862	0.474138	0.000000	0.498662	0.498662	0.498662	2.85185	1.77612	1.000000	30726491	30726491-7	0	0	0	0	NA	0	0	0	0	0	0	0	NA	0	NA	0	0	0	0	NA	0	0	NA	0	0	0	0
30726507|F|0-18:A>C-18:A>C	TGCAGACTCAGCATCATAATCTGCAATATATCATGATATTTTTGGATCCCTGATATACTGTAGTTGAAA	TGCAGACTCAGCATCATAATCTGCAATATATCATGATATTTTTGGATCCCTGATATACTGTAGTTGAAA	NW_015171511.1_scaffold307	516095	1	2.18e-23	18:A>C	18	0.483755	0.708955	0.291045	0.708955	0.291045	0.000000	0.412675	0.412675	0.412675	3.12281	1.52174	1.000000	30726507	30726507-18	0	0	0	0	0	0	0	0	0	0	0	0	0	0	NA	0	0	0	NA	NA	0	0	0	NA	0	0	0
30726520|F|0-14:G>A-14:G>A	TGCAGACTCTTTCAGGGCAGCTATTTTCTAGCACTCTATGAGATGAAATCTTTACTATTGTTTCTTGCC	TGCAGACTCTTTCAGGGCAGCTATTTTCTAGCACTCTATGAGATGAAATCTTTACTATTGTTTCTTGCC	NW_015160904.1_scaffold2376	198688	1	1.01e-21	14:G>A	14	0.444043	0.593496	0.414634	0.585366	0.406504	0.008130	0.482517	0.485425	0.483971	2.20225	1.58929	1.000000	30726520	30726520-14	0	0	0	0	NA	NA	0	0	0	0	0	0	0	0	0	0	0	0	NA	NA	NA	NA	0	0	0	0	0
30717479|F|0-20:A>G-20:A>G	TGCAGACTGAACAAATTAACACCAGATGTAGCAGGAAGATGTGAGAGTGATTTTTGAAAATGTTTTTCT	TGCAGACTGAACAAATTAACACCAGATGTAGCAGGAAGATGTGAGAGTGATTTTTGAAAATGTTTTTCT	NW_015173143.1_scaffold652	422873	1	7.83e-23	20:A>G	20	0.407942	0.946903	0.061947	0.938053	0.053097	0.008850	0.100556	0.116219	0.108388	4.72593	3.44444	1.000000	30717479	30717479-20	0	0	0	0	0	0	0	0	0	0	0	0	0	0	NA	0	0	0	0	NA	0	0	0	NA	0	0	0
30717483|F|0-24:T>C-24:T>C	TGCAGACTGAGAGGGAAAAGTAGATGGGGAGCCAAGTGACACCTACTGGGGAGACTGGGGACAAACAGC	TGCAGACTGAGAGGGAAAAGTAGATGGGGAGCCAAGTGACACCTACTGGGGAGACTGGGGACAAACAGC		0	0	9.99e+02	24:T>C	24	0.418773	0.310345	0.706897	0.293103	0.689655	0.017241	0.428062	0.414388	0.421225	14.20690	9.63953	1.000000	30717483	30717483-24	0	0	0	0	0	0	0	0	0	0	0	0	0	0	0	0	0	0	0	0	0	0	0	0	0	0	0
23693801|F|0-47:T>C-47:T>C	TGCAGACTTATAAAGGCCAGTCAGTTCAAATGAATAACTCATAAATTTTGTTATTTTTAGGAGACAATC	TGCAGACTTATAAAGGCCAGTCAGTTCAAATGAATAACTCATAAATTTTGTTATTTTTAGGAGACAATC		0	0	9.99e+02	47:T>C	47	0.422383	0.931624	0.068376	0.931624	0.068376	0.000000	0.127402	0.127402	0.127402	12.53623	7.12500	1.000000	23693801	23693801-47	0	0	0	0	0	0	0	0	0	0	0	0	0	0	0	0	0	0	0	0	0	0	0	0	0	0	0
23697648|F|0-10:C>T-10:C>T	TGCAGAGAAACCTTTGACACACTTTCAATCAGGGAAGCTGTCAGTCATTCCTGCTTTCACTCCTGCTTC	TGCAGAGAAACCTTTGACACACTTTCAATCAGGGAAGCTGTCAGTCATTCCTGCTTTCACTCCTGCTTC		0	0	9.99e+02	10:C>T	10	0.415162	0.982609	0.017391	0.982609	0.017391	0.000000	0.034178	0.034178	0.034178	8.58156	5.33333	1.000000	23697648	23697648-10	0	0	0	0	0	0	0	0	0	0	0	0	0	0	0	0	0	0	NA	0	0	0	0	0	0	0	0
23697648|F|0-37:C>T-37:C>T	TGCAGAGAAACCTTTGACACACTTTCAATCAGGGAAGCTGTCAGTCATTCCTGCTTTCACTCCTGCTTC	TGCAGAGAAACCTTTGACACACTTTCAATCAGGGAAGCTGTCAGTCATTCCTGCTTTCACTCCTGCTTC		0	0	9.99e+02	37:C>T	37	0.415162	0.982609	0.017391	0.982609	0.017391	0.000000	0.034178	0.034178	0.034178	8.58156	8.50000	1.000000	23697648	23697648-37	0	0	0	0	0	0	0	0	0	0	0	0	0	0	0	0	0	0	NA	0	0	0	0	0	0	0	0
23697648|F|0-59:C>T-59:C>T	TGCAGAGAAACCTTTGACACACTTTCAATCAGGGAAGCTGTCAGTCATTCCTGCTTTCACTCCTGCTTC	TGCAGAGAAACCTTTGACACACTTTCAATCAGGGAAGCTGTCAGTCATTCCTGCTTTCACTCCTGCTTC		0	0	9.99e+02	59:C>T	59	0.425993	0.957627	0.042373	0.957627	0.042373	0.000000	0.081155	0.081155	0.081155	8.58156	5.10000	1.000000	23697648	23697648-59	0	0	0	0	0	0	0	0	0	0	0	0	0	0	0	0	0	0	NA	0	0	0	0	0	0	0	0
23700439|F|0-9:A>G-9:A>G	TGCAGAGAAAGGGGGGGGAGCTATATACAAAGGAAGTTAATGGCCAGGTAAATACATGCATGAGCGGTT	TGCAGAGAAAGGGGGGGGAGCTATATACAAAGGAAGTTAATGGCCAGGTAAATACATGCATGAGCGGTT	NW_015171505.1_scaffold111	1240289	1	7.94e-13	9:A>G	9	0.444043	0.642276	0.357724	0.642276	0.357724	0.000000	0.459515	0.459515	0.459515	5.12903	4.50000	1.000000	23700439	23700439-9	NA	2	NA	2	NA	NA	2	NA	NA	2	2	NA	2	2	NA	NA	NA	2	NA	NA	NA	NA	NA	2	2	NA	2
30696977|F|0-30:A>T-30:A>T	TGCAGAGAATATCCCAAATTTACCACCAGGAGGTGGTCTAGCTGGCAAGTAAGTGCAGAATGTAAATTA	TGCAGAGAATATCCCAAATTTACCACCAGGAGGTGGTCTAGCTGGCAAGTAAGTGCAGAATGTAAATTA	NW_015173126.1_scaffold128	1656172	1	1.01e-26	30:A>T	30	0.494585	0.978102	0.021898	0.978102	0.021898	0.000000	0.042837	0.042837	0.042837	6.80117	4.00000	1.000000	30696977	30696977-30	0	0	0	0	0	0	0	0	0	0	0	0	0	0	NA	0	0	0	0	0	0	0	0	NA	0	0	0
30717613|F|0-49:A>G-49:A>G	TGCAGAGAGAAAACAATTGGCATATTTACTGGAGCCATGAAAGAAATGCAGGACTGATGCAGAAGAGGC	TGCAGAGAGAAAACAATTGGCATATTTACTGGAGCCATGAAAGAAATGCAGGACTGATGCAGAAGAGGC		0	0	9.99e+02	49:A>G	49	0.407942	0.141593	0.884956	0.115044	0.858407	0.026549	0.243089	0.203618	0.223353	4.22222	5.80952	1.000000	30717613	30717613-49	2	2	2	2	2	2	2	2	2	2	2	2	2	2	2	2	2	2	2	2	2	2	2	2	2	2	2
30139025|F|0-16:T>C-16:T>C	TGCAGAGAGAATTCACTGAGCTGACTAATTAGTTTTGCATTTAATATGAATTCAAACAAGAATCACTTT	TGCAGAGAGAATTCACTGAGCTGACTAATTAGTTTTGCATTTAATATGAATTCAAACAAGAATCACTTT	NW_015167543.1_scaffold380	883736	1	2.16e-28	16:T>C	16	0.942238	0.992337	0.007663	0.992337	0.007663	0.000000	0.015208	0.015208	0.015208	4.25641	3.00000	1.000000	30139025	30139025-16	0	0	0	0	0	0	0	0	0	0	0	0	0	0	0	0	0	0	0	0	0	0	0	0	0	0	0
30139025|F|0-54:A>T-54:A>T	TGCAGAGAGAATTCACTGAGCTGACTAATTAGTTTTGCATTTAATATGAATTCAAACAAGAATCACTTT	TGCAGAGAGAATTCACTGAGCTGACTAATTAGTTTTGCATTTAATATGAATTCAAACAAGAATCACTTT	NW_015167543.1_scaffold380	883736	1	2.16e-28	54:A>T	54	0.938628	0.996154	0.003846	0.996154	0.003846	0.000000	0.007663	0.007663	0.007663	4.25641	8.00000	1.000000	30139025	30139025-54	0	0	0	0	0	0	0	0	0	0	0	0	0	0	0	0	0	0	0	0	0	0	0	0	0	0	0
23693832|F|0-18:C>G-18:C>G	TGCAGAGAGTGCAAACTGCCTCCACTATTTGGTCAGCTGCCTTGTTAAAAAGTGCATGAGCGGTTCAGC	TGCAGAGAGTGCAAACTGCCTCCACTATTTGGTCAGCTGCCTTGTTAAAAAGTGCATGAGCGGTTCAGC		0	0	9.99e+02	18:C>G	18	0.433213	0.908333	0.091667	0.908333	0.091667	0.000000	0.166528	0.166528	0.166528	20.80882	14.56250	1.000000	23693832	23693832-18	0	0	0	0	0	0	0	0	0	0	0	0	0	0	0	0	0	0	0	0	0	0	0	0	0	0	0
23693832|F|0-26:A>G-26:A>G	TGCAGAGAGTGCAAACTGCCTCCACTATTTGGTCAGCTGCCTTGTTAAAAAGTGCATGAGCGGTTCAGC	TGCAGAGAGTGCAAACTGCCTCCACTATTTGGTCAGCTGCCTTGTTAAAAAGTGCATGAGCGGTTCAGC		0	0	9.99e+02	26:A>G	26	0.407942	0.964602	0.035398	0.964602	0.035398	0.000000	0.068290	0.068290	0.068290	20.80882	14.75000	1.000000	23693832	23693832-26	0	0	0	0	0	0	0	0	0	0	0	0	0	0	0	0	0	0	0	0	0	0	0	0	0	0	0
30725902|F|0-10:T>C-10:T>C	TGCAGAAATGTCTGAAGCCACAAGATGCTGACACAACTTTGCTGGATTGTACAGCGATCTTAAACACAT	TGCAGAAATGTCTGAAGCCACAAGATGCTGACACAACTTTGCTGGATTGTACAGCGATCTTAAACACAT	NW_015174291.1_scaffold575	455060	1	3.64e-21	10:T>C	10	0.534296	0.378378	0.621622	0.378378	0.621622	0.000000	0.470416	0.470416	0.470416	2.70312	1.89000	1.000000	30725902	30725902-10	NA	NA	NA	NA	0	NA	NA	NA	NA	NA	0	NA	NA	NA	NA	0	0	0	NA	0	NA	NA	0	NA	0	NA	0
30726720|F|0-20:C>T-20:C>T	TGCAGAGATTAACACAGCTACCCCTGTGGAATTCTGCATCTATCTGTTACATATATACATTGCCTTCAT	TGCAGAGATTAACACAGCTACCCCTGTGGAATTCTGCATCTATCTGTTACATATATACATTGCCTTCAT		0	0	9.99e+02	20:C>T	20	0.444043	0.626016	0.373984	0.626016	0.373984	0.000000	0.468240	0.468240	0.468240	2.32258	1.52000	1.000000	30726720	30726720-20	0	0	0	0	0	0	0	0	0	0	0	0	0	0	NA	0	NA	0	0	NA	NA	0	0	NA	0	NA	0
23700731|F|0-12:T>C-12:T>C	TGCAGAGCAACTTAGAAAAACTTCAGTGCTGAATGGATTCCATGCTATCTTGTACACTGGACCCTTAAT	TGCAGAGCAACTTAGAAAAACTTCAGTGCTGAATGGATTCCATGCTATCTTGTACACTGGACCCTTAAT	NW_015169172.1_scaffold20	2179347	1	2.16e-28	12:T>C	12	0.523466	0.944828	0.055172	0.944828	0.055172	0.000000	0.104257	0.104257	0.104257	6.63415	5.00000	1.000000	23700731	23700731-12	NA	NA	NA	NA	NA	NA	NA	NA	NA	NA	NA	NA	NA	NA	NA	NA	NA	NA	NA	NA	NA	NA	NA	NA	NA	NA	NA
23700731|F|0-24:A>G-24:A>G	TGCAGAGCAACTTAGAAAAACTTCAGTGCTGAATGGATTCCATGCTATCTTGTACACTGGACCCTTAAT	TGCAGAGCAACTTAGAAAAACTTCAGTGCTGAATGGATTCCATGCTATCTTGTACACTGGACCCTTAAT	NW_015169172.1_scaffold20	2179347	1	2.16e-28	24:A>G	24	0.848375	0.582979	0.434043	0.565957	0.417021	0.017021	0.486229	0.491299	0.488764	6.63415	8.20312	0.971154	23700731	23700731-24	2	2	2	2	2	2	2	2	2	2	2	2	2	2	NA	2	2	2	2	2	2	2	2	2	2	2	2
23689620|F|0-11:T>G-11:T>G	TGCAGAGCAGATGATACCATTGTTTACTGGGAAGGTCAGGGCCCTGCTATTTCACAGGTGATCAGTTGT	TGCAGAGCAGATGATACCATTGTTTACTGGGAAGGTCAGGGCCCTGCTATTTCACAGGTGATCAGTTGT		0	0	9.99e+02	11:T>G	11	0.400722	0.954955	0.045045	0.954955	0.045045	0.000000	0.086032	0.086032	0.086032	11.17164	18.40000	1.000000	23689620	23689620-11	0	0	0	0	0	0	0	0	0	0	0	0	0	0	0	0	0	0	0	0	0	0	0	0	0	0	0
23693848|F|0-23:G>A-23:G>A	TGCAGAGCAGTTGTGAAGATGCAGTGTGTGGCTGAACAGCATGAGCGGTTCAGCAGGAATGCCGAGACC	TGCAGAGCAGTTGTGAAGATGCAGTGTGTGGCTGAACAGCATGAGCGGTTCAGCAGGAATGCCGAGACC		0	0	9.99e+02	23:G>A	23	0.415162	0.982609	0.017391	0.982609	0.017391	0.000000	0.034178	0.034178	0.034178	17.54795	16.00000	1.000000	23693848	23693848-23	0	0	0	0	0	0	0	0	0	0	0	0	0	0	0	0	0	0	0	0	0	0	0	0	0	0	0
30726810|F|0-7:C>T-7:C>T	TGCAGAGCCTTCTTTGGTGGGCTCTCATCCAAGAACCAACCCTGCTTACCTTCTGAGATCTGAAAAGAT	TGCAGAGCCTTCTTTGGTGGGCTCTCATCCAAGAACCAACCCTGCTTACCTTCTGAGATCTGAAAAGAT	NW_015167538.1_scaffold250	976576	1	4.75e-15	7:C>T	7	0.454874	0.579365	0.420635	0.579365	0.420635	0.000000	0.487402	0.487402	0.487402	2.37634	1.70175	1.000000	30726810	30726810-7	0	0	0	0	NA	NA	0	0	0	0	0	NA	0	0	0	0	NA	0	0	NA	NA	NA	0	NA	0	0	0
23689629|F|0-6:G>A-6:G>A	TGCAGAGCTGGGGAGAGGAAGCTGAAGCCAGACACCAGGAAGTGTGCTATAGGAAATAAGCCAAGGATA	TGCAGAGCTGGGGAGAGGAAGCTGAAGCCAGACACCAGGAAGTGTGCTATAGGAAATAAGCCAAGGATA		0	0	9.99e+02	6:G>A	6	0.415162	0.982609	0.017391	0.982609	0.017391	0.000000	0.034178	0.034178	0.034178	15.71127	21.00000	1.000000	23689629	23689629-6	0	0	0	0	0	0	0	0	0	0	0	0	0	0	0	0	0	0	0	0	0	0	0	0	0	0	0
23689629|F|0-26:G>T-26:G>T	TGCAGAGCTGGGGAGAGGAAGCTGAAGCCAGACACCAGGAAGTGTGCTATAGGAAATAAGCCAAGGATA	TGCAGAGCTGGGGAGAGGAAGCTGAAGCCAGACACCAGGAAGTGTGCTATAGGAAATAAGCCAAGGATA		0	0	9.99e+02	26:G>T	26	0.407942	1.000000	0.008850	0.991150	0.000000	0.008850	0.000000	0.017542	0.008771	15.71127	14.00000	1.000000	23689629	23689629-26	0	0	0	0	0	0	0	0	0	0	0	0	0	0	0	0	0	0	0	0	0	0	0	0	0	0	0
23693164|F|0-18:C>T-18:C>T	TGCAGAGGAAGGCAATGGCAAATGACCTCTGCTCCTCACTTGCCTTGAAAGCCTCTTGCTGAGGTTGCA	TGCAGAGGAAGGCAATGGCAAATGACCTCTGCTCCTCACTTGCCTTGAAAGCCTCTTGCTGAGGTTGCA	NW_015176453.1_scaffold35	2589080	14	3.64e-21	18:C>T	18	0.447653	0.258065	0.741935	0.258065	0.741935	0.000000	0.382934	0.382934	0.382934	2.80488	2.36000	1.000000	23693164	23693164-18	0	NA	0	0	0	0	NA	NA	NA	0	NA	0	0	0	NA	0	NA	0	NA	NA	NA	NA	0	NA	NA	0	NA
23690650|F|0-25:G>C-25:G>C	TGCAGAGGCAGGAGACTTGGCAAAAGCAGGCCTCGAAGAAGGAAGGCCGGGTCTTTTTCGTCCTCCATT	TGCAGAGGCAGGAGACTTGGCAAAAGCAGGCCTCGAAGAAGGAAGGCCGGGTCTTTTTCGTCCTCCATT	NW_015159730.1_scaffold677	808311	1	2.18e-23	25:G>C	25	0.422383	0.965812	0.034188	0.965812	0.034188	0.000000	0.066038	0.066038	0.066038	16.16667	20.50000	1.000000	23690650	23690650-25	0	0	0	0	0	0	0	0	0	0	0	0	0	0	0	0	0	0	0	0	0	0	0	0	0	0	0
23690650|F|0-47:C>T-47:C>T	TGCAGAGGCAGGAGACTTGGCAAAAGCAGGCCTCGAAGAAGGAAGGCCGGGTCTTTTTCGTCCTCCATT	TGCAGAGGCAGGAGACTTGGCAAAAGCAGGCCTCGAAGAAGGAAGGCCGGGTCTTTTTCGTCCTCCATT	NW_015159730.1_scaffold677	808311	1	2.18e-23	47:C>T	47	0.411552	0.991228	0.008772	0.991228	0.008772	0.000000	0.017390	0.017390	0.017390	16.16667	10.00000	1.000000	23690650	23690650-47	0	0	0	0	0	0	0	0	0	0	0	0	0	0	0	0	0	0	0	0	0	0	0	0	0	0	0
30717886|F|0-47:A>C-47:A>C	TGCAGAGGTAGTAATTGTAGTAAATAGTGGCTTCTGAAGCAGACTTGAAACAAATTGCCTGGTTTCAGA	TGCAGAGGTAGTAATTGTAGTAAATAGTGGCTTCTGAAGCAGACTTGAAACAAATTGCCTGGTTTCAGA		0	0	9.99e+02	47:A>C	47	0.462094	0.351562	0.648438	0.351562	0.648438	0.000000	0.455933	0.455933	0.455933	2.06122	1.64835	1.000000	30717886	30717886-47	NA	NA	NA	NA	NA	NA	NA	NA	NA	NA	0	NA	NA	NA	NA	NA	NA	NA	NA	NA	NA	NA	NA	NA	NA	NA	NA
23700455|F|0-44:T>C-44:T>C	TGCAGAGGTGTTTATTAGCCCAGTTACAGATAGTTATTACTATGTTAACTGGAAGCATGAGCGGTTCAG	TGCAGAGGTGTTTATTAGCCCAGTTACAGATAGTTATTACTATGTTAACTGGAAGCATGAGCGGTTCAG	NW_015167059.1_scaffold74	111919	1	1.31e-20	44:T>C	44	0.938628	0.984615	0.015385	0.984615	0.015385	0.000000	0.030296	0.030296	0.030296	9.85266	11.50000	1.000000	23700455	23700455-44	0	0	0	0	0	0	0	0	0	0	0	NA	0	0	0	0	0	0	0	NA	NA	NA	0	0	0	0	0
23700455|F|0-51:G>C-51:G>C	TGCAGAGGTGTTTATTAGCCCAGTTACAGATAGTTATTACTATGTTAACTGGAAGCATGAGCGGTTCAG	TGCAGAGGTGTTTATTAGCCCAGTTACAGATAGTTATTACTATGTTAACTGGAAGCATGAGCGGTTCAG	NW_015167059.1_scaffold74	111919	1	1.31e-20	51:G>C	51	0.927798	0.996109	0.007782	0.992218	0.003891	0.003891	0.007752	0.015443	0.011597	9.85266	7.50000	1.000000	23700455	23700455-51	0	0	0	0	0	0	0	0	0	0	0	NA	0	0	0	0	0	0	0	NA	NA	NA	0	0	0	0	0
23693893|F|0-15:G>A-15:G>A	TGCAGAGTAACAGCCGTAGATCAGATTACAATTACCAGAAACAGAGACTGTGAGCATGAGCGGTTCAGC	TGCAGAGTAACAGCCGTAGATCAGATTACAATTACCAGAAACAGAGACTGTGAGCATGAGCGGTTCAGC		0	0	9.99e+02	15:G>A	15	0.404332	0.955357	0.062500	0.937500	0.044643	0.017857	0.085300	0.117188	0.101244	21.81481	21.57143	1.000000	23693893	23693893-15	0	0	0	0	0	0	0	0	0	0	0	0	0	0	NA	0	0	0	0	0	0	1	0	0	0	0	0
23690473|F|0-68:A>G-68:A>G	TGCAGAGTGCTTGCAGGGCCTTTTGCTACCATGAATCTGGGTGACCTTGGAGCTGAAGTGATCAAAGTA	TGCAGAGTGCTTGCAGGGCCTTTTGCTACCATGAATCTGGGTGACCTTGGAGCTGAAGTGATCAAAGTA	NW_015161496.1_scaffold2917	64779	1	3.62e-26	68:A>G	68	0.779783	0.935185	0.074074	0.925926	0.064815	0.009259	0.121228	0.137174	0.129201	3.08824	2.37500	1.000000	23690473	23690473-68	0	0	0	0	0	0	0	0	0	0	0	0	NA	0	NA	0	0	0	0	0	0	NA	0	0	0	0	0
23690985|F|0-34:A>G-34:A>G	TGCAGAGTTCTACAATTACTGCTCATATTTGACTATTCCTTGCTATAGGCATGAGCGGTTCAGCAGGAA	TGCAGAGTTCTACAATTACTGCTCATATTTGACTATTCCTTGCTATAGGCATGAGCGGTTCAGCAGGAA	NW_015161627.1_scaffold6798	15877	2	6.18e-09	34:A>G	34	0.415162	0.956522	0.043478	0.956522	0.043478	0.000000	0.083176	0.083176	0.083176	15.19708	14.80000	1.000000	23690985	23690985-34	0	0	0	0	0	NA	0	0	0	0	0	0	0	0	0	0	0	0	0	0	0	0	0	0	0	0	0
23690988|F|0-40:G>A-40:G>A	TGCAGAGTTGGTGGCATTCATTACTGACAACATTAATCATGGCAGTGCATGAGCGGTTCAGCAGGAATG	TGCAGAGTTGGTGGCATTCATTACTGACAACATTAATCATGGCAGTGCATGAGCGGTTCAGCAGGAATG		0	0	9.99e+02	40:G>A	40	0.422383	0.452991	0.547009	0.452991	0.547009	0.000000	0.495580	0.495580	0.495580	24.75000	21.91429	1.000000	23690988	23690988-40	0	0	0	0	0	0	0	0	0	0	0	0	0	0	0	0	0	0	0	0	0	0	0	0	0	0	0
23696799|F|0-27:T>C-27:T>C	TGCAGATAAGGCCAAGGTGTCCAGCTGTCAGGTGATAGTGCACTGCTTAGCAGGGATCTCCCGATCAGC	TGCAGATAAGGCCAAGGTGTCCAGCTGTCAGGTGATAGTGCACTGCTTAGCAGGGATCTCCCGATCAGC	NW_015165368.1_scaffold4211	59625	1	1.01e-26	27:T>C	27	0.664260	0.434783	0.576087	0.423913	0.565217	0.010870	0.491493	0.488422	0.489957	2.68571	4.47619	0.988372	23696799	23696799-27	2	2	2	2	2	2	2	2	2	2	NA	2	2	2	NA	2	2	2	2	2	NA	2	2	2	2	2	2
100677761|F|0-58:G>C-58:G>C	TGCAGATAGGGCAGCAGGCATTGGCCATCTTCTTGAGTTTGAGCCCACATGTGTAGCAGAGACACATAT	TGCAGATAGGGCAGCAGGCATTGGCCATCTTCTTGAGTTTGAGCCCACATGTGTAGCAGAGACACATAT		0	0	9.99e+02	58:G>C	58	0.945848	0.992366	0.007634	0.992366	0.007634	0.000000	0.015151	0.015151	0.015151	4.90252	3.75000	1.000000	100677761	100677761-58	0	0	0	0	0	0	0	0	0	0	0	0	0	0	NA	0	0	0	0	0	0	0	0	0	0	0	0
30718063|F|0-20:A>G-20:A>G	TGCAGATAGTATATTATTCAAAATGTCAGTGCAGCACTGGTGACATATCATATCAGTGGAGTTGATAAT	TGCAGATAGTATATTATTCAAAATGTCAGTGCAGCACTGGTGACATATCATATCAGTGGAGTTGATAAT		0	0	9.99e+02	20:A>G	20	0.436823	0.677686	0.338843	0.661157	0.322314	0.016529	0.436855	0.448057	0.442456	2.05000	1.52381	1.000000	30718063	30718063-20	0	0	0	0	NA	0	0	0	0	0	0	0	NA	0	NA	0	0	0	NA	NA	0	0	NA	NA	0	0	0
30727127|F|0-8:T>C-8:T>C	TGCAGATATAAGTAACATGACTCCATGTTGTCTACTAGATATATTGCTATATTAAGAAAATATATGTTA	TGCAGATATAAGTAACATGACTCCATGTTGTCTACTAGATATATTGCTATATTAAGAAAATATATGTTA		0	0	9.99e+02	8:T>C	8	0.454874	0.515873	0.484127	0.515873	0.484127	0.000000	0.499496	0.499496	0.499496	2.33750	1.71875	1.000000	30727127	30727127-8	0	0	0	0	0	NA	0	0	0	0	0	0	0	0	NA	NA	0	0	0	NA	NA	NA	0	NA	0	0	0
23693928|F|0-10:C>T-10:C>T	TGCAGATATGCTTAGCAGTGCCTCTATACCAGGCCTGAAGAACTTATGGCATGAGCGGTTCAGCAGGAA	TGCAGATATGCTTAGCAGTGCCTCTATACCAGGCCTGAAGAACTTATGGCATGAGCGGTTCAGCAGGAA		0	0	9.99e+02	10:C>T	10	0.404332	0.205357	0.875000	0.125000	0.794643	0.080357	0.326371	0.218750	0.272561	20.97561	20.80702	1.000000	23693928	23693928-10	0	0	2	1	1	2	0	1	0	0	2	2	2	2	1	0	1	0	0	0	2	2	1	2	0	1	0
30727141|F|0-34:T>G-34:T>G	TGCAGATATTGTAATACTGGTTCCAGTTTATGCATGAGTTCCGGTGGCTGAAATCCAGCGTGTATGTAT	TGCAGATATTGTAATACTGGTTCCAGTTTATGCATGAGTTCCGGTGGCTGAAATCCAGCGTGTATGTAT	NW_015160210.1_scaffold103	420055	1	2.18e-23	34:T>G	34	0.411552	0.043860	0.956140	0.043860	0.956140	0.000000	0.083872	0.083872	0.083872	12.20000	7.88148	1.000000	30727141	30727141-34	2	2	2	2	2	2	2	2	2	2	2	2	NA	2	2	2	2	2	2	NA	2	2	2	2	2	2	2
30718084|F|0-14:T>A-14:T>A	TGCAGATCAAAAAGTACCAACAGTTGTTAAGACTTTCATCTCCCCCTAAAATGAACAAAGAACAGGAGA	TGCAGATCAAAAAGTACCAACAGTTGTTAAGACTTTCATCTCCCCCTAAAATGAACAAAGAACAGGAGA		0	0	9.99e+02	14:T>A	14	0.447653	0.346774	0.653226	0.346774	0.653226	0.000000	0.453044	0.453044	0.453044	2.68852	1.72414	1.000000	30718084	30718084-14	0	0	0	0	0	NA	0	0	0	0	0	NA	NA	0	NA	0	NA	0	0	0	0	0	NA	0	NA	0	0
23696803|F|0-48:G>A-48:G>A	TGCAGATCTGGGAGGTACCTGCTTCTTGAAGTAGCCAATGGCATATTCGTCAGCATAGGTGAGGAAATA	TGCAGATCTGGGAGGTACCTGCTTCTTGAAGTAGCCAATGGCATATTCGTCAGCATAGGTGAGGAAATA	NW_015167057.1_scaffold8	1430983	1	1.68e-24	48:G>A	48	0.559567	0.929032	0.077419	0.922581	0.070968	0.006452	0.131863	0.142851	0.137357	5.22346	4.25000	1.000000	23696803	23696803-48	0	0	0	0	0	0	0	0	0	0	0	NA	NA	0	0	0	0	0	0	0	0	NA	0	0	0	0	0
23691009|F|0-62:A>T-62:A>T	TGCAGATGAAACATAACAGGGAGCTCTGTATGCTGTACTTTTAAAAGTTCCAAAATGAATATAAACTGG	TGCAGATGAAACATAACAGGGAGCTCTGTATGCTGTACTTTTAAAAGTTCCAAAATGAATATAAACTGG		0	0	9.99e+02	62:A>T	62	0.404332	0.982143	0.017857	0.982143	0.017857	0.000000	0.035077	0.035077	0.035077	8.88406	10.50000	1.000000	23691009	23691009-62	0	0	0	0	0	0	0	0	0	0	0	0	0	0	0	0	0	0	0	0	0	0	0	0	0	0	0
30158483|F|0-44:A>C-44:A>C	TGCAGATGACTGAAACACTTTCATAGCTATGAATCTGGAAACGAACCATGCAAAAAGAGATTACTGCTT	TGCAGATGACTGAAACACTTTCATAGCTATGAATCTGGAAACGAACCATGCAAAAAGAGATTACTGCTT	NW_015172031.1_scaffold973	246820	1	1.01e-26	44:A>C	44	0.974729	0.996296	0.007407	0.992593	0.003704	0.003704	0.007380	0.014705	0.011043	14.41888	7.00000	1.000000	30158483	30158483-44	0	0	0	0	0	0	0	0	0	0	0	0	0	0	0	0	0	0	0	0	0	0	0	0	0	0	0
30158483|F|0-50:C>A-50:C>A	TGCAGATGACTGAAACACTTTCATAGCTATGAATCTGGAAACGAACCATGCAAAAAGAGATTACTGCTT	TGCAGATGACTGAAACACTTTCATAGCTATGAATCTGGAAACGAACCATGCAAAAAGAGATTACTGCTT	NW_015172031.1_scaffold973	246820	1	1.01e-26	50:C>A	50	0.971119	1.000000	0.003717	0.996283	0.000000	0.003717	0.000000	0.007407	0.003704	14.41888	5.00000	1.000000	30158483	30158483-50	0	0	0	0	0	0	0	0	0	0	0	0	0	0	0	0	0	0	0	0	0	0	0	0	0	0	0
30158483|F|0-66:C>T-66:C>T	TGCAGATGACTGAAACACTTTCATAGCTATGAATCTGGAAACGAACCATGCAAAAAGAGATTACTGCTT	TGCAGATGACTGAAACACTTTCATAGCTATGAATCTGGAAACGAACCATGCAAAAAGAGATTACTGCTT	NW_015172031.1_scaffold973	246820	1	1.01e-26	66:C>T	66	0.971119	1.000000	0.007435	0.992565	0.000000	0.007435	0.000000	0.014759	0.007380	14.41888	4.50000	1.000000	30158483	30158483-66	0	0	0	0	0	0	0	0	0	0	0	0	0	0	0	0	0	0	0	0	0	0	0	0	0	0	0
23700471|F|0-15:T>C-15:T>C	TGCAGATGATTTGTTTGAAGACTTACGAGGCCCCGAGGGGGTTAGTGCATGAGCGGTTCAGCAGGAATG	TGCAGATGATTTGTTTGAAGACTTACGAGGCCCCGAGGGGGTTAGTGCATGAGCGGTTCAGCAGGAATG		0	0	9.99e+02	15:T>C	15	0.610108	0.384615	0.615385	0.384615	0.615385	0.000000	0.473373	0.473373	0.473373	29.03371	25.54615	1.000000	23700471	23700471-15	0	0	0	0	0	0	0	0	0	0	0	0	0	0	0	0	0	0	0	0	0	0	0	0	0	0	0
23689653|F|0-12:C>T-12:C>T	TGCAGATGGATGCAGCACACTTGTTATACTCCCTGCATAGTGAATTACATCCCTTGTTTTTCAACCGCC	TGCAGATGGATGCAGCACACTTGTTATACTCCCTGCATAGTGAATTACATCCCTTGTTTTTCAACCGCC		0	0	9.99e+02	12:C>T	12	0.411552	0.947368	0.061404	0.938596	0.052632	0.008772	0.099723	0.115266	0.107495	16.26471	15.71429	1.000000	23689653	23689653-12	0	0	0	0	0	0	0	0	0	0	0	0	0	0	0	0	0	0	0	0	1	0	0	0	0	0	0
100678008|F|0-17:T>C-17:T>C	TGCAGATGGGTCCGTTGTGTTGCCTTCACAATGGGCACTCAACCATGAAAGTTGCTATCAGAAGGAATG	TGCAGATGGGTCCGTTGTGTTGCCTTCACAATGGGCACTCAACCATGAAAGTTGCTATCAGAAGGAATG	NW_015170900.1_scaffold387	1152591	1	1.01e-21	17:T>C	17	0.642599	0.893258	0.123596	0.876404	0.106742	0.016854	0.190696	0.216639	0.203667	2.15135	2.08000	1.000000	100678008	100678008-17	0	0	0	0	0	0	0	0	0	0	0	0	0	0	0	0	NA	0	NA	NA	NA	0	NA	0	0	0	0
23691019|F|0-57:T>C-57:T>C	TGCAGATGTAATCTTACCTGCACTTGATACAGGAAATCCCCACTTGTAAGAATATTGTGCATGAGCGGT	TGCAGATGTAATCTTACCTGCACTTGATACAGGAAATCCCCACTTGTAAGAATATTGTGCATGAGCGGT	NW_015222092.1_scaffold37392	611	2	2.18e-23	57:T>C	57	0.411552	0.921053	0.087719	0.912281	0.078947	0.008772	0.145429	0.160049	0.152739	19.32331	13.40000	1.000000	23691019	23691019-57	0	0	0	0	0	0	0	0	0	0	0	0	0	0	0	0	0	0	0	0	0	0	0	0	0	0	0
100678051|F|0-15:G>T-15:G>T	TGCAGATGTGAACCGGAAATGTTGGTGCTTTACTACAAAGGGAATGCATGAGCGGTTCAGCAGGAATGC	TGCAGATGTGAACCGGAAATGTTGGTGCTTTACTACAAAGGGAATGCATGAGCGGTTCAGCAGGAATGC	NW_015166441.1_scaffold664	673520	1	1.71e-14	15:G>T	15	0.992780	0.992727	0.010909	0.989091	0.007273	0.003636	0.014440	0.021580	0.018010	25.20821	20.66667	1.000000	100678051	100678051-15	0	0	0	0	0	0	0	0	0	0	0	0	0	0	0	0	0	0	0	0	0	0	0	0	0	0	0
100678051|F|0-32:C>T-32:C>T	TGCAGATGTGAACCGGAAATGTTGGTGCTTTACTACAAAGGGAATGCATGAGCGGTTCAGCAGGAATGC	TGCAGATGTGAACCGGAAATGTTGGTGCTTTACTACAAAGGGAATGCATGAGCGGTTCAGCAGGAATGC	NW_015166441.1_scaffold664	673520	1	1.71e-14	32:C>T	32	0.985560	1.000000	0.003663	0.996337	0.000000	0.003663	0.000000	0.007299	0.003650	25.20821	14.00000	1.000000	100678051	100678051-32	0	0	0	0	0	0	0	0	0	0	0	0	0	0	0	0	0	0	0	0	0	0	0	0	0	0	0
100678051|F|0-33:T>A-33:T>A	TGCAGATGTGAACCGGAAATGTTGGTGCTTTACTACAAAGGGAATGCATGAGCGGTTCAGCAGGAATGC	TGCAGATGTGAACCGGAAATGTTGGTGCTTTACTACAAAGGGAATGCATGAGCGGTTCAGCAGGAATGC	NW_015166441.1_scaffold664	673520	1	1.71e-14	33:T>A	33	0.992780	0.992727	0.007273	0.992727	0.007273	0.000000	0.014440	0.014440	0.014440	25.20821	13.25000	1.000000	100678051	100678051-33	0	0	0	0	0	0	0	0	0	0	0	0	0	0	0	0	0	0	0	0	0	0	0	0	0	0	0
30139707|F|0-13:A>C-13:A>C	TGCAGATGTTTACAGTGCAAGAGGTGGCAGAATTTGTACGGGGAACTCTTGGGAGCATGAGCGGTTCAG	TGCAGATGTTTACAGTGCAAGAGGTGGCAGAATTTGTACGGGGAACTCTTGGGAGCATGAGCGGTTCAG	NW_015174289.1_scaffold477	783323	1	1.69e-19	13:A>C	13	0.967509	0.996269	0.003731	0.996269	0.003731	0.000000	0.007435	0.007435	0.007435	9.55758	6.50000	1.000000	30139707	30139707-13	0	0	0	0	0	0	0	0	0	0	0	0	0	0	0	NA	0	0	0	NA	0	0	0	0	0	0	0
30139707|F|0-16:G>A-16:G>A	TGCAGATGTTTACAGTGCAAGAGGTGGCAGAATTTGTACGGGGAACTCTTGGGAGCATGAGCGGTTCAG	TGCAGATGTTTACAGTGCAAGAGGTGGCAGAATTTGTACGGGGAACTCTTGGGAGCATGAGCGGTTCAG	NW_015174289.1_scaffold477	783323	1	1.69e-19	16:G>A	16	0.971119	0.992565	0.014870	0.985130	0.007435	0.007435	0.014759	0.029298	0.022028	9.55758	8.50000	1.000000	30139707	30139707-16	0	0	0	0	0	0	0	0	0	0	0	0	0	0	0	NA	0	0	0	NA	0	0	0	0	0	0	0
30139707|F|0-22:G>A-22:G>A	TGCAGATGTTTACAGTGCAAGAGGTGGCAGAATTTGTACGGGGAACTCTTGGGAGCATGAGCGGTTCAG	TGCAGATGTTTACAGTGCAAGAGGTGGCAGAATTTGTACGGGGAACTCTTGGGAGCATGAGCGGTTCAG	NW_015174289.1_scaffold477	783323	1	1.69e-19	22:G>A	22	0.971119	0.992565	0.007435	0.992565	0.007435	0.000000	0.014759	0.014759	0.014759	9.55758	11.66667	1.000000	30139707	30139707-22	0	0	0	0	0	0	0	0	0	0	0	0	0	0	0	2	0	0	0	2	0	0	0	0	0	0	0
[truncated: 67,724 more rows]
[truncated: 80 more columns]
